# Supplementary material for: Reconstruction of Tissue-Specific Metabolic Networks Using CORDA
Source: PLoS Comput Biol. 2016 Mar 4;12(3):e1004808. doi: 10.1371/journal.pcbi.1004808 (PMC4778931; doi:10.1371/journal.pcbi.1004808)
Supplement: S1 Table — Table contains the proteomics data and reaction groups used to calculate the Hepatocyte reconstructions, 32 metabolic tests used throughout the manuscript, reactions used to calculate tissue-specific models, reactions uniquely included in healthy and cancer reconstructions, and essential metabolite results. (XLSX) [file pcbi.1004808.s003.xlsx]

## Sheet: Hepatocyte Protein Data
mCADRE data			HPA (recent) data
NCBI ID	Expression Level		NCBI ID	Expression Level
13	Medium		18	High
18	High		19	Medium
26	Not detected		26	Not detected
30	High		30	High
32	High		34	High
34	High		35	High
35	High		38	High
38	High		39	Medium
43	Medium		43	Medium
47	Low		47	Low
48	Medium		48	Medium
50	Low		50	Low
51	High		51	High
52	Not detected		52	Not detected
100	Medium		95	High
124	High		100	Low
127	Medium		108	Low
131	Medium		114	Medium
132	Medium		124	Medium
158	High		125	Medium
159	Medium		127	Medium
175	Low		128	High
189	High		131	Medium
203	Low		158	High
204	Medium		159	Medium
210	Medium		175	Low
216	Medium		178	High
219	High		189	High
223	High		204	Medium
224	Low		205	Medium
229	High		210	Medium
230	Not detected		211	Medium
231	Low		216	Medium
239	Low		218	Not detected
242	Not detected		221	Medium
246	Not detected		223	High
249	Medium		226	Not detected
270	Low		229	High
275	High		230	Not detected
276	Not detected		231	Low
353	Not detected		239	Low
383	High		240	Medium
384	Low		250	Not detected
410	High		270	Low
411	Medium		271	Low
412	Medium		272	Low
427	Medium		275	High
435	Medium		276	Not detected
440	Not detected		277	Not detected
443	Medium		278	Not detected
445	High		279	Not detected
471	Low		280	Not detected
481	High		290	High
490	Medium		316	High
491	Low		383	High
492	Not detected		384	Low
496	Medium		410	High
501	Medium		411	Medium
506	High		412	Medium
513	Medium		427	Medium
521	High		435	High
522	High		443	Medium
526	Medium		445	High
534	Not detected		471	Low
535	Medium		476	Low
570	Not detected		478	Not detected
622	High		481	High
635	High		482	Low
644	Not detected		490	Medium
645	High		491	Low
669	Not detected		492	Low
759	Low		493	Medium
760	Medium		496	Not detected
761	Not detected		498	High
762	Not detected		506	High
771	Not detected		513	Medium
788	High		521	High
790	Medium		522	High
847	Medium		523	Not detected
873	High		525	Not detected
875	Medium		528	Not detected
883	Medium		529	Low
952	Not detected		534	Not detected
953	Not detected		549	Medium
954	Medium		570	High
1040	Medium		587	Low
1118	Medium		594	Medium
1152	Not detected		622	High
1178	Not detected		635	High
1312	Low		645	High
1327	Medium		669	Not detected
1329	High		759	Not detected
1340	High		760	Medium
1345	High		761	Not detected
1371	Low		762	Not detected
1373	High		768	Not detected
1374	Medium		771	Not detected
1376	High		790	Medium
1384	Not detected		847	High
1468	Medium		873	High
1491	High		875	Medium
1537	Medium		883	Medium
1545	Low		952	Not detected
1557	High		953	Not detected
1558	High		955	Low
1559	High		957	High
1571	High		978	Low
1576	High		1036	Medium
1581	Not detected		1103	Not detected
1583	Not detected		1118	Medium
1608	Not detected		1152	Not detected
1609	Not detected		1158	Not detected
1629	Low		1160	Not detected
1635	Medium		1178	Not detected
1638	Not detected		1312	Low
1644	Medium		1327	Medium
1717	Not detected		1329	High
1723	High		1340	High
1743	High		1345	High
1786	Not detected		1350	High
1788	High		1373	High
1789	Not detected		1374	Medium
1807	Medium		1376	Medium
1808	Medium		1384	Not detected
1809	Not detected		1431	Medium
1890	Medium		1468	Medium
1891	High		1491	High
1892	High		1537	Medium
1962	High		1544	High
2026	Not detected		1545	Low
2027	Low		1548	High
2030	Low		1553	High
2098	Low		1558	High
2108	Medium		1559	High
2109	Medium		1571	High
2110	Medium		1576	High
2180	High		1583	Not detected
2181	High		1584	Not detected
2182	Low		1585	Not detected
2194	Medium		1586	Not detected
2203	High		1588	Not detected
2222	Medium		1589	Not detected
2224	Medium		1595	Not detected
2271	Medium		1603	Medium
2530	Medium		1610	High
2539	Not detected		1629	Low
2572	Low		1632	High
2582	High		1633	Not detected
2583	Not detected		1635	Medium
2589	Medium		1638	Not detected
2590	Medium		1644	Medium
2591	Low		1650	Medium
2592	Medium		1717	Low
2597	Medium		1718	Medium
2618	Low		1723	High
2628	High		1737	Low
2629	Low		1738	Medium
2632	High		1743	High
2643	Low		1757	Medium
2645	Medium		1786	Not detected
2651	Medium		1788	High
2653	Medium		1807	Medium
2683	High		1808	Medium
2717	Low		1811	Not detected
2730	Medium		1841	Medium
2731	Medium		1854	Low
2752	Medium		1890	Low
2766	Medium		1891	High
2799	Medium		1892	High
2806	High		1962	High
2819	High		2023	Medium
2820	Not detected		2026	Not detected
2821	Medium		2098	Low
2954	High		2108	Medium
2983	Low		2109	Medium
2992	Not detected		2110	Medium
2998	High		2135	Medium
3030	Medium		2180	High
3032	High		2181	High
3033	High		2184	High
3098	Low		2194	Medium
3099	Not detected		2203	High
3141	Medium		2235	Medium
3145	Medium		2271	Medium
3155	High		2517	Medium
3157	High		2530	Low
3162	Not detected		2539	Not detected
3176	Medium		2542	Medium
3177	Medium		2548	High
3251	Medium		2571	Not detected
3292	Not detected		2572	Not detected
3293	Not detected		2583	Not detected
3295	High		2584	Medium
3417	Medium		2588	High
3418	Not detected		2589	Medium
3419	Not detected		2590	Medium
3421	Not detected		2591	Low
3425	Medium		2592	Medium
3612	Medium		2597	Medium
3614	Not detected		2618	Low
3615	Medium		2629	Low
3620	Not detected		2632	High
3632	Medium		2639	High
3633	Medium		2653	Medium
3635	Not detected		2678	Low
3704	Medium		2683	High
3706	Medium		2717	Low
3795	High		2729	Medium
3906	Not detected		2730	Medium
3945	Not detected		2731	High
4047	High		2739	Medium
4048	Low		2752	Medium
4121	High		2799	Medium
4128	High		2806	High
4129	High		2819	High
4190	Medium		2820	Low
4191	High		2875	High
4199	Low		2876	Medium
4200	Low		2936	Low
4258	High		2937	Medium
4329	High		2944	High
4351	Medium		2954	High
4357	Medium		2982	Low
4363	Not detected		2997	Low
4522	High		3030	Medium
4594	High		3032	Medium
4598	High		3033	High
4668	Medium		3034	Medium
4695	Medium		3038	Not detected
4698	Medium		3074	Low
4702	Medium		3098	Low
4704	Not detected		3101	Not detected
4711	Medium		3141	Medium
4713	Medium		3156	Low
4714	Medium		3157	High
4715	Low		3158	High
4722	Medium		3162	Not detected
4724	Medium		3163	Low
4728	Not detected		3242	High
4729	Medium		3251	Medium
4731	Medium		3283	Not detected
4758	Medium		3284	Not detected
4830	Not detected		3291	Not detected
4860	Medium		3292	Not detected
4905	Low		3295	High
4907	Medium		3417	Medium
4952	High		3418	Not detected
4953	High		3419	Not detected
4967	Medium		3420	Low
5009	High		3421	Not detected
5019	Not detected		3425	Medium
5033	Medium		3620	Not detected
5034	Medium		3632	Medium
5048	Low		3658	Low
5051	Medium		3704	Medium
5052	Low		3706	Not detected
5053	High		3712	High
5092	High		3795	High
5096	High		3945	Not detected
5105	Low		3948	Not detected
5106	Medium		3992	Medium
5130	Medium		4047	Medium
5136	High		4048	Low
5151	Medium		4051	High
5152	Not detected		4124	High
5153	Low		4125	Medium
5162	Not detected		4128	High
5169	Not detected		4129	High
5198	Low		4143	High
5209	Medium		4190	Medium
5211	Medium		4191	High
5213	Low		4200	Low
5226	Low		4258	High
5236	High		4329	High
5238	Medium		4351	Medium
5264	High		4353	Not detected
5298	Medium		4512	High
5313	Not detected		4513	High
5315	Not detected		4537	Medium
5320	Not detected		4594	High
5336	Not detected		4695	Medium
5338	Not detected		4696	High
5464	Medium		4698	Medium
5476	High		4702	Medium
5723	Not detected		4704	High
5728	Not detected		4711	Medium
5740	Low		4712	High
5742	Not detected		4713	Medium
5743	Not detected		4717	Medium
5832	Not detected		4722	Medium
5833	Medium		4724	Medium
5836	High		4725	High
5973	Not detected		4726	Medium
6184	Medium		4729	Medium
6185	Medium		4731	Medium
6240	Not detected		4830	Low
6319	Medium		4832	Low
6342	High		4833	Low
6390	High		4837	High
6448	Medium		4846	Not detected
6470	High		4905	Low
6472	High		4942	Low
6476	Medium		4952	Medium
6480	Medium		4967	Medium
6483	Not detected		5009	High
6489	Medium		5019	Not detected
6505	Low		5033	Medium
6506	Not detected		5034	Medium
6514	High		5048	Low
6515	Not detected		5049	Not detected
6518	Not detected		5052	Low
6521	Not detected		5053	High
6529	Not detected		5091	High
6530	Medium		5095	Medium
6531	Medium		5096	High
6533	Not detected		5105	Low
6536	Low		5106	Medium
6538	Not detected		5136	High
6539	Medium		5140	Medium
6542	Low		5150	Low
6550	Not detected		5151	Medium
6557	Not detected		5152	Not detected
6560	Medium		5160	Low
6566	Medium		5162	Not detected
6574	High		5167	Medium
6575	Not detected		5198	Low
6582	Not detected		5209	Medium
6646	Medium		5223	Low
6647	High		5236	High
6648	High		5238	Medium
6652	High		5244	High
6675	Medium		5264	Medium
6783	Low		5283	Not detected
6818	High		5289	High
6821	High		5290	Medium
6822	High		5293	Not detected
6888	High		5295	Low
6898	Medium		5313	High
7001	Medium		5315	Not detected
7083	Low		5319	Not detected
7086	Medium		5321	Medium
7166	Medium		5331	Not detected
7173	Not detected		5334	Medium
7263	High		5335	Low
7264	Low		5336	Not detected
7296	Medium		5338	Not detected
7306	Not detected		5406	Not detected
7355	Medium		5409	Not detected
7357	High		5464	Medium
7358	High		5476	High
7360	High		5625	Medium
7372	Medium		5723	Not detected
7381	High		5742	Not detected
7384	High		5743	Not detected
7385	Medium		5832	Not detected
7386	High		5833	Medium
7389	Medium		5836	High
7841	Medium		5837	Low
7915	High		5973	Not detected
7941	Low		6184	Medium
8050	Medium		6185	Medium
8228	Not detected		6342	High
8310	Not detected		6389	High
8394	Medium		6390	High
8402	Medium		6448	Medium
8424	Low		6470	High
8503	Not detected		6472	High
8526	Not detected		6476	Not detected
8528	Medium		6480	Medium
8540	Not detected		6489	Medium
8566	Low		6506	Not detected
8604	Medium		6507	Not detected
8608	High		6509	Not detected
8613	Not detected		6510	Low
8639	Low		6511	Not detected
8654	Medium		6513	Not detected
8659	High		6514	High
8703	Not detected		6515	Not detected
8706	Low		6517	Not detected
8760	Medium		6519	Low
8802	Medium		6520	Not detected
8803	Medium		6521	Not detected
8824	High		6522	Medium
8836	High		6523	Not detected
8854	Medium		6524	Not detected
8867	Not detected		6528	Not detected
8879	Medium		6529	Not detected
8908	Low		6533	Not detected
8985	Not detected		6541	Low
9058	Medium		6543	Not detected
9114	Not detected		6546	Medium
9123	High		6548	Not detected
9380	Medium		6550	Not detected
9388	Medium		6553	Low
9435	Medium		6557	Not detected
9453	Not detected		6559	Not detected
9468	High		6575	Not detected
9517	Not detected		6582	Not detected
9536	Low		6611	Not detected
9563	High		6646	Not detected
9583	Not detected		6647	High
9615	High		6648	High
9651	Not detected		6652	High
9789	Medium		6697	High
9869	Not detected		6718	Medium
9957	Not detected		6783	Medium
10005	High		6799	Medium
10007	Not detected		6817	Medium
10020	Medium		6818	Medium
10087	Low		6822	High
10157	High		6916	Not detected
10165	High		7001	Medium
10201	High		7054	Not detected
10327	Medium		7083	Low
10331	Medium		7086	Medium
10555	Low		7166	Medium
10587	Medium		7173	Not detected
10588	High		7263	High
10606	High		7296	Medium
10654	Medium		7299	Not detected
10678	High		7306	Not detected
10682	Medium		7357	High
10723	Medium		7358	High
10768	Not detected		7363	Medium
10797	Not detected		7372	Medium
10840	High		7381	High
10858	Medium		7384	High
10873	Not detected		7385	Medium
10905	Medium		7386	High
10935	High		7390	Medium
10993	Medium		7841	Medium
10998	High		7915	High
10999	Medium		7923	Medium
11000	Medium		8050	Medium
11001	High		8228	Not detected
11041	Medium		8277	Not detected
11112	High		8309	High
11164	Medium		8402	Medium
11181	Medium		8424	Medium
11212	Medium		8501	Low
11226	Not detected		8503	Not detected
11227	Low		8513	Not detected
11238	High		8528	Medium
11309	Low		8529	High
11343	High		8540	Low
22929	Medium		8574	High
22978	Low		8604	Not detected
23007	Not detected		8608	High
23057	High		8611	Not detected
23236	Low		8622	Not detected
23417	Medium		8639	Low
23498	High		8647	High
23530	Medium		8654	Medium
23600	Medium		8659	High
23632	Medium		8671	Not detected
23761	Medium		8694	Medium
25902	High		8703	Not detected
26289	Medium		8704	Medium
26290	Low		8714	Not detected
27010	Medium		8760	Medium
27068	Medium		8801	High
27087	Medium		8802	Medium
27115	Low		8803	Medium
27232	High		8824	High
27306	Low		8867	Not detected
27349	High		8942	High
28234	High		8972	Not detected
28976	Medium		8974	Low
29880	Medium		9058	Not detected
29925	Medium		9153	Not detected
29926	Not detected		9154	Not detected
29958	High		9245	Medium
29968	Medium		9296	Low
29988	Low		9377	Medium
30833	Low		9380	Medium
50617	Low		9453	Low
50814	High		9497	Not detected
50940	Medium		9536	Low
51022	Medium		9563	High
51079	High		9583	Not detected
51181	High		9615	High
51196	Medium		9653	Medium
51227	Medium		9963	Not detected
51268	High		10005	High
51382	Medium		10050	Medium
51447	Medium		10087	Low
51557	High		10090	Low
51606	Low		10157	High
51733	Medium		10164	Not detected
51805	Not detected		10165	High
53354	Not detected		10229	Low
53947	Low		10317	Not detected
54187	Not detected		10331	Medium
54344	Low		10400	Low
54480	Medium		10476	High
54511	Medium		10558	Medium
54677	Medium		10568	Not detected
54682	Low		10587	Medium
54872	Medium		10606	High
55089	Medium		10654	Medium
55163	Medium		10797	Not detected
55229	Low		10840	High
55268	High		10870	Not detected
55326	Not detected		10905	Medium
55568	Not detected		10919	Not detected
55577	Low		10935	Medium
55808	Low		10948	Medium
55902	Low		10998	High
55907	High		10999	Medium
56301	Low		11001	High
56913	Medium		11041	Medium
56922	Not detected		11046	Medium
64078	Not detected		11112	High
64080	High		11136	Not detected
64087	Medium		11181	Not detected
64132	Medium		11212	Medium
64781	Medium		11226	Not detected
64841	High		11227	Low
64849	Low		11238	High
65985	Not detected		23236	Not detected
79178	Medium		23498	High
79646	Not detected		23530	Medium
79717	Low		23556	Medium
79751	Medium		23563	Not detected
79814	Low		23600	Medium
79901	Low		23743	High
80025	Not detected		23761	Medium
80142	High		26227	Medium
80146	Low		26275	Medium
80150	Not detected		26289	Not detected
80201	Medium		27010	Medium
80308	Medium		27034	Medium
80347	Low		27087	Not detected
84649	Medium		27232	Medium
84693	Medium		27349	High
84735	Low		28234	High
89874	Low		28976	Medium
90161	Not detected		29926	Not detected
91734	Medium		29958	High
94005	Medium		29968	Medium
112483	Medium		30833	Low
113026	High		50617	Not detected
113451	High		50814	High
115286	Not detected		51005	Not detected
122481	Not detected		51022	Medium
124583	Medium		51109	Not detected
124935	Not detected		51146	Medium
126129	Medium		51166	High
127124	Not detected		51181	High
130752	Low		51196	Medium
131669	Low		51477	Not detected
132789	Not detected		51540	High
137964	Medium		51606	Low
142680	Not detected		51703	High
144195	Not detected		51805	Low
171425	High		51809	Not detected
195814	Low		54363	High
253430	Medium		54677	Medium
284273	Medium		55163	Medium
377677	Low		55217	Medium
			55268	High
			55326	Not detected
			55349	Low
			55577	Not detected
			55586	Not detected
			55907	High
			55967	High
			56606	Not detected
			56913	Medium
			57030	Not detected
			57084	Not detected
			57127	Not detected
			57665	Medium
			64080	High
			64087	High
			64841	High
			64849	Low
			65010	Not detected
			65985	Low
			66002	High
			79717	Low
			79723	Not detected
			79751	Medium
			79814	Not detected
			80150	Not detected
			80308	Medium
			81537	Medium
			81579	Medium
			83852	Medium
			84532	Not detected
			84735	Low
			84812	Not detected
			85365	Not detected
			91703	Medium
			92483	Not detected
			93010	Not detected
			115286	Not detected
			122481	Not detected
			124583	Medium
			124935	Not detected
			127124	Not detected
			130013	Medium
			134526	Medium
			140679	Not detected
			142680	Not detected
			171425	High
			245972	Not detected
			259230	Low
			266722	Not detected
			377677	Low

## Sheet: Hepatocyte Core Reactions
Core reactions according to mCADRE data				Core reactions according to most recent HPA data
HC	MC	NC		HC	MC	NC
2HBt2	13DAMPPOX	5ADTSTSTERONEGLCte		34DHOXPEGOX	13DAMPPOX	5HTRPDOX
3AIBTm	2AMADPTm	AACOAT		34HPPOR	2OXOADOXm	ACCOALm
3HAO	2OXOADPTm	ACGAM2E		3AIBTm	34DHPHAMT	ACGAM2E
3SALAASPm	34DHOXPEGOX	ACNAM9PL		3HAO	34DHPLACOX	ACGAMK
3SALATAim	3HLYTCL	ACNAM9PL2		3HBCDm	34DHPLACOX(NADP)	ACP1_FMN
41R1H2MAE12BOOX	3SALACBOXL	ACP1_FMN		3HKYNAKGAT	34DHXMANDACOX	ACSm
41R2A1H12BOOX	5HLTDL	ADNt5		3HXKYNOXDA	34DHXMANDACOX(NADP)	ADK3
4HGLSDm	AACTOOR	ADPRIBt		3MOXTYROX	3HLYTCL	ADKd
4NPHSULT	ABUTt4(2)r	ADPT		3SALAASPm	3HPCOAHYD	ADPRIBt
5ADTSTSTERONESULT	ACACt2	AMETt2m		3SALATAim	3HXKYNDCL	AGDC
ABTArm	ACACt2m	ASNNm		41R1H2MAE12BOOX	3M4HDXPAC	AGMTm
ABUTD	ACCOAL	ASNS1		41R2A1H12BOOX	3MOX4HOXPGALDOX	AGPRim
ACACT10m	ACETONEt2m	BAAT1x		42A12BOOX	3MOX4HOXPGALDOX(NADP)	ALADGLNexR
ACACT1rm	ACGAMK	BAAT2x		4HGLSDm	4HOXPACDOX(NADP)	ALADGLYexR
ACCOACm	ACGAMPM	BAAT3x		5ADTSTSTERONESULT	4NPHSULT	ALAGLNexR
ACETONEt2	ACHEe	BAAT4x		5HOXINDACTO2OX	5HLTDL	ALAGLYexR
ACGAM6PSi	ACITL	BAAT5x		5HOXINDACTOX	5HXKYNDCL	AMETt2m
ACOAD10m	ACONT	BILDGLCURte		5HOXINDACTOXm	A4GNT1g	AMY1e
ACOAD1fm	ACONTm	BILGLCURte		5HOXINOXDA	A4GNT2g	AMY2e
ACOAD9m	ACS	CSNAT2m		5HXKYNOXDA	AACOAT	ARGLYSex
ACOAO7p	ACS2	CSNAT3x		AATAi	AACTOOR	ASNNm
ACRNtm	ADA	CSNATm		ABTArm	ACACT1	ASP1DC
ACTLMO	ADAe	CSNATp		ABUTD	ACACT1r	ATPasel
ACTNMO	ADEt	CYStec		ACACT10m	ACACT1x	B3GALT5g
ADRNCPT2	ADK1	CYTDt5		ACACT1rm	ACGAMPM	BALAVECSEC
ADRNCRNt	ADK1m	DCT		ACACT4p	ACHEe	CHAT
ADSL1	ADK3	DEBRISOQUINEt		ACACT5p	ACITL	CHATn
ADSL2	ADKd	DHCR71r		ACACT6p	ACOAHi	CITt4_2
AGTix	ADNK1	DHCR72r		ACACT7p	ACOATA	CKc
AIRCr	ADNt	G3PD2m		ACACT8p	ACONT	CLFORtex2
ALCD1	ADNtm	G5SDym		ACACT9p	ACONTm	CLHCO3tex2
ALCD21_D	ADPRDP	G6PDA		ACGAM6PSi	ACS	CLOHtex2
ALCD21_L	ADRNCPT1	G6PDH2r		ACOAD10m	ACS2	CLOXAtex2
ALCD22_D	ADSS	GLU5Km		ACOAD1fm	ADA	CSNAT2m
ALCD22_L	AGPAT1	GSNt5		ACOAD8m	ADAe	CSNAT3x
ALCD2if	AICART	ICDHxm		ACOAD9m	ADK1m	CSNATer
ALDD2x	AKGMALtm	ICDHyrm		ACOAO7p	ADNCYC	CSNATm
ALDD2xm	AKGt4_3	IDHPOXOX2b		ACODA	ADRNCPT1	CSNATp
ALDD2y	ALAR	IDHPOXOX3		ACOX22x	ADRNCPT2	CYSGLUexR
APAT2rm	ALAt4	IDHPOXOX4		ACOX2x	ADSS	CYSGLYex
ARACHCPT2	ALCD2yf	IDHPOXOXb		ACTLMO	AG13T10g	CYSGLYexR
ARACHCRNt	ALR	INSt5		ACTNMO	AG13T11g	CYSTGLUex
ARGN	ALR2	MALTt1r		ADSL1	AG13T12g	CYSTSERex
ARGSS	ALR3	MCCCrm		ADSL2	AG13T13g	CYStec
ASPGLUm	AMACR2p	MTHFD2m		AGTix	AG13T14g	CYTK3
ASPTAm	AMACRp	NADH2_u10m		AIRCr	AG13T15g	CYTK4
BAMPPALDOX	AMANK	NADNe		ALATA_L	AG13T16g	DCK1n
BDHm	AMPDA	NADPNe		ALCD1	AG13T17g	DCK2n
BHMT	ARABR	NDPK10n		ALCD21_D	AG13T18g	DCT
BILGLCURt	ARACHCPT1	NDPK1n		ALCD21_L	AG13T1g	DEBRISOQUINEt
BILIRED	ARGNm	NDPK2n		ALCD22_D	AG13T2g	DHAAt1r
C160CPT2	ARGSL	NDPK3n		ALCD22_L	AG13T3g	DOPACHRMISO
C160CRNt	ARGtiDF	NDPK4n		ALCD2if	AG13T4g	ESTRONEGLCt
C161CPT2	ASAH1	NDPK5n		ALDD20x	AG13T5g	G13MT_L
C161CPT22	ASNt4	NDPK6n		ALDD20xm	AG13T6g	G13MT_U
C161CRN2t	ASPCTr	NDPK7n		ALDD2x	AG13T7g	G5SDym
C161CRNt	ASPt6	NDPK8n		ALDD2y	AG13T8g	G6PDH2r
C180CPT2	ATPH1e	NDPK9n		ALR2	AG13T9g	GABAVESSEC
C180CRNt	ATPH2e	P4507A1r		ALR3	AGPSx	GALGT1
C181CPT2	BACCL	PCHOLP_hs		AMPTASECG	AHEXASE2ly	GALGT2
C181CRNt	BACCLm	PDE4n		AMPTASECGe	AHEXASEly	GALGT3
C204CPT2	BTNPL	PDHm		APAT2rm	AICART	GALGT4
C226CPT2	BTNPLm	PGS		APRTO2	AKGDm	GALt2_2
C3STDH1Pr	BTNt2	PGSr		ARABR	AKGMALtm	GALt4_2
C3STDH1r	BUP2	PI345P3P		ARGN	AKGt4_3	GAMYe
C3STKR2r	BUTt2m	PI345P3Pn		ARGSL	AKR1D	GLCt2_2
C4STMO2Pr	BUTt2r	PIt9		ARGSS	AKR1D2	GLCt2r
C4STMO2r	C160CPT1	RETH		ARSA	ALAASNNaEx	GLCt4_2
CBPSam	C161CPT1	RNDR1		ASPGLUm	ALACYSNaEx	GLCtg
CBR2	C161CPT12	RNDR2		ASPTAm	ALAGLNNaEx	GLU5Km
CHLPCTD	C180CPT1	RNDR3		ATPH1e	ALAR	GLUDC
CITL	C181CPT1	RNDR4		ATPH2e	ALASERNaEx	GLYVESSEC
CRNtim	C204CPT1	SERPT		BAAT1x	ALASm	H2Ot
CYANSTm	C226CPT1	TAURt4(2)r		BAAT2x	ALATHRNaEx	HCO3_NAt
CYSTGL	CAATPS	TAURtcx		BAAT3x	ALAt4	HKt
DCSPTN1CPT2	CAT2p	THMDt5		BAAT4x	ALDD19x	HSD11B2r
DCSPTN1CRNt	CATm	THYPX		BAAT5x	ALDD19x(P)	HSD3B11
DHEASULT	CATp	TYRASE		BAMPPALDOX	ALOX12	HSD3B11r
DHORD9	CBPS	URIt5		BAMPPALDOXm	ALOX5	HSD3B12r
DLNLCGCPT2	CDS			BDHm	ALOX52	HSD3B13
DLNLCGCRNt	CDSm			BETALDHx	ALR	HSD3B13r
DMGDHm	CERK			BHMT	AMACR2p	HSD3B2r
DOPASULT	CERT1rt			BILGLCURt	AMACR2r	HSD3B3r
DRBK	CERT2rt			BILIRED	AMACRp	ICDHxm
D_LACt2	CITt4_2			C2M26DCOAHLx	AMACRr	ICDHyrm
ECOAH12m	CPPPGO			C3STDH1Pr	AMPDA	IDHPOXOX2b
ECOAH1m	CSNt			C3STDH1r	ARACHCPT1	IDHPOXOX3
ECOAH9m	CYSTS			C3STKR2r	ARACHCPT2	IDHPOXOX4
EICOSTETCPT2	CYTDt			C4STMO2Pr	ARGNm	IDHPOXOXb
EICOSTETCRNt	CYTDtm			C4STMO2r	ARGtiDF	INOSTO
ELAIDCPT2	CYTK3			CAT2p	ASAH1	LNS14DMr
ELAIDCRNt	CYTK4			CATm	ASNALANaEx	MALTe
ESTRADIOLGLCt	DADA			CATp	ASNCYSNaEx	MALTt1r
ESTRONESt	DADAe			CBPSam	ASNGLNNaEx	MELATN23DOX
ETOHMO	DASCBR			CBR1	ASNSERNaEx	METLEUex
FACOAL140i	DCMPDA			CBR2	ASNTHRNaEx	MI1PS
FACOAL150	DCSPTN1CPT1			CHOLATEt3	ASPCTr	MLTG1e
FACOAL160i	DESAT16_2			CITL	A_MANASEly	MTHFD2m
FACOAL161	DESAT18_3			CMPSAS	B3GNT310g	NADNe
FACOAL170	DESAT18_4			CMPSASn	B3GNT311g	NADPNe
FACOAL180i	DESAT18_5			COKECBESr	B3GNT312g	NAIt
FACOAL1812	DGAT			CYANSTm	B3GNT313g	NCCt
FACOAL1813	DHORTS			CYSTAm	B3GNT314g	NDP7g
FACOAL181i	DHPM1			CYSTGL	B3GNT315g	NORANMT
FACOAL1821	DLNLCGCPT1			DALAOXx	B3GNT31g	O16G1e
FACOAL1822	DMATTx			DARGOp	B3GNT32g	O16G2e
FACOAL1831	DOPAt4(2)r			DCIm	B3GNT33g	P45011A1m
FACOAL1832	DPCOAK			DHEASULT	B3GNT34g	P45011B11m
FACOAL184	DURIK1			DHEASt	B3GNT35g	P45011B12m
FACOAL191	DURIPP			DHORD9	B3GNT36g	P45011B21m
FACOAL200	EBP1r			DMGDHm	B3GNT37g	P45017A1r
FACOAL203	EBP2r			DNAMTSEn	B3GNT38g	P45017A2r
FACOAL204	EICOSTETCPT1			DNAMTn	B3GNT39g	P45017A3r
FACOAL2042	ELAIDCPT1			DORNOp	BACCL	P45017A4r
FACOAL204i	ENO			DPROOp	BACCLm	P45019A1r
FACOAL205	ESTSULT			DRBK	BBHOX	P45019A2r
FACOAL224	ETF			ECOAH12m	BTNPL	P45021A1r
FACOAL2251	ETFQO			ECOAH1m	BTNPLm	P45021A2r
FACOAL2252	FAS100COA			ECOAH1x	C160CPT1	PCHOLP_hs
FACOAL226	FAS120COA			ECOAH9m	C160CPT2	PDE4n
FACOAL240	FAS140COA			EHGLAT2m	C161CPT1	PDHm
FACOAL241	FAS160COA			EHGLATm	C161CPT12	PGS
FACOAL244_1	FAS180COA			ESTRADIOLGLCt	C161CPT2	PGSr
FACOAL245_1	FAS80COA_L			ESTRONESt	C161CPT22	PI45PLCn
FACOAL245_2	FATP1t			ETOHMO	C180CPT1	PI4PLCn
FACOAL246_1	FE3R2e			FACOAL140i	C180CPT2	PIACGT
FACOAL260	FMNAT			FACOAL150	C181CPT1	PIPLCn
FACOAL80i	FUM			FACOAL160i	C181CPT2	PIt9
FAOXC140	FUMSO3tm			FACOAL161	C204CPT1	PRDXl
FAOXC150m	FUMSO4tm			FACOAL170	C204CPT2	RETH
FAOXC160	FUMTSULtm			FACOAL180i	C226CPT1	SERDGLNexR
FAOXC16080m	FUMm			FACOAL1812	C226CPT2	SERDGLYexR
FAOXC16080x	FUMtm			FACOAL1813	C2M26DCOAHLm	SERGLNexR
FAOXC161802m	GALT			FACOAL181i	CAATPS	SERGLYexR
FAOXC16180m	GAPD			FACOAL1821	CAt7r	SO4CLtex2
FAOXC170m	GARFT			FACOAL1822	CBPS	SO4OXAtex2
FAOXC180	GASNASE2ly			FACOAL1831	CDSm	SOAT11
FAOXC180x	GASNASEly			FACOAL1832	CERT1gt	SOAT11r
FAOXC1811601m	GBA			FACOAL184	CERT1rt	SOAT12
FAOXC1811602m	GGNG			FACOAL191	CERT2gt	SOAT12r
FAOXC1811603m	GLGNS1			FACOAL200	CERT2rt	SPRMS
FAOXC182806m	GLNt4			FACOAL203	CHOLD2m	SRTN23OX
FAOXC18280m	GLUDC			FACOAL204	CHSTEROLt	SUCCt4_2
FAOXC183803m	GLUt6			FACOAL2042	CHSTEROLt1	SUCRe
FAOXC183806m	GLYBt4(2)r			FACOAL204i	CHSTEROLtg	T4HCINNOX
FAOXC183806x	GLYCLTDy			FACOAL205	CHTNASE	TAURt4(2)r
FAOXC18480m	GLYt4			FACOAL206	CLPNDCPT1	TAURtcx
FAOXC18480x	GLYt7(211)r			FACOAL224	CLPNDCPT2	THRGLNexR
FAOXC200180m	GMPR			FACOAL2251	COQ3m	THRGLYexR
FAOXC200180x	GND			FACOAL2252	COQ7m	THYPX
FAOXC2031836m	GRTTx			FACOAL226	CORE2GTg	TREHe
FAOXC204	GSNt			FACOAL240	CORE4GTg	TXASr
FAOXC204184m	GTHP			FACOAL241	CSNAT2x	TYR3MO2
FAOXC2051843m	GUAPRT			FACOAL244_1	CSm	TYRASE
FAOXC2051843x	GUAt			FACOAL245_1	CYSALANaEx	TYRDOPO
FAOXC2242046m	H2CO3D			FACOAL245_2	CYSASNNaEx	TYRDOPO3
FAOXC2242046x	HEX1			FACOAL246_1	CYSGLNNaEx	UREAt5
FAOXC2251836m	HEX10			FACOAL260	CYSO	XYLt
FAOXC2251836x	HEX4			FACOAL80i	CYSSERNaEx
FAOXC2252053m	HEX7			FALDH	CYSTHRNaEx
FAOXC2252053x	HISDC			FAOXC11	CYSTS
FAOXC226	HIStiDF			FAOXC140	CYTD
FAOXC226205m	HMBS			FAOXC150m	DADA
FAOXC226205x	HPDCACRNCPT1			FAOXC160	DADAe
FAOXC240200x	HPYRRy			FAOXC16080m	DASCBR
FAOXC241181x	HXPRT			FAOXC16080x	DASPO1p
FAOXC2442246x	HYXNt			FAOXC161802m	DCMPDA
FAOXC2452253x	ICDHy			FAOXC16180m	DCSPTN1CPT1
FAOXC2452256x	IMPC			FAOXC170m	DCSPTN1CPT2
FAOXC246226x	IMPD			FAOXC180	DCYTD
FAOXC260240x	INSt			FAOXC180x	DESAT20_1
FAOXC80	IPDDIx			FAOXC1811601m	DESAT20_2
FATP4t	ITCOALm			FAOXC1811602m	DGAT
FATP5t	KAS8			FAOXC1811603m	DHCR241r
FATP6t	KCC2t			FAOXC182806m	DHCR242r
FATP7t	KCCt			FAOXC18280m	DHCR243r
FATP8t	LALDD			FAOXC183803m	DHCR71r
FATP9t	LALDO2			FAOXC183806m	DHCR72r
FBA	LCYSTCBOXL			FAOXC183806x	DHDPBMTm
FBA2	LEUt4			FAOXC18480m	DHORTS
FBA4	LNELDCCPT1			FAOXC18480x	DHPM1
FBA5	LNLCCPT1			FAOXC200180m	DLNLCGCPT1
FBP	LNLNCACPT1			FAOXC200180x	DLNLCGCPT2
FBP26	LNLNCGCPT1			FAOXC2031836m	DMATT
FDH	LPSe			FAOXC204	DNADDP
FRUt1r	LYStiDF			FAOXC204184m	DOLASNT_Ler
FTHFCL	L_LACtm			FAOXC2051843m	DOLASNT_Uer
FTHFDH	MALSO3tm			FAOXC2051843x	DOPAMT
FTHFL	MALSO4tm			FAOXC2242046m	DOPASULT
FTHFLm	MALTSULtm			FAOXC2242046x	DPGM
G3PD1	MALtm			FAOXC2251836m	DPGase
G6PDH1er	MAN6PI			FAOXC2251836x	DTMPK
G6PDH1rer	MAOX			FAOXC2252053m	DURIK1
G6PDH2rer	MCD			FAOXC2252053x	DUTPDPm
GALU	MCDm			FAOXC226	DUTPDPn
GALt1r	MCPST			FAOXC226205m	EICOSTETCPT1
GAMt1r	MDH			FAOXC226205x	EICOSTETCPT2
GCALDD	ME1m			FAOXC240200x	ELAIDCPT1
GCHOLAt	ME2			FAOXC241181x	ELAIDCPT2
GGH_10FTHF5GLUe	ME2m			FAOXC2442246x	ENO
GGH_10FTHF5GLUl	MECOALm			FAOXC2452253x	EPCTX
GGH_10FTHF6GLUe	MHISOR			FAOXC2452256x	ESTSULT
GGH_10FTHF6GLUl	MI1345PP			FAOXC246226x	ETF
GGH_10FTHF7GLUe	MI145PK			FAOXC260240x	ETFQO
GGH_10FTHF7GLUl	MI145PP			FAOXC80	F6Tg
GGH_5DHFe	MI1PP			FATP4t	FADDP
GGH_5DHFl	MI3PP			FATP5t	FAS100COA
GGH_5THFe	MI4PP			FATP6t	FAS120COA
GGH_5THFl	MMCDm			FATP7t	FAS140COA
GGH_6DHFe	MMEm			FATP8t	FAS160COA
GGH_6DHFl	NACASPAH			FATP9t	FAS180COA
GGH_6THFe	NDP10ex			FBA	FAS80COA_L
GGH_6THFl	NDP3ex			FBA2	FATP1t
GGH_7DHFe	NDP7ex			FBA4	FCLTm
GGH_7DHFl	NDP8ex			FBA5	FMNAT
GGH_7THFe	NP1			FBP	FRTT
GGH_7THFl	NRPPHRt4(2)r			FBP26	FUCASE2ly
GHMT2r	NT5C			FDH	FUCASEly
GLBRAN	NTD1			FRUt1r	FUM
GLCt1r	NTD10			FTHFDH	FUMSO3tm
GLNS	NTD11			FUMAC	FUMSO4tm
GLPASE1	NTD2e			G14T10g	FUMTSULtm
GLPASE2	NTD3			G14T11g	FUMm
GLUt2m	NTD4e			G14T12g	FUMtm
GLYAMDTRc	NTD5			G14T13g	G3PD2m
GNMT	NTD6			G14T14g	G6Pter
GTHPm	NTD7			G14T15g	GALK
GUAD	NTD7e			G14T16g	GALNTg
H2CO3Dm	NTD8			G14T17g	GALOR
HACD1m	NTD9			G14T18g	GALT
HIBDm	NTD9e			G14T19g	GAPD
HMGCOASi	NTP3e			G14T20g	GARFT
HMGLm	O16G1e			G14T21g	GASNASE2ly
HMGLx	O16G2e			G14T2g	GASNASE3ly
HPDCACRNCPT2	OMPDC			G14T3g	GASNASEly
HPDCACRNt	ORNtiDF			G14T4g	GBA
HSD17B42x	ORPT			G14T5g	GBAl
HSD17B4x	P4501B1r			G14T6g	GCC2am
KHK	P45046A1r			G14T7g	GCC2bim
KHK2	PAFH			G14T8g	GCC2cm
KHK3	PAFHe			G14T9g	GCCam
LCADi	PDX5PO			G14Tg	GCCbim
LCADi_D	PEPCK			G3PD1	GCCcm
LEUKTRC4t	PEPCKm			G6PDH1er	GLAl
LNELDCCPT2	PETHCT			G6PDH1rer	GLCNACT1g
LNELDCCRNt	PFK			G6PDH2rer	GLNALANaEx
LNLCCPT2	PFK26			GALt1r	GLNASNNaEx
LNLCCRNt	PGDI			GAMt1r	GLNCYSNaEx
LNLNCACPT2	PGI			GCALDD	GLNS
LNLNCACRNt	PHEt4			GCALDDm	GLNSERNaEx
LNLNCGCPT2	PHYCBOXL			GCHOLAt	GLNTHRNaEx
LNLNCGCRNt	PI345P5P			GCHOLAt3	GLUCYS
LNSTLSr	PI34P5K			GHMT2r	GLYCLTDy
LPCOXp	PI3P4K			GHMT2rm	GNMT
LPS3	PI3P5K			GHMT3	GRTT
LTC4Sr	PI4P5K			GHMT3m	GTHO
L_LACt2r	PI4PLCn			GLACO	GTHOm
MACACI	PI5P4K			GLACOm	GTHP
MACOXO	PIK4			GLBRAN	GTHPm
MANt1r	PIK5			GLCt1r	GTHS
MDHm	PIPLCn			GLDBRAN	GTMLTe
MEVK1x	PMEVKx			GLPASE1	GUAPRT
MMMm	PNP			GLPASE2	H2CO3D
MMSAD1m	PNTK			GLUTCOADHm	H2ETer
MMSAD3m	PPA			GLUt2m	H3ETer
MTHFC	PPAm			GLXO2p	H4ETer
MTHFCm	PPBNGS			GLYCTO1p	H6'ETer
MTHFD	PPDOy			GUAD	H7'ETer
MTHFDm	PPNCL3			H2CO3Dm	HCO3_CLt
NDPK1	PRAGSr			HACD1m	HEX1
NDPK10	PRAIS			HACD1x	HEX10
NDPK2	PRFGS			HIBDm	HEX4
NDPK3	PROt4			HKYNH	HEX7
NDPK4	PSDm_hs			HMGCOASi	HEXCCPT1
NDPK5	PSERT			HMGCOASim	HEXCCPT2
NDPK6	PTDCACRNCPT1			HPROxm	HISD
NDPK7	PTPAT			HSD17B42x	HISDC
NDPK8	PTRCOX1			HSD17B4x	HMGCOARr
NDPK9	PUNP1			IMACTD	HMGCOARx
NMNATr	PUNP2			IMACTD_m	HOMt4
NNATr	PUNP3			KHK	HOXG
NRPPHRSULT	PUNP4			KHK2	HPDCACRNCPT1
OCBTm	PUNP5			KHK3	HPDCACRNCPT2
ORNDC	PUNP6			KYN	HPYRRy
P4502C19	PUNP7			KYNAKGAT	HS1ly
P4502C8	PYAM5POr			LALDO	HS2ly
P4502C9	PYDAMK			LALDO2	HS3ly
P4502C92	PYDXK			LALDO2x	HS4ly
P4502C93	PYDXNK			LCADi	HSD17B1
P4502C94	PYRt2m			LCADi_D	HXPRT
P4502E1	PYRt2p			LCADi_Dm	ICDHy
P5CDm	RDH1a			LCADim	ICDHyp
PDE1	RDH2a			LCYSTATm	IDOAASE1ly
PDE4	RDH3a			LEUKTRC4t	IDOAASE2ly
PEAMNO	RTOTAL2CRNCPT1			LFORKYNHYD	IDOAASE3ly
PGMT	RTOTAL3CRNCPT1			LTC4Sr	IDOAASE4ly
PHCDm	RTOTALCRNCPT1			M1316Mg	ILETAm
PHETHPTOX2	SAMHISTA			MACACI	ILEtec
PI45P5P	SBTR			MACOXO	IMPC
PI45PLC	SERHL			MALTly	ITCOAL1m
PI4PLC	SERt4			MANt1r	ITCOALm
PIPLC	SFGTH			MAOLNOR	KAS8
PIt8	SGPL12r			MCOATAm	LALDD
PPM	SLDx			MDHm	LEUTAm
PRASCS	SOAT11			MELATNOX	LEUt4
PRGNLONESULT	SOAT12			METAT	LEUtec
PTDCACRNCPT2	SQLSr			MLTG1ly	LGNCCPT1
PTDCACRNt	STRDNCCPT1			MMMm	LGNCCPT2
PYRt2r	STS1			MMSAD1m	LGTHL
RBK	STS2			MMSAD3m	LNELDCCPT1
RDH1	STS3			NABTNO	LNELDCCPT2
RTOTAL2CRNCPT2	STS4			NABTNOm	LNLCCPT1
RTOTAL2CRNt	SUCCt2m			NNMT	LNLCCPT2
RTOTAL3CRNCPT2	SUCCt4_2			OCBTm	LNLNCACPT1
RTOTAL3CRNt	SUCCt4_3			P4502A6	LNLNCACPT2
RTOTALCRNCPT2	SUCOASm			P4502C8	LNLNCGCPT1
RTOTALCRNt	SUCRe			P4502C9	LNLNCGCPT2
SACCD3m	THD1m			P4502C92	LNSTLSr
SACCD4m	THMTP			P4502C93	LPASE
SBTD_D2	THRD_L			P4502C94	LTA4H
SCP2x	THYMDt1			P4502E1	LTDCL
SCP3x	THYMt			P4503A4	LYSMTF1n
SCPx	TKT1			P4504F121r	LYSMTF2n
SPODM	TKT2			P4504F122r	LYSMTF3n
SPODMm	TMDK1			P4504F123r	LYStiDF
SPODMn	TMDPK			P5CDm	MALSO3tm
SPODMx	TMDPP			PCm	MALSO4tm
SPTix	TMNDNCCPT1			PCt	MALTSULtm
SSALxm	TRDR			PDE1	MALtm
STRDNCCPT2	TREHe			PDE4	MAN6PI
STRDNCCRNt	TRPHYDRO2			PEAMNO	MAOX
SULFOX	TTDCPT1			PGLer	MCOATA
TALA	TYRCBOX			PGMT	MDH
TCHOLAt	UAG2EMAi			PHCDm	ME1m
THBPT4ACAMDASE	UAGDP			PHETA1m	ME2m
TMNDNCCPT2	UDPDOLPT_L			PHETHPTOX2	MECOALm
TMNDNCCRNt	UDPDOLPT_U			PI5P3K	MECOAS1m
TRIODTHYt	UGLT			PIK3	METtec
TTDCPT2	UPPDC1			PPCOAOm	MG1er
TTDCRNt	UPPN			PPDOx	MGCHrm
TYMSULT	URAt			PPDOy	MHISOR
TYROXDAc	URCN			PPM	MI1345PP
UDPG4E	URIt			PPOR	MI145PP
UDPGD	VACCCPT1			PRASCS	MM5ag
UGCG				PRGNLONESULT	MM5bg
VACCCPT2				PRPNCOAHYDm	MM5cg
VACCCRNt				PRPNCOAHYDx	MM6B1ag
VLCS2p				PTE2x	MM6B1bg
VLCSp				PYDXDH	MM6B2g
XYLUR				PYK	MM6bg
				PYLALDOX	MM7B1g
				PYLALDOXm	MM7B2g
				RAI3	MM7Cag
				RBK	MM7Cbg
				RDH1	MM8Ag
				SACCD3m	MM8Cg
				SACCD4m	N3Tg
				SBTD_D2	NACASPAH
				SBTR	NACHEX10ly
				SCP21x	NACHEX11ly
				SCP22x	NACHEX12ly
				SCP2x	NACHEX13ly
				SCP3x	NACHEX14ly
				SCPx	NACHEX15ly
				SELCYSLY	NACHEX16ly
				SELCYSLY2	NACHEX17ly
				SELCYSTGL	NACHEX18ly
				SELMETAT	NACHEX19ly
				SLDxm	NACHEX1ly
				SPODM	NACHEX20ly
				SPODMm	NACHEX21ly
				SPODMn	NACHEX22ly
				SPODMx	NACHEX23ly
				SPR	NACHEX24ly
				SPRn	NACHEX25ly
				SPTix	NACHEX26ly
				SSALxm	NACHEX27ly
				T2M26DCOAHLx	NACHEX2ly
				TCHOLAt	NACHEX3ly
				TCHOLAt3	NACHEX4ly
				TMABADH	NACHEX5ly
				TRIODTHYt	NACHEX6ly
				TRYPTAOX	NACHEX7ly
				TSTSTERONESULT	NACHEX8ly
				TYROXDAc	NACHEX9ly
				TYRTAm	NAt3_1
				UDPGD	NBAHH_ir
				UGCG	NDP10ex
				VLCS2p	NDP3ex
				VLCS2r	NDP7ex
				VLCSp	NDP8
				VLCSr	NDP8ex
				XYLUR	NDPK1
					NDPK10
					NDPK10m
					NDPK1m
					NDPK2
					NDPK2m
					NDPK3
					NDPK3m
					NDPK4
					NDPK4m
					NDPK5
					NDPK5m
					NDPK6
					NDPK6m
					NDPK7
					NDPK7m
					NDPK8
					NDPK8m
					NDPK9
					NDPK9m
					NMPTRCOX
					NNAT
					NRPPHRSULT
					NRVNCCPT1
					NRVNCCPT2
					NTD1
					NTD12
					NTD3
					NTD5
					NTD8
					NTP3e
					NTPP10
					NTPP11
					NTPP9
					NaKt
					OMPDC
					ORNTArm
					ORNtiDF
					ORPT
					P4501B1r
					PCLAD
					PDX5PO
					PEPCK
					PEPCKm
					PETHCT
					PETOHMm_hs
					PETOHMr_hs
					PFK26
					PGCD
					PGESr
					PGM
					PHEt4
					PHYCBOXL
					PHYHx
					PI345P5P
					PI45P3K
					PI45P5P
					PI45PLC
					PI4P3K
					PI4PLC
					PIPLC
					PIt7ir
					PLA2_2e
					PMEVKx
					PPA
					PPBNGS
					PPCOACm
					PPNCL3
					PRAGSr
					PRAIS
					PRFGS
					PRO1xm
					PROAKGOX1r
					PROD2m
					PSDm_hs
					PSERT
					PTDCACRNCPT1
					PTDCACRNCPT2
					PTRCOX1
					PYAM5POr
					RDH1a
					RDH2a
					RDH3a
					RTOTAL2CRNCPT1
					RTOTAL2CRNCPT2
					RTOTAL3CRNCPT1
					RTOTAL3CRNCPT2
					RTOTALCRNCPT1
					RTOTALCRNCPT2
					S26Tg
					S2T1g
					S2T2g
					S2T3g
					S2T4g
					S4TASE1ly
					S4TASE2ly
					S4TASE3ly
					S4TASE4ly
					S4TASE5ly
					S6TASE11ly
					S6TASE12ly
					S6TASE13ly
					S6TASE14ly
					S6TASE15ly
					S6TASE16ly
					S6TASE17ly
					S6TASE18ly
					S6TASE19ly
					S6TASE1ly
					S6TASE20ly
					S6TASE21ly
					S6TASE23ly
					S6TASE24ly
					S6TASE26ly
					S6TASE2ly
					S6TASE3ly
					SALMCOM
					SARDHm
					SBPP1er
					SBPP3er
					SELCYSTS
					SERALANaEx
					SERASNNaEx
					SERCYSNaEx
					SERGLNNaEx
					SERTHRNaEx
					SFGTH
					SLDx
					SMS
					ST8SIA11
					ST8SIA12
					STRDNCCPT1
					STRDNCCPT2
					STS1
					STS1r
					STS2
					STS2r
					STS3
					STS3r
					STS4
					STS4r
					SUCCt2m
					SUCCt4_3
					SUCOAS1m
					SUCOASm
					T2M26DCOAHLm
					TETPENT3CPT1
					TETPENT3CPT2
					TETPENT6CPT1
					TETPENT6CPT2
					TETTET6CPT1
					TETTET6CPT2
					THD1m
					THRALANaEx
					THRASNNaEx
					THRCYSNaEx
					THRGLNNaEx
					THRSERNaEx
					TKT1
					TKT2
					TMDK1
					TMDPK
					TMDPP
					TMLYSOX
					TMNDNCCPT1
					TMNDNCCPT2
					TRDR
					TRDR2
					TRDR3
					TRDRm
					TRIODTHYSULT
					TRPHYDRO2
					TTDCPT1
					TTDCPT2
					TYMSULT
					TYRCBOX
					UDPGLCtg
					UDPGP
					UGALGTg
					UGLCNACtg
					UGLT
					UGT1A8r
					UPP3S
					VACCCPT1
					VACCCPT2
					VALTAm
					VALtec

## Sheet: Metabolic Tests
Recon 1 Metabolic Tests	Recon 2 Metabolic Tests
3pg[c] ->	3pg[c] ->
accoa[m] -> coa[m]	accoa[m] -> coa[m]
akg[m] ->	akg[m] ->
e4p[c] ->	e4p[c] ->
f6p[c] ->	f6p[c] ->
g3p[c] ->	g3p[c] ->
g6p[c] ->	g6p[c] ->
oaa[m] ->	oaa[m] ->
pep[c] ->	pep[c] ->
pyr[c] ->	pyr[c] ->
r5p[c] ->	r5p[c] ->
succoa[m] -> coa[m]	succoa[m] -> coa[m]
ala-L[c] ->	ala_L[c] ->
arg-L[c] ->	arg_L[c] ->
asn-L[c] ->	asn_L[c] ->
asp-L[c] ->	asp_L[c] ->
gln-L[c] ->	gln_L[c] ->
glu-L[c] ->	glu_L[c] ->
gly[c] ->	gly[c] ->
pro-L[c] ->	pro_L[c] ->
ser-L[c] ->	ser_L[c] ->
ctp[c] ->	ctp[c] ->
utp[c] ->	utp[c] ->
pmtcoa[c] -> coa[c]	pmtcoa[c] -> coa[c]
chsterol[c] ->	chsterol[c] ->
tag_hs[c] ->	tag_hs[c] ->
dag_hs[c] ->	dag_hs[c] ->
mag_hs[c] ->	mag_hs[c] ->
crm_hs[c] ->	crm_hs[c] ->
pa_hs[c] ->	pa_hs[c] ->
pe_hs[c] ->	pe_hs[c] ->
ps_hs[c] ->	ps_hs[c] ->

## Sheet: Healthy Tissue Reactions
Reactions Present in three or fewer healthy tissue models
Healthy Tissue	Reaction	Subsystem
HT_adrenal_gland_glandular_cells	EX_aldstrn(e)	Exchange/demand reaction
HT_adrenal_gland_glandular_cells	EX_aprgstrn(e)	Exchange/demand reaction
HT_adrenal_gland_glandular_cells	EX_cholate(e)	Exchange/demand reaction
HT_adrenal_gland_glandular_cells	EX_crtsl(e)	Exchange/demand reaction
HT_adrenal_gland_glandular_cells	AKR1C1	Steroid metabolism
HT_adrenal_gland_glandular_cells	P45011B12m	Steroid metabolism
HT_adrenal_gland_glandular_cells	P45011B21m	Steroid metabolism
HT_adrenal_gland_glandular_cells	P45021A2r	Steroid metabolism
HT_adrenal_gland_glandular_cells	11DOCRTSLtr	Transport, endoplasmic reticular
HT_adrenal_gland_glandular_cells	RETNtr2	Transport, endoplasmic reticular
HT_adrenal_gland_glandular_cells	ALDSTRNte	Transport, extracellular
HT_adrenal_gland_glandular_cells	APRGSTRNte	Transport, extracellular
HT_adrenal_gland_glandular_cells	CRTSLt	Transport, extracellular
HT_adrenal_gland_glandular_cells	FE2t	Transport, extracellular
HT_adrenal_gland_glandular_cells	PIt9	Transport, extracellular
HT_adrenal_gland_glandular_cells	11DOCRTSLtm	Transport, mitochondrial
HT_adrenal_gland_glandular_cells	ALDSTRNtm	Transport, mitochondrial
HT_adrenal_gland_glandular_cells	CRTSLtm	Transport, mitochondrial
HT_appendix_lymphoid_tissue	r2388	Transport, mitochondrial
HT_bone_marrow_hematopoietic_cells	EX_CE5788(e)	Exchange/demand reaction
HT_bone_marrow_hematopoietic_cells	RE2269E	Miscellaneous
HT_bone_marrow_hematopoietic_cells	FE2t	Transport, extracellular
HT_bone_marrow_hematopoietic_cells	r1820	Transport, extracellular
HT_bone_marrow_hematopoietic_cells	r1851	Transport, extracellular
HT_bone_marrow_hematopoietic_cells	r1894	Transport, extracellular
HT_breast_adipocytes	r1865	Transport, extracellular
HT_breast_adipocytes	Htm	Transport, mitochondrial
HT_breast_adipocytes	r1455	Transport, mitochondrial
HT_breast_adipocytes	r1456	Transport, mitochondrial
HT_breast_adipocytes	r2402	Transport, mitochondrial
HT_breast_adipocytes	r2409	Transport, mitochondrial
HT_breast_adipocytes	r2413	Transport, mitochondrial
HT_breast_glandular_cells	EX_retinol(e)	Exchange/demand reaction
HT_breast_glandular_cells	RETt	Transport, extracellular
HT_breast_glandular_cells	r1894	Transport, extracellular
HT_breast_myoepithelial_cells	r1716	Transport, extracellular
HT_breast_myoepithelial_cells	r1818	Transport, extracellular
HT_cerebellum_cells_in_granular_layer	r1612	Transport, extracellular
HT_cerebellum_cells_in_molecular_layer	EX_spc_hs(e)	Exchange/demand reaction
HT_cerebellum_cells_in_molecular_layer	SPC_HSt	Transport, extracellular
HT_cerebellum_cells_in_molecular_layer	r2122	Transport, extracellular
HT_cerebellum_Purkinje_cells	r1702	Transport, extracellular
HT_cerebellum_Purkinje_cells	r1717	Transport, extracellular
HT_cerebellum_Purkinje_cells	r1732	Transport, extracellular
HT_cerebellum_Purkinje_cells	r1756	Transport, extracellular
HT_cerebellum_Purkinje_cells	r1762	Transport, extracellular
HT_cerebellum_Purkinje_cells	r1837	Transport, extracellular
HT_cerebellum_Purkinje_cells	r1867	Transport, extracellular
HT_cerebellum_Purkinje_cells	r1897	Transport, extracellular
HT_cerebellum_Purkinje_cells	r2122	Transport, extracellular
HT_cerebellum_Purkinje_cells	r2130	Transport, extracellular
HT_cerebral_cortex_endothelial_cells	DMNONCRNt	Fatty acid oxidation
HT_cerebral_cortex_endothelial_cells	PAFH	Glycerophospholipid metabolism
HT_cerebral_cortex_endothelial_cells	PAFS	Glycerophospholipid metabolism
HT_cerebral_cortex_endothelial_cells	RE3629C	Histidine metabolism
HT_cerebral_cortex_endothelial_cells	RE3630C	Histidine metabolism
HT_cerebral_cortex_endothelial_cells	ALADGLYexR	Transport, extracellular
HT_cerebral_cortex_endothelial_cells	ALAGLNexR	Transport, extracellular
HT_cerebral_cortex_endothelial_cells	CYSGLUexR	Transport, extracellular
HT_cerebral_cortex_endothelial_cells	SERGLNexR	Transport, extracellular
HT_cerebral_cortex_endothelial_cells	THRGLNexR	Transport, extracellular
HT_cerebral_cortex_endothelial_cells	r1562	Transport, extracellular
HT_cerebral_cortex_endothelial_cells	r1848	Transport, extracellular
HT_cerebral_cortex_endothelial_cells	r1863	Transport, extracellular
HT_cerebral_cortex_endothelial_cells	CYSPHELAT2tc	Transport, extracellular
HT_cerebral_cortex_glial_cells	SMPD4	Sphingolipid metabolism
HT_cerebral_cortex_glial_cells	r1734	Transport, extracellular
HT_cerebral_cortex_glial_cells	r2133	Transport, extracellular
HT_cerebral_cortex_neuronal_cells	r1705	Transport, extracellular
HT_cerebral_cortex_neuronal_cells	r1809	Transport, extracellular
HT_cerebral_cortex_neuronal_cells	r1855	Transport, extracellular
HT_cerebral_cortex_neuronal_cells	r1885	Transport, extracellular
HT_cerebral_cortex_neuronal_cells	r1888	Transport, extracellular
HT_cerebral_cortex_neuronal_cells	r1899	Transport, extracellular
HT_cerebral_cortex_neuropil	BALAVECSEC	Transport, extracellular
HT_cerebral_cortex_neuropil	GABAVESSEC	Transport, extracellular
HT_cerebral_cortex_neuropil	GLYVESSEC	Transport, extracellular
HT_cerebral_cortex_neuropil	r2133	Transport, extracellular
HT_cerebral_cortex_neuropil	DNDPt20m	Transport, mitochondrial
HT_cervix,_uterine_glandular_cells	r1735	Transport, extracellular
HT_cervix,_uterine_glandular_cells	r1810	Transport, extracellular
HT_cervix,_uterine_glandular_cells	r1891	Transport, extracellular
HT_cervix,_uterine_glandular_cells	RE1303C	Vitamin D metabolism
HT_cervix,_uterine_squamous_epithelial_cells	DOLGPP_Ler	N-glycan synthesis
HT_cervix,_uterine_squamous_epithelial_cells	DOLGPP_Uer	N-glycan synthesis
HT_cervix,_uterine_squamous_epithelial_cells	GULNDer	Pentose phosphate pathway
HT_cervix,_uterine_squamous_epithelial_cells	GLCURter	Transport, endoplasmic reticular
HT_cervix,_uterine_squamous_epithelial_cells	GULNter	Transport, endoplasmic reticular
HT_cervix,_uterine_squamous_epithelial_cells	CYSGLYexR	Transport, extracellular
HT_cervix,_uterine_squamous_epithelial_cells	r1881	Transport, extracellular
HT_cervix,_uterine_squamous_epithelial_cells	HISyLATthc	Transport, extracellular
HT_colon_endothelial_cells	NOS1	Arginine and Proline Metabolism
HT_colon_endothelial_cells	NOS2	Arginine and Proline Metabolism
HT_colon_endothelial_cells	r0963	Transport, extracellular
HT_colon_endothelial_cells	r1713	Transport, extracellular
HT_colon_endothelial_cells	r1873	Transport, extracellular
HT_colon_glandular_cells	r1776	Transport, extracellular
HT_colon_glandular_cells	r1899	Transport, extracellular
HT_colon_peripheral_nerve_ganglion	DMNONCRNt	Fatty acid oxidation
HT_colon_peripheral_nerve_ganglion	r1716	Transport, extracellular
HT_colon_peripheral_nerve_ganglion	r1871	Transport, extracellular
HT_colon_peripheral_nerve_ganglion	r1873	Transport, extracellular
HT_colon_peripheral_nerve_ganglion	r1894	Transport, extracellular
HT_duodenum_glandular_cells	EX_aldstrn(e)	Exchange/demand reaction
HT_duodenum_glandular_cells	CBPSam	Glutamate metabolism
HT_duodenum_glandular_cells	P45011B21m	Steroid metabolism
HT_duodenum_glandular_cells	ALDSTRNte	Transport, extracellular
HT_duodenum_glandular_cells	CYSTSERex	Transport, extracellular
HT_duodenum_glandular_cells	r1916	Transport, extracellular
HT_duodenum_glandular_cells	r1921	Transport, extracellular
HT_duodenum_glandular_cells	r1926	Transport, extracellular
HT_duodenum_glandular_cells	r1931	Transport, extracellular
HT_duodenum_glandular_cells	r1936	Transport, extracellular
HT_duodenum_glandular_cells	r1941	Transport, extracellular
HT_duodenum_glandular_cells	r1946	Transport, extracellular
HT_duodenum_glandular_cells	r1951	Transport, extracellular
HT_duodenum_glandular_cells	r1956	Transport, extracellular
HT_duodenum_glandular_cells	r1961	Transport, extracellular
HT_duodenum_glandular_cells	r1966	Transport, extracellular
HT_duodenum_glandular_cells	r1971	Transport, extracellular
HT_duodenum_glandular_cells	r1981	Transport, extracellular
HT_duodenum_glandular_cells	r1986	Transport, extracellular
HT_duodenum_glandular_cells	r1991	Transport, extracellular
HT_duodenum_glandular_cells	r1992	Transport, extracellular
HT_duodenum_glandular_cells	r1993	Transport, extracellular
HT_duodenum_glandular_cells	r1994	Transport, extracellular
HT_duodenum_glandular_cells	r1995	Transport, extracellular
HT_duodenum_glandular_cells	r1996	Transport, extracellular
HT_duodenum_glandular_cells	r1997	Transport, extracellular
HT_duodenum_glandular_cells	r1998	Transport, extracellular
HT_duodenum_glandular_cells	r1999	Transport, extracellular
HT_duodenum_glandular_cells	r2000	Transport, extracellular
HT_duodenum_glandular_cells	r2001	Transport, extracellular
HT_duodenum_glandular_cells	r2002	Transport, extracellular
HT_duodenum_glandular_cells	r2003	Transport, extracellular
HT_duodenum_glandular_cells	r2004	Transport, extracellular
HT_duodenum_glandular_cells	r2005	Transport, extracellular
HT_duodenum_glandular_cells	r2006	Transport, extracellular
HT_duodenum_glandular_cells	r2007	Transport, extracellular
HT_duodenum_glandular_cells	r2008	Transport, extracellular
HT_duodenum_glandular_cells	r2009	Transport, extracellular
HT_duodenum_glandular_cells	r2010	Transport, extracellular
HT_duodenum_glandular_cells	r2011	Transport, extracellular
HT_duodenum_glandular_cells	r2012	Transport, extracellular
HT_duodenum_glandular_cells	r2013	Transport, extracellular
HT_duodenum_glandular_cells	r2014	Transport, extracellular
HT_duodenum_glandular_cells	r2015	Transport, extracellular
HT_duodenum_glandular_cells	r2016	Transport, extracellular
HT_duodenum_glandular_cells	r2017	Transport, extracellular
HT_duodenum_glandular_cells	r2018	Transport, extracellular
HT_duodenum_glandular_cells	r2019	Transport, extracellular
HT_duodenum_glandular_cells	r2020	Transport, extracellular
HT_duodenum_glandular_cells	r2021	Transport, extracellular
HT_duodenum_glandular_cells	r2022	Transport, extracellular
HT_duodenum_glandular_cells	r2023	Transport, extracellular
HT_duodenum_glandular_cells	r2024	Transport, extracellular
HT_duodenum_glandular_cells	r2026	Transport, extracellular
HT_duodenum_glandular_cells	r2027	Transport, extracellular
HT_duodenum_glandular_cells	r2028	Transport, extracellular
HT_duodenum_glandular_cells	r2029	Transport, extracellular
HT_duodenum_glandular_cells	r2030	Transport, extracellular
HT_duodenum_glandular_cells	r2031	Transport, extracellular
HT_duodenum_glandular_cells	r2032	Transport, extracellular
HT_duodenum_glandular_cells	r2035	Transport, extracellular
HT_duodenum_glandular_cells	r2036	Transport, extracellular
HT_duodenum_glandular_cells	r2037	Transport, extracellular
HT_duodenum_glandular_cells	r2038	Transport, extracellular
HT_duodenum_glandular_cells	r2039	Transport, extracellular
HT_duodenum_glandular_cells	r2040	Transport, extracellular
HT_duodenum_glandular_cells	r2041	Transport, extracellular
HT_duodenum_glandular_cells	r2042	Transport, extracellular
HT_duodenum_glandular_cells	r2045	Transport, extracellular
HT_duodenum_glandular_cells	r2047	Transport, extracellular
HT_duodenum_glandular_cells	r2048	Transport, extracellular
HT_duodenum_glandular_cells	r2050	Transport, extracellular
HT_duodenum_glandular_cells	r2053	Transport, extracellular
HT_duodenum_glandular_cells	r2054	Transport, extracellular
HT_duodenum_glandular_cells	r2056	Transport, extracellular
HT_duodenum_glandular_cells	r2057	Transport, extracellular
HT_duodenum_glandular_cells	r2060	Transport, extracellular
HT_duodenum_glandular_cells	r2061	Transport, extracellular
HT_duodenum_glandular_cells	r2062	Transport, extracellular
HT_duodenum_glandular_cells	r2063	Transport, extracellular
HT_duodenum_glandular_cells	r2065	Transport, extracellular
HT_duodenum_glandular_cells	r2066	Transport, extracellular
HT_duodenum_glandular_cells	r2067	Transport, extracellular
HT_duodenum_glandular_cells	r2068	Transport, extracellular
HT_duodenum_glandular_cells	r2071	Transport, extracellular
HT_duodenum_glandular_cells	CYSTALArBATtc	Transport, extracellular
HT_duodenum_glandular_cells	CYSTLEUrBATtc	Transport, extracellular
HT_duodenum_glandular_cells	ORNALArBATtc	Transport, extracellular
HT_duodenum_glandular_cells	ORNLEUrBATtc	Transport, extracellular
HT_duodenum_glandular_cells	ALDSTRNtm	Transport, mitochondrial
HT_duodenum_glandular_cells	CITRtm	Transport, mitochondrial
HT_duodenum_glandular_cells	OCBTm	Urea cycle
HT_duodenum_glandular_cells	r0034	Urea cycle
HT_endometrium_cells_in_endometrial_stroma	DOLGPP_Ler	N-glycan synthesis
HT_endometrium_cells_in_endometrial_stroma	DOLGPP_Uer	N-glycan synthesis
HT_endometrium_glandular_cells	r1162	Transport, extracellular
HT_endometrium_glandular_cells	r1713	Transport, extracellular
HT_endometrium_glandular_cells	r1731	Transport, extracellular
HT_endometrium_glandular_cells	r1743	Transport, extracellular
HT_endometrium_glandular_cells	r1886	Transport, extracellular
HT_epididymis_glandular_cells	3DSPHR	Sphingolipid metabolism
HT_epididymis_glandular_cells	SERPT	Sphingolipid metabolism
HT_epididymis_glandular_cells	r1612	Transport, extracellular
HT_epididymis_glandular_cells	r1743	Transport, extracellular
HT_epididymis_glandular_cells	r1756	Transport, extracellular
HT_epididymis_glandular_cells	r1776	Transport, extracellular
HT_esophagus_squamous_epithelial_cells	CYSGLYexR	Transport, extracellular
HT_esophagus_squamous_epithelial_cells	r1720	Transport, extracellular
HT_fallopian_tube_glandular_cells	r1773	Transport, extracellular
HT_fallopian_tube_glandular_cells	r1818	Transport, extracellular
HT_heart_muscle_myocytes	EX_spc_hs(e)	Exchange/demand reaction
HT_heart_muscle_myocytes	GGLUCT	Glutathione metabolism
HT_heart_muscle_myocytes	SPC_HSt	Transport, extracellular
HT_heart_muscle_myocytes	r1909	Transport, extracellular
HT_heart_muscle_myocytes	DNDPt22m	Transport, mitochondrial
HT_hippocampus_neuronal_cells	r1692	Transport, extracellular
HT_hippocampus_neuronal_cells	r1698	Transport, extracellular
HT_hippocampus_neuronal_cells	r1744	Transport, extracellular
HT_hippocampus_neuronal_cells	r1885	Transport, extracellular
HT_hippocampus_neuronal_cells	r1908	Transport, extracellular
HT_kidney_cells_in_glomeruli	NOS1	Arginine and Proline Metabolism
HT_kidney_cells_in_glomeruli	NOS2	Arginine and Proline Metabolism
HT_kidney_cells_in_glomeruli	EX_acn13acngalgbside_hs(e)	Exchange/demand reaction
HT_kidney_cells_in_glomeruli	EX_acn23acngalgbside_hs(e)	Exchange/demand reaction
HT_kidney_cells_in_glomeruli	ST6GALNAC21	Sphingolipid metabolism
HT_kidney_cells_in_glomeruli	ST6GALNAC22	Sphingolipid metabolism
HT_kidney_cells_in_glomeruli	ACN13ACNGALGBSIDEte	Transport, extracellular
HT_kidney_cells_in_glomeruli	ACN23ACNGALGBSIDEte	Transport, extracellular
HT_kidney_cells_in_glomeruli	r0963	Transport, extracellular
HT_kidney_cells_in_glomeruli	MTHFTe	Transport, extracellular
HT_kidney_cells_in_glomeruli	ACN13ACNGALGBSIDEtg	Transport, golgi apparatus
HT_kidney_cells_in_glomeruli	ACN23ACNGALGBSIDEtg	Transport, golgi apparatus
HT_kidney_cells_in_glomeruli	Htm	Transport, mitochondrial
HT_kidney_cells_in_glomeruli	r1455	Transport, mitochondrial
HT_kidney_cells_in_glomeruli	r1456	Transport, mitochondrial
HT_kidney_cells_in_glomeruli	r2397	Transport, mitochondrial
HT_kidney_cells_in_glomeruli	r2399	Transport, mitochondrial
HT_kidney_cells_in_glomeruli	r2400	Transport, mitochondrial
HT_kidney_cells_in_glomeruli	r2401	Transport, mitochondrial
HT_kidney_cells_in_glomeruli	r2402	Transport, mitochondrial
HT_kidney_cells_in_glomeruli	r2406	Transport, mitochondrial
HT_kidney_cells_in_glomeruli	r2407	Transport, mitochondrial
HT_kidney_cells_in_glomeruli	r2409	Transport, mitochondrial
HT_kidney_cells_in_glomeruli	r2413	Transport, mitochondrial
HT_kidney_cells_in_glomeruli	r2416	Transport, mitochondrial
HT_kidney_cells_in_tubules	EX_mepi(e)	Exchange/demand reaction
HT_kidney_cells_in_tubules	INOSTO	Inositol phosphate metabolism
HT_kidney_cells_in_tubules	3DSPHR	Sphingolipid metabolism
HT_kidney_cells_in_tubules	SERPT	Sphingolipid metabolism
HT_kidney_cells_in_tubules	CYSGLYexR	Transport, extracellular
HT_kidney_cells_in_tubules	CYSTSERex	Transport, extracellular
HT_kidney_cells_in_tubules	MEPIVESSte	Transport, extracellular
HT_kidney_cells_in_tubules	NCCt	Transport, extracellular
HT_kidney_cells_in_tubules	r1916	Transport, extracellular
HT_kidney_cells_in_tubules	r1921	Transport, extracellular
HT_kidney_cells_in_tubules	r1926	Transport, extracellular
HT_kidney_cells_in_tubules	r1931	Transport, extracellular
HT_kidney_cells_in_tubules	r1936	Transport, extracellular
HT_kidney_cells_in_tubules	r1941	Transport, extracellular
HT_kidney_cells_in_tubules	r1946	Transport, extracellular
HT_kidney_cells_in_tubules	r1951	Transport, extracellular
HT_kidney_cells_in_tubules	r1956	Transport, extracellular
HT_kidney_cells_in_tubules	r1961	Transport, extracellular
HT_kidney_cells_in_tubules	r1966	Transport, extracellular
HT_kidney_cells_in_tubules	r1971	Transport, extracellular
HT_kidney_cells_in_tubules	r1981	Transport, extracellular
HT_kidney_cells_in_tubules	r1986	Transport, extracellular
HT_kidney_cells_in_tubules	r1991	Transport, extracellular
HT_kidney_cells_in_tubules	r1992	Transport, extracellular
HT_kidney_cells_in_tubules	r1993	Transport, extracellular
HT_kidney_cells_in_tubules	r1994	Transport, extracellular
HT_kidney_cells_in_tubules	r1995	Transport, extracellular
HT_kidney_cells_in_tubules	r1996	Transport, extracellular
HT_kidney_cells_in_tubules	r1997	Transport, extracellular
HT_kidney_cells_in_tubules	r1998	Transport, extracellular
HT_kidney_cells_in_tubules	r1999	Transport, extracellular
HT_kidney_cells_in_tubules	r2000	Transport, extracellular
HT_kidney_cells_in_tubules	r2001	Transport, extracellular
HT_kidney_cells_in_tubules	r2002	Transport, extracellular
HT_kidney_cells_in_tubules	r2003	Transport, extracellular
HT_kidney_cells_in_tubules	r2004	Transport, extracellular
HT_kidney_cells_in_tubules	r2005	Transport, extracellular
HT_kidney_cells_in_tubules	r2006	Transport, extracellular
HT_kidney_cells_in_tubules	r2007	Transport, extracellular
HT_kidney_cells_in_tubules	r2008	Transport, extracellular
HT_kidney_cells_in_tubules	r2009	Transport, extracellular
HT_kidney_cells_in_tubules	r2010	Transport, extracellular
HT_kidney_cells_in_tubules	r2011	Transport, extracellular
HT_kidney_cells_in_tubules	r2012	Transport, extracellular
HT_kidney_cells_in_tubules	r2013	Transport, extracellular
HT_kidney_cells_in_tubules	r2014	Transport, extracellular
HT_kidney_cells_in_tubules	r2015	Transport, extracellular
HT_kidney_cells_in_tubules	r2016	Transport, extracellular
HT_kidney_cells_in_tubules	r2017	Transport, extracellular
HT_kidney_cells_in_tubules	r2018	Transport, extracellular
HT_kidney_cells_in_tubules	r2019	Transport, extracellular
HT_kidney_cells_in_tubules	r2020	Transport, extracellular
HT_kidney_cells_in_tubules	r2021	Transport, extracellular
HT_kidney_cells_in_tubules	r2022	Transport, extracellular
HT_kidney_cells_in_tubules	r2023	Transport, extracellular
HT_kidney_cells_in_tubules	r2024	Transport, extracellular
HT_kidney_cells_in_tubules	r2026	Transport, extracellular
HT_kidney_cells_in_tubules	r2027	Transport, extracellular
HT_kidney_cells_in_tubules	r2028	Transport, extracellular
HT_kidney_cells_in_tubules	r2029	Transport, extracellular
HT_kidney_cells_in_tubules	r2030	Transport, extracellular
HT_kidney_cells_in_tubules	r2031	Transport, extracellular
HT_kidney_cells_in_tubules	r2032	Transport, extracellular
HT_kidney_cells_in_tubules	r2035	Transport, extracellular
HT_kidney_cells_in_tubules	r2036	Transport, extracellular
HT_kidney_cells_in_tubules	r2037	Transport, extracellular
HT_kidney_cells_in_tubules	r2038	Transport, extracellular
HT_kidney_cells_in_tubules	r2039	Transport, extracellular
HT_kidney_cells_in_tubules	r2040	Transport, extracellular
HT_kidney_cells_in_tubules	r2041	Transport, extracellular
HT_kidney_cells_in_tubules	r2042	Transport, extracellular
HT_kidney_cells_in_tubules	r2045	Transport, extracellular
HT_kidney_cells_in_tubules	r2047	Transport, extracellular
HT_kidney_cells_in_tubules	r2048	Transport, extracellular
HT_kidney_cells_in_tubules	r2050	Transport, extracellular
HT_kidney_cells_in_tubules	r2053	Transport, extracellular
HT_kidney_cells_in_tubules	r2054	Transport, extracellular
HT_kidney_cells_in_tubules	r2056	Transport, extracellular
HT_kidney_cells_in_tubules	r2057	Transport, extracellular
HT_kidney_cells_in_tubules	r2060	Transport, extracellular
HT_kidney_cells_in_tubules	r2061	Transport, extracellular
HT_kidney_cells_in_tubules	r2062	Transport, extracellular
HT_kidney_cells_in_tubules	r2063	Transport, extracellular
HT_kidney_cells_in_tubules	r2065	Transport, extracellular
HT_kidney_cells_in_tubules	r2066	Transport, extracellular
HT_kidney_cells_in_tubules	r2067	Transport, extracellular
HT_kidney_cells_in_tubules	r2068	Transport, extracellular
HT_kidney_cells_in_tubules	r2071	Transport, extracellular
HT_kidney_cells_in_tubules	PIt9	Transport, extracellular
HT_kidney_cells_in_tubules	ALAyLATthc	Transport, extracellular
HT_kidney_cells_in_tubules	CYSTALArBATtc	Transport, extracellular
HT_kidney_cells_in_tubules	CYSTLEUrBATtc	Transport, extracellular
HT_kidney_cells_in_tubules	GLNyLATthc	Transport, extracellular
HT_kidney_cells_in_tubules	HISyLATthc	Transport, extracellular
HT_kidney_cells_in_tubules	LEUyLAThtc	Transport, extracellular
HT_kidney_cells_in_tubules	METyLATthc	Transport, extracellular
HT_kidney_cells_in_tubules	NACDe	Transport, extracellular
HT_kidney_cells_in_tubules	NACHORCTL3le	Transport, extracellular
HT_kidney_cells_in_tubules	ORNALArBATtc	Transport, extracellular
HT_kidney_cells_in_tubules	ORNLEUrBATtc	Transport, extracellular
HT_kidney_cells_in_tubules	PHEyLATthc	Transport, extracellular
HT_kidney_cells_in_tubules	SALMCOM2	Tyrosine metabolism
HT_lateral_ventricle_glial_cells	MTHFTe	Transport, extracellular
HT_lateral_ventricle_neuronal_cells	ST3GAL61g	Blood group synthesis
HT_lateral_ventricle_neuronal_cells	ST8SIA56g	Blood group synthesis
HT_lateral_ventricle_neuronal_cells	EX_acnacngal14acglcgalgluside_hs(e)	Exchange/demand reaction
HT_lateral_ventricle_neuronal_cells	ACNACNGAL14ACGLCGALGLUSIDEte	Transport, extracellular
HT_lateral_ventricle_neuronal_cells	r1720	Transport, extracellular
HT_lateral_ventricle_neuronal_cells	r1765	Transport, extracellular
HT_lateral_ventricle_neuronal_cells	r1854	Transport, extracellular
HT_lateral_ventricle_neuronal_cells	r1881	Transport, extracellular
HT_lateral_ventricle_neuronal_cells	r1908	Transport, extracellular
HT_lateral_ventricle_neuronal_cells	ACNACNGAL14ACGLCGALGLUSIDEtg	Transport, golgi apparatus
HT_liver_bile_duct_cells	EX_spc_hs(e)	Exchange/demand reaction
HT_liver_bile_duct_cells	SPC_HSt	Transport, extracellular
HT_liver_bile_duct_cells	r1855	Transport, extracellular
HT_liver_bile_duct_cells	RE1303C	Vitamin D metabolism
HT_liver_hepatocytes	r0650	Bile acid synthesis
HT_liver_hepatocytes	r0651	Bile acid synthesis
HT_liver_hepatocytes	P4502A6	Cytochrome metabolism
HT_liver_hepatocytes	EX_coumarin(e)	Exchange/demand reaction
HT_liver_hepatocytes	EX_estradiolglc(e)	Exchange/demand reaction
HT_liver_hepatocytes	EX_hcoumarin(e)	Exchange/demand reaction
HT_liver_hepatocytes	EX_mepi(e)	Exchange/demand reaction
HT_liver_hepatocytes	CBPSam	Glutamate metabolism
HT_liver_hepatocytes	UGT1A6r	Steroid metabolism
HT_liver_hepatocytes	ESTRADIOLGLCtr	Transport, endoplasmic reticular
HT_liver_hepatocytes	RETNtr2	Transport, endoplasmic reticular
HT_liver_hepatocytes	r0983	Transport, endoplasmic reticular
HT_liver_hepatocytes	r0994	Transport, endoplasmic reticular
HT_liver_hepatocytes	r1018	Transport, endoplasmic reticular
HT_liver_hepatocytes	r2510	Transport, endoplasmic reticular
HT_liver_hepatocytes	ARACHDt2	Transport, extracellular
HT_liver_hepatocytes	COUMARINte	Transport, extracellular
HT_liver_hepatocytes	ESTRADIOLGLCt	Transport, extracellular
HT_liver_hepatocytes	ESTRADIOLGLCt2	Transport, extracellular
HT_liver_hepatocytes	FATP4t	Transport, extracellular
HT_liver_hepatocytes	FATP5t	Transport, extracellular
HT_liver_hepatocytes	FE2t	Transport, extracellular
HT_liver_hepatocytes	HCOUMARINte	Transport, extracellular
HT_liver_hepatocytes	HDCAtr	Transport, extracellular
HT_liver_hepatocytes	MEPIVESSte	Transport, extracellular
HT_liver_hepatocytes	OCDCAtr	Transport, extracellular
HT_liver_hepatocytes	OCDCEAtr	Transport, extracellular
HT_liver_hepatocytes	r0984	Transport, lysosomal
HT_liver_hepatocytes	CITRtm	Transport, mitochondrial
HT_liver_hepatocytes	SALMCOM2	Tyrosine metabolism
HT_liver_hepatocytes	OCBTm	Urea cycle
HT_liver_hepatocytes	r0034	Urea cycle
HT_lung_macrophages	ST3GAL61g	Blood group synthesis
HT_lung_macrophages	ST8SIA56g	Blood group synthesis
HT_lung_macrophages	EX_acnacngal14acglcgalgluside_hs(e)	Exchange/demand reaction
HT_lung_macrophages	ACNACNGAL14ACGLCGALGLUSIDEte	Transport, extracellular
HT_lung_macrophages	ACNACNGAL14ACGLCGALGLUSIDEtg	Transport, golgi apparatus
HT_lung_pneumocytes	DMNONCRNt	Fatty acid oxidation
HT_lung_pneumocytes	ASNATB0tc	Transport, extracellular
HT_lung_pneumocytes	MTHFTe	Transport, extracellular
HT_lung_pneumocytes	PHEATB0tc	Transport, extracellular
HT_lung_pneumocytes	RE0691C	Urea cycle
HT_lung_pneumocytes	RE1897C	Urea cycle
HT_lung_pneumocytes	RE1898C	Urea cycle
HT_lymph_node_germinal_center_cells	PROD2	Arginine and Proline Metabolism
HT_lymph_node_germinal_center_cells	DHCRD2	Sphingolipid metabolism
HT_lymph_node_germinal_center_cells	r2133	Transport, extracellular
HT_lymph_node_non_germinal_center_cells	EX_CE5788(e)	Exchange/demand reaction
HT_lymph_node_non_germinal_center_cells	RE2269E	Miscellaneous
HT_lymph_node_non_germinal_center_cells	r1765	Transport, extracellular
HT_lymph_node_non_germinal_center_cells	ASNATB0tc	Transport, extracellular
HT_lymph_node_non_germinal_center_cells	PHEATB0tc	Transport, extracellular
HT_nasopharynx_respiratory_epithelial_cells	r1881	Transport, extracellular
HT_oral_mucosa_squamous_epithelial_cells	r1705	Transport, extracellular
HT_oral_mucosa_squamous_epithelial_cells	r1891	Transport, extracellular
HT_ovary_follicle_cells	TMDK1m	Nucleotide interconversion
HT_ovary_follicle_cells	r1538	Transport, extracellular
HT_ovary_follicle_cells	METATB0tc	Transport, extracellular
HT_ovary_follicle_cells	DNDPt52m	Transport, mitochondrial
HT_ovary_follicle_cells	DNDPt55m	Transport, mitochondrial
HT_ovary_follicle_cells	r1455	Transport, mitochondrial
HT_ovary_follicle_cells	r1456	Transport, mitochondrial
HT_ovary_follicle_cells	r2396	Transport, mitochondrial
HT_ovary_follicle_cells	r2400	Transport, mitochondrial
HT_ovary_follicle_cells	r2401	Transport, mitochondrial
HT_ovary_follicle_cells	r2409	Transport, mitochondrial
HT_ovary_follicle_cells	r2416	Transport, mitochondrial
HT_ovary_ovarian_stroma_cells	r1562	Transport, extracellular
HT_ovary_ovarian_stroma_cells	r1702	Transport, extracellular
HT_ovary_ovarian_stroma_cells	r1717	Transport, extracellular
HT_ovary_ovarian_stroma_cells	r1732	Transport, extracellular
HT_ovary_ovarian_stroma_cells	r1747	Transport, extracellular
HT_ovary_ovarian_stroma_cells	r1756	Transport, extracellular
HT_ovary_ovarian_stroma_cells	r1762	Transport, extracellular
HT_ovary_ovarian_stroma_cells	r1777	Transport, extracellular
HT_ovary_ovarian_stroma_cells	r1807	Transport, extracellular
HT_ovary_ovarian_stroma_cells	r1810	Transport, extracellular
HT_ovary_ovarian_stroma_cells	r1817	Transport, extracellular
HT_ovary_ovarian_stroma_cells	r1837	Transport, extracellular
HT_ovary_ovarian_stroma_cells	r1852	Transport, extracellular
HT_ovary_ovarian_stroma_cells	r1867	Transport, extracellular
HT_ovary_ovarian_stroma_cells	r1882	Transport, extracellular
HT_ovary_ovarian_stroma_cells	r1897	Transport, extracellular
HT_pancreas_exocrine_glandular_cells	EX_maltttr(e)	Exchange/demand reaction
HT_pancreas_exocrine_glandular_cells	EX_maltpt(e)	Exchange/demand reaction
HT_pancreas_exocrine_glandular_cells	EX_malthx(e)	Exchange/demand reaction
HT_pancreas_exocrine_glandular_cells	EX_CE2839(e)	Exchange/demand reaction
HT_pancreas_exocrine_glandular_cells	EX_CE2838(e)	Exchange/demand reaction
HT_pancreas_exocrine_glandular_cells	EX_CE5797(e)	Exchange/demand reaction
HT_pancreas_exocrine_glandular_cells	EX_CE5798(e)	Exchange/demand reaction
HT_pancreas_exocrine_glandular_cells	RE2273E	Miscellaneous
HT_pancreas_exocrine_glandular_cells	RE0958E	Starch and sucrose metabolism
HT_pancreas_exocrine_glandular_cells	r1730	Transport, extracellular
HT_pancreas_exocrine_glandular_cells	r1876	Transport, extracellular
HT_pancreas_exocrine_glandular_cells	MOGAT	Triacylglycerol synthesis
HT_pancreas_islets_of_Langerhans	THRGLNexR	Transport, extracellular
HT_pancreas_islets_of_Langerhans	r1764	Transport, extracellular
HT_pancreas_islets_of_Langerhans	r1772	Transport, extracellular
HT_pancreas_islets_of_Langerhans	r1871	Transport, extracellular
HT_pancreas_islets_of_Langerhans	r1908	Transport, extracellular
HT_parathyroid_gland_glandular_cells	ALADGLYexR	Transport, extracellular
HT_parathyroid_gland_glandular_cells	ALAGLNexR	Transport, extracellular
HT_parathyroid_gland_glandular_cells	CYSGLUexR	Transport, extracellular
HT_parathyroid_gland_glandular_cells	SERGLNexR	Transport, extracellular
HT_parathyroid_gland_glandular_cells	THRGLNexR	Transport, extracellular
HT_parathyroid_gland_glandular_cells	r1848	Transport, extracellular
HT_parathyroid_gland_glandular_cells	r1865	Transport, extracellular
HT_parathyroid_gland_glandular_cells	r1901	Transport, extracellular
HT_parathyroid_gland_glandular_cells	r1909	Transport, extracellular
HT_parathyroid_gland_glandular_cells	r1910	Transport, extracellular
HT_parathyroid_gland_glandular_cells	CYSPHELAT2tc	Transport, extracellular
HT_placenta_decidual_cells	r1705	Transport, extracellular
HT_placenta_decidual_cells	r1843	Transport, extracellular
HT_placenta_decidual_cells	r1900	Transport, extracellular
HT_placenta_decidual_cells	r2123	Transport, extracellular
HT_placenta_trophoblastic_cells	NOS1	Arginine and Proline Metabolism
HT_placenta_trophoblastic_cells	NOS2	Arginine and Proline Metabolism
HT_placenta_trophoblastic_cells	DM_avite1_c_	Exchange/demand reaction
HT_placenta_trophoblastic_cells	EX_aprgstrn(e)	Exchange/demand reaction
HT_placenta_trophoblastic_cells	EX_avite1(e)	Exchange/demand reaction
HT_placenta_trophoblastic_cells	AKR1C1	Steroid metabolism
HT_placenta_trophoblastic_cells	P45019A1r	Steroid metabolism
HT_placenta_trophoblastic_cells	P45019A2r	Steroid metabolism
HT_placenta_trophoblastic_cells	APRGSTRNte	Transport, extracellular
HT_placenta_trophoblastic_cells	ALAyLATthc	Transport, extracellular
HT_prostate_glandular_cells	P45019A1r	Steroid metabolism
HT_prostate_glandular_cells	P45019A2r	Steroid metabolism
HT_salivary_gland_glandular_cells	EX_cl(e)	Exchange/demand reaction
HT_salivary_gland_glandular_cells	EX_no2(e)	Exchange/demand reaction
HT_salivary_gland_glandular_cells	EX_CE2011(e)	Exchange/demand reaction
HT_salivary_gland_glandular_cells	EX_maltttr(e)	Exchange/demand reaction
HT_salivary_gland_glandular_cells	EX_maltpt(e)	Exchange/demand reaction
HT_salivary_gland_glandular_cells	EX_malthx(e)	Exchange/demand reaction
HT_salivary_gland_glandular_cells	EX_CE2839(e)	Exchange/demand reaction
HT_salivary_gland_glandular_cells	EX_CE2838(e)	Exchange/demand reaction
HT_salivary_gland_glandular_cells	EX_CE4633(e)	Exchange/demand reaction
HT_salivary_gland_glandular_cells	EX_CE4881(e)	Exchange/demand reaction
HT_salivary_gland_glandular_cells	EX_CE0074(e)	Exchange/demand reaction
HT_salivary_gland_glandular_cells	RE0702E	Miscellaneous
HT_salivary_gland_glandular_cells	RE2513E	Miscellaneous
HT_salivary_gland_glandular_cells	RE2514E	Miscellaneous
HT_salivary_gland_glandular_cells	RE2888E	Purine catabolism
HT_salivary_gland_glandular_cells	RE0958E	Starch and sucrose metabolism
HT_salivary_gland_glandular_cells	r1562	Transport, extracellular
HT_salivary_gland_glandular_cells	r1766	Transport, extracellular
HT_salivary_gland_glandular_cells	r1772	Transport, extracellular
HT_salivary_gland_glandular_cells	r1810	Transport, extracellular
HT_salivary_gland_glandular_cells	r1899	Transport, extracellular
HT_seminal_vesicle_glandular_cells	r1848	Transport, extracellular
HT_skeletal_muscle_myocytes	r0651	Bile acid synthesis
HT_skeletal_muscle_myocytes	GGLUCT	Glutathione metabolism
HT_skeletal_muscle_myocytes	r1735	Transport, extracellular
HT_skeletal_muscle_myocytes	DNDPt22m	Transport, mitochondrial
HT_skin_epidermal_cells	DM_melanin_c_	Exchange/demand reaction
HT_skin_epidermal_cells	DCT	Tyrosine metabolism
HT_skin_epidermal_cells	DOPACHRMISO	Tyrosine metabolism
HT_skin_epidermal_cells	DOPAQNISO1	Tyrosine metabolism
HT_skin_epidermal_cells	TYRASE	Tyrosine metabolism
HT_skin_epidermal_cells	TYRDOPO	Tyrosine metabolism
HT_skin_epidermal_cells	TYRDOPO3	Tyrosine metabolism
HT_skin_epidermal_cells	RE3198C	Tyrosine metabolism
HT_skin_fibroblasts	r1730	Transport, extracellular
HT_skin_fibroblasts	r1876	Transport, extracellular
HT_skin_keratinocytes	ALAyLATthc	Transport, extracellular
HT_skin_keratinocytes	HISyLATthc	Transport, extracellular
HT_skin_Langerhans	r2122	Transport, extracellular
HT_skin_Langerhans	r2123	Transport, extracellular
HT_skin_melanocytes	DM_melanin_c_	Exchange/demand reaction
HT_skin_melanocytes	DCT	Tyrosine metabolism
HT_skin_melanocytes	DOPACHRMISO	Tyrosine metabolism
HT_skin_melanocytes	DOPAQNISO1	Tyrosine metabolism
HT_skin_melanocytes	TYRASE	Tyrosine metabolism
HT_skin_melanocytes	TYRDOPO	Tyrosine metabolism
HT_skin_melanocytes	TYRDOPO3	Tyrosine metabolism
HT_skin_melanocytes	RE3198C	Tyrosine metabolism
HT_small_intestine_glandular_cells	EX_aldstrn(e)	Exchange/demand reaction
HT_small_intestine_glandular_cells	CBPSam	Glutamate metabolism
HT_small_intestine_glandular_cells	P45011B21m	Steroid metabolism
HT_small_intestine_glandular_cells	ALDSTRNte	Transport, extracellular
HT_small_intestine_glandular_cells	CYSTSERex	Transport, extracellular
HT_small_intestine_glandular_cells	r1743	Transport, extracellular
HT_small_intestine_glandular_cells	r1910	Transport, extracellular
HT_small_intestine_glandular_cells	r1916	Transport, extracellular
HT_small_intestine_glandular_cells	r1921	Transport, extracellular
HT_small_intestine_glandular_cells	r1926	Transport, extracellular
HT_small_intestine_glandular_cells	r1931	Transport, extracellular
HT_small_intestine_glandular_cells	r1936	Transport, extracellular
HT_small_intestine_glandular_cells	r1941	Transport, extracellular
HT_small_intestine_glandular_cells	r1946	Transport, extracellular
HT_small_intestine_glandular_cells	r1951	Transport, extracellular
HT_small_intestine_glandular_cells	r1956	Transport, extracellular
HT_small_intestine_glandular_cells	r1961	Transport, extracellular
HT_small_intestine_glandular_cells	r1966	Transport, extracellular
HT_small_intestine_glandular_cells	r1971	Transport, extracellular
HT_small_intestine_glandular_cells	r1981	Transport, extracellular
HT_small_intestine_glandular_cells	r1986	Transport, extracellular
HT_small_intestine_glandular_cells	r1991	Transport, extracellular
HT_small_intestine_glandular_cells	r1992	Transport, extracellular
HT_small_intestine_glandular_cells	r1993	Transport, extracellular
HT_small_intestine_glandular_cells	r1994	Transport, extracellular
HT_small_intestine_glandular_cells	r1995	Transport, extracellular
HT_small_intestine_glandular_cells	r1996	Transport, extracellular
HT_small_intestine_glandular_cells	r1997	Transport, extracellular
HT_small_intestine_glandular_cells	r1998	Transport, extracellular
HT_small_intestine_glandular_cells	r1999	Transport, extracellular
HT_small_intestine_glandular_cells	r2000	Transport, extracellular
HT_small_intestine_glandular_cells	r2001	Transport, extracellular
HT_small_intestine_glandular_cells	r2002	Transport, extracellular
HT_small_intestine_glandular_cells	r2003	Transport, extracellular
HT_small_intestine_glandular_cells	r2004	Transport, extracellular
HT_small_intestine_glandular_cells	r2005	Transport, extracellular
HT_small_intestine_glandular_cells	r2006	Transport, extracellular
HT_small_intestine_glandular_cells	r2007	Transport, extracellular
HT_small_intestine_glandular_cells	r2008	Transport, extracellular
HT_small_intestine_glandular_cells	r2009	Transport, extracellular
HT_small_intestine_glandular_cells	r2010	Transport, extracellular
HT_small_intestine_glandular_cells	r2011	Transport, extracellular
HT_small_intestine_glandular_cells	r2012	Transport, extracellular
HT_small_intestine_glandular_cells	r2013	Transport, extracellular
HT_small_intestine_glandular_cells	r2014	Transport, extracellular
HT_small_intestine_glandular_cells	r2015	Transport, extracellular
HT_small_intestine_glandular_cells	r2016	Transport, extracellular
HT_small_intestine_glandular_cells	r2017	Transport, extracellular
HT_small_intestine_glandular_cells	r2018	Transport, extracellular
HT_small_intestine_glandular_cells	r2019	Transport, extracellular
HT_small_intestine_glandular_cells	r2020	Transport, extracellular
HT_small_intestine_glandular_cells	r2021	Transport, extracellular
HT_small_intestine_glandular_cells	r2022	Transport, extracellular
HT_small_intestine_glandular_cells	r2023	Transport, extracellular
HT_small_intestine_glandular_cells	r2024	Transport, extracellular
HT_small_intestine_glandular_cells	r2026	Transport, extracellular
HT_small_intestine_glandular_cells	r2027	Transport, extracellular
HT_small_intestine_glandular_cells	r2028	Transport, extracellular
HT_small_intestine_glandular_cells	r2029	Transport, extracellular
HT_small_intestine_glandular_cells	r2030	Transport, extracellular
HT_small_intestine_glandular_cells	r2031	Transport, extracellular
HT_small_intestine_glandular_cells	r2032	Transport, extracellular
HT_small_intestine_glandular_cells	r2035	Transport, extracellular
HT_small_intestine_glandular_cells	r2036	Transport, extracellular
HT_small_intestine_glandular_cells	r2037	Transport, extracellular
HT_small_intestine_glandular_cells	r2038	Transport, extracellular
HT_small_intestine_glandular_cells	r2039	Transport, extracellular
HT_small_intestine_glandular_cells	r2040	Transport, extracellular
HT_small_intestine_glandular_cells	r2041	Transport, extracellular
HT_small_intestine_glandular_cells	r2042	Transport, extracellular
HT_small_intestine_glandular_cells	r2045	Transport, extracellular
HT_small_intestine_glandular_cells	r2047	Transport, extracellular
HT_small_intestine_glandular_cells	r2048	Transport, extracellular
HT_small_intestine_glandular_cells	r2050	Transport, extracellular
HT_small_intestine_glandular_cells	r2053	Transport, extracellular
HT_small_intestine_glandular_cells	r2054	Transport, extracellular
HT_small_intestine_glandular_cells	r2056	Transport, extracellular
HT_small_intestine_glandular_cells	r2057	Transport, extracellular
HT_small_intestine_glandular_cells	r2060	Transport, extracellular
HT_small_intestine_glandular_cells	r2061	Transport, extracellular
HT_small_intestine_glandular_cells	r2062	Transport, extracellular
HT_small_intestine_glandular_cells	r2063	Transport, extracellular
HT_small_intestine_glandular_cells	r2065	Transport, extracellular
HT_small_intestine_glandular_cells	r2066	Transport, extracellular
HT_small_intestine_glandular_cells	r2067	Transport, extracellular
HT_small_intestine_glandular_cells	r2068	Transport, extracellular
HT_small_intestine_glandular_cells	r2071	Transport, extracellular
HT_small_intestine_glandular_cells	CYSTALArBATtc	Transport, extracellular
HT_small_intestine_glandular_cells	CYSTLEUrBATtc	Transport, extracellular
HT_small_intestine_glandular_cells	ORNALArBATtc	Transport, extracellular
HT_small_intestine_glandular_cells	ORNLEUrBATtc	Transport, extracellular
HT_small_intestine_glandular_cells	ALDSTRNtm	Transport, mitochondrial
HT_small_intestine_glandular_cells	CITRtm	Transport, mitochondrial
HT_small_intestine_glandular_cells	r2388	Transport, mitochondrial
HT_small_intestine_glandular_cells	OCBTm	Urea cycle
HT_small_intestine_glandular_cells	r0034	Urea cycle
HT_smooth_muscle_smooth_muscle_cells	r1909	Transport, extracellular
HT_soft_tissue_adipocytes	RE1303C	Vitamin D metabolism
HT_soft_tissue_chondrocytes	PROD2	Arginine and Proline Metabolism
HT_soft_tissue_chondrocytes	P45027A15m	Bile acid synthesis
HT_soft_tissue_chondrocytes	P45027A16m	Bile acid synthesis
HT_soft_tissue_chondrocytes	DM_avite1_c_	Exchange/demand reaction
HT_soft_tissue_chondrocytes	EX_ak2lgchol_hs(e)	Exchange/demand reaction
HT_soft_tissue_chondrocytes	EX_avite1(e)	Exchange/demand reaction
HT_soft_tissue_chondrocytes	EX_mepi(e)	Exchange/demand reaction
HT_soft_tissue_chondrocytes	EX_paf_hs(e)	Exchange/demand reaction
HT_soft_tissue_chondrocytes	EX_maltttr(e)	Exchange/demand reaction
HT_soft_tissue_chondrocytes	EX_maltpt(e)	Exchange/demand reaction
HT_soft_tissue_chondrocytes	EX_malthx(e)	Exchange/demand reaction
HT_soft_tissue_chondrocytes	PAFS	Glycerophospholipid metabolism
HT_soft_tissue_chondrocytes	DHCRD2	Sphingolipid metabolism
HT_soft_tissue_chondrocytes	AK2LGCHOLt	Transport, extracellular
HT_soft_tissue_chondrocytes	MEPIVESSte	Transport, extracellular
HT_soft_tissue_chondrocytes	PAFt	Transport, extracellular
HT_soft_tissue_chondrocytes	r1734	Transport, extracellular
HT_soft_tissue_chondrocytes	r2098	Transport, extracellular
HT_soft_tissue_chondrocytes	PIt9	Transport, extracellular
HT_soft_tissue_chondrocytes	r2401	Transport, mitochondrial
HT_soft_tissue_chondrocytes	r2402	Transport, mitochondrial
HT_soft_tissue_chondrocytes	r2405	Transport, mitochondrial
HT_soft_tissue_chondrocytes	r2406	Transport, mitochondrial
HT_soft_tissue_chondrocytes	r2407	Transport, mitochondrial
HT_soft_tissue_chondrocytes	SALMCOM2	Tyrosine metabolism
HT_soft_tissue_peripheral_nerve	r1722	Transport, extracellular
HT_soft_tissue_peripheral_nerve	r1730	Transport, extracellular
HT_soft_tissue_peripheral_nerve	25HVITD3tm	Transport, mitochondrial
HT_soft_tissue_peripheral_nerve	VITD3tm3	Transport, mitochondrial
HT_soft_tissue_peripheral_nerve	VITD3Hm	Vitamin D metabolism
HT_spleen_cells_in_red_pulp	EX_1glyc_hs(e)	Exchange/demand reaction
HT_spleen_cells_in_red_pulp	r1820	Transport, extracellular
HT_spleen_cells_in_red_pulp	LPS4e	Triacylglycerol synthesis
HT_spleen_cells_in_white_pulp	ASNATB0tc	Transport, extracellular
HT_spleen_cells_in_white_pulp	VALATB0tc	Transport, extracellular
HT_spleen_cells_in_white_pulp	DNDPt49m	Transport, mitochondrial
HT_spleen_cells_in_white_pulp	DNDPt5m	Transport, mitochondrial
HT_stomach_glandular_cells	P4502A6	Cytochrome metabolism
HT_stomach_glandular_cells	EX_coumarin(e)	Exchange/demand reaction
HT_stomach_glandular_cells	EX_hcoumarin(e)	Exchange/demand reaction
HT_stomach_glandular_cells	3DSPHR	Sphingolipid metabolism
HT_stomach_glandular_cells	SERPT	Sphingolipid metabolism
HT_stomach_glandular_cells	COUMARINte	Transport, extracellular
HT_stomach_glandular_cells	HCOUMARINte	Transport, extracellular
HT_stomach_glandular_cells	r1766	Transport, extracellular
HT_testis_cells_in_seminiferous_ducts	r1773	Transport, extracellular
HT_testis_Leydig_cells	GMPR	Nucleotide interconversion
HT_testis_Leydig_cells	P45019A1r	Steroid metabolism
HT_testis_Leydig_cells	P45019A2r	Steroid metabolism
HT_testis_Leydig_cells	RETNtr2	Transport, endoplasmic reticular
HT_testis_Leydig_cells	r1739	Transport, extracellular
HT_testis_Leydig_cells	r1766	Transport, extracellular
HT_testis_Leydig_cells	r1820	Transport, extracellular
HT_testis_Leydig_cells	r1851	Transport, extracellular
HT_testis_Leydig_cells	r1910	Transport, extracellular
HT_thyroid_gland_glandular_cells	EX_i(e)	Exchange/demand reaction
HT_thyroid_gland_glandular_cells	EX_thyox_L(e)	Exchange/demand reaction
HT_thyroid_gland_glandular_cells	2AMACHYD	Glycine, serine, alanine and threonine metabolism
HT_thyroid_gland_glandular_cells	r1744	Transport, extracellular
HT_thyroid_gland_glandular_cells	r1817	Transport, extracellular
HT_thyroid_gland_glandular_cells	r1818	Transport, extracellular
HT_thyroid_gland_glandular_cells	IDHPOXOX2b	Tyrosine metabolism
HT_thyroid_gland_glandular_cells	IDHPOXOX3	Tyrosine metabolism
HT_thyroid_gland_glandular_cells	IDHPOXOX4	Tyrosine metabolism
HT_thyroid_gland_glandular_cells	IDHPOXOXb	Tyrosine metabolism
HT_thyroid_gland_glandular_cells	THYPX	Tyrosine metabolism
HT_tonsil_germinal_center_cells	r1851	Transport, extracellular
HT_tonsil_non_germinal_center_cells	EX_fuc_L(e)	Exchange/demand reaction
HT_tonsil_non_germinal_center_cells	EX_CE5788(e)	Exchange/demand reaction
HT_tonsil_non_germinal_center_cells	RE2269E	Miscellaneous
HT_tonsil_non_germinal_center_cells	FUCASEe	N-glycan degradation
HT_tonsil_non_germinal_center_cells	r1162	Transport, extracellular
HT_tonsil_non_germinal_center_cells	r1530	Transport, extracellular
HT_tonsil_squamous_epithelial_cells	r1162	Transport, extracellular
HT_tonsil_squamous_epithelial_cells	r1722	Transport, extracellular
HT_tonsil_squamous_epithelial_cells	r1739	Transport, extracellular
HT_tonsil_squamous_epithelial_cells	r1855	Transport, extracellular
HT_tonsil_squamous_epithelial_cells	r1871	Transport, extracellular
HT_tonsil_squamous_epithelial_cells	r1876	Transport, extracellular
HT_tonsil_squamous_epithelial_cells	r1900	Transport, extracellular
HT_urinary_bladder_urothelial_cells	GMPR	Nucleotide interconversion
HT_urinary_bladder_urothelial_cells	r1734	Transport, extracellular

## Sheet: Cancer Tissue Reactions
Reactions Present in a single cancer model
Cancer Tissue	Reaction	Subsystem
CA_breast_cancer	PROD2	Arginine and Proline Metabolism
CA_carcinoid	EX_succ(e)	Exchange/demand reaction
CA_carcinoid	SUCCt4_2	Transport, extracellular
CA_carcinoid	r1756	Transport, extracellular
CA_carcinoid	r1786	Transport, extracellular
CA_carcinoid	r2107	Transport, extracellular
CA_carcinoid	r2123	Transport, extracellular
CA_carcinoid	r2439	Transport, extracellular
CA_cervical_cancer	r1781	Transport, extracellular
CA_colorectal_cancer	HOMt4	Transport, extracellular
CA_colorectal_cancer	r0942	Transport, extracellular
CA_colorectal_cancer	r1665	Transport, extracellular
CA_colorectal_cancer	r1791	Transport, extracellular
CA_colorectal_cancer	r1909	Transport, extracellular
CA_colorectal_cancer	r1925	Transport, extracellular
CA_colorectal_cancer	r1932	Transport, extracellular
CA_colorectal_cancer	r1935	Transport, extracellular
CA_colorectal_cancer	r1965	Transport, extracellular
CA_colorectal_cancer	r1980	Transport, extracellular
CA_colorectal_cancer	r1983	Transport, extracellular
CA_colorectal_cancer	r1985	Transport, extracellular
CA_colorectal_cancer	r1987	Transport, extracellular
CA_colorectal_cancer	ARGtm	Transport, mitochondrial
CA_glioma	P4502D6	Cytochrome metabolism
CA_glioma	EX_4hdebrisoquine(e)	Exchange/demand reaction
CA_glioma	EX_debrisoquine(e)	Exchange/demand reaction
CA_glioma	EX_23cump(e)	Exchange/demand reaction
CA_glioma	EX_3ump(e)	Exchange/demand reaction
CA_glioma	RE1860E	Miscellaneous
CA_glioma	4HDEBRISOQUINEte	Transport, extracellular
CA_glioma	DEBRISOQUINEt	Transport, extracellular
CA_glioma	SO4HCOtex	Transport, extracellular
CA_glioma	r2113	Transport, extracellular
CA_glioma	DNDPt22m	Transport, mitochondrial
CA_liver_cancer	AGTix	Alanine and aspartate metabolism
CA_liver_cancer	BAAT4x	Bile acid synthesis
CA_liver_cancer	P45027A14m	Bile acid synthesis
CA_liver_cancer	VLCS2p	Bile acid synthesis
CA_liver_cancer	VLCS2r	Bile acid synthesis
CA_liver_cancer	r0573	Bile acid synthesis
CA_liver_cancer	r0650	Bile acid synthesis
CA_liver_cancer	r0651	Bile acid synthesis
CA_liver_cancer	RE1804C	Bile acid synthesis
CA_liver_cancer	RE1810M	Bile acid synthesis
CA_liver_cancer	RE1826C	Bile acid synthesis
CA_liver_cancer	RE1834C	Bile acid synthesis
CA_liver_cancer	RE2814M	Bile acid synthesis
CA_liver_cancer	DHCR241r	Cholesterol metabolism
CA_liver_cancer	EBP2r	Cholesterol metabolism
CA_liver_cancer	r0783	Cholesterol metabolism
CA_liver_cancer	r1380	Cholesterol metabolism
CA_liver_cancer	r1381	Cholesterol metabolism
CA_liver_cancer	P4502C9	Cytochrome metabolism
CA_liver_cancer	P4504F123r	Cytochrome metabolism
CA_liver_cancer	RE3017R	Eicosanoid metabolism
CA_liver_cancer	EX_4mtolbutamide(e)	Exchange/demand reaction
CA_liver_cancer	EX_4pyrdx(e)	Exchange/demand reaction
CA_liver_cancer	EX_apnnox(e)	Exchange/demand reaction
CA_liver_cancer	EX_appnn(e)	Exchange/demand reaction
CA_liver_cancer	EX_carveol(e)	Exchange/demand reaction
CA_liver_cancer	EX_ebastine(e)	Exchange/demand reaction
CA_liver_cancer	EX_ebastineoh(e)	Exchange/demand reaction
CA_liver_cancer	EX_limnen(e)	Exchange/demand reaction
CA_liver_cancer	EX_nrvnc(e)	Exchange/demand reaction
CA_liver_cancer	EX_perillyl(e)	Exchange/demand reaction
CA_liver_cancer	EX_pydx(e)	Exchange/demand reaction
CA_liver_cancer	EX_tdchola(e)	Exchange/demand reaction
CA_liver_cancer	EX_tethex3(e)	Exchange/demand reaction
CA_liver_cancer	EX_tetpent3(e)	Exchange/demand reaction
CA_liver_cancer	EX_tetpent6(e)	Exchange/demand reaction
CA_liver_cancer	EX_tettet6(e)	Exchange/demand reaction
CA_liver_cancer	EX_tolbutamide(e)	Exchange/demand reaction
CA_liver_cancer	EX_tststerone(e)	Exchange/demand reaction
CA_liver_cancer	EX_tststerones(e)	Exchange/demand reaction
CA_liver_cancer	EX_docosac	Exchange/demand reaction
CA_liver_cancer	EX_docosdiac	Exchange/demand reaction
CA_liver_cancer	FACOAL200	Fatty acid oxidation
CA_liver_cancer	FACOAL241	Fatty acid oxidation
CA_liver_cancer	FACOAL244_1	Fatty acid oxidation
CA_liver_cancer	FACOAL245_1	Fatty acid oxidation
CA_liver_cancer	FACOAL245_2	Fatty acid oxidation
CA_liver_cancer	FACOAL246_1	Fatty acid oxidation
CA_liver_cancer	FAOXC2252053x	Fatty acid oxidation
CA_liver_cancer	FAOXC241181x	Fatty acid oxidation
CA_liver_cancer	FAOXC2442246x	Fatty acid oxidation
CA_liver_cancer	FAOXC2452253x	Fatty acid oxidation
CA_liver_cancer	FAOXC2452256x	Fatty acid oxidation
CA_liver_cancer	FAOXC246226x	Fatty acid oxidation
CA_liver_cancer	PTE4x	Fatty acid oxidation
CA_liver_cancer	DOCOSACTDe	Fatty acid oxidation
CA_liver_cancer	DOCOSACTDr	Fatty acid oxidation
CA_liver_cancer	DOCOSADIACTD	Fatty acid oxidation
CA_liver_cancer	DOCOSDIACTD	Fatty acid oxidation
CA_liver_cancer	FAOXC16BRx	Fatty acid oxidation
CA_liver_cancer	FAOXC22C22DCHYr	Fatty acid oxidation
CA_liver_cancer	FAOXC22OHC22r	Fatty acid oxidation
CA_liver_cancer	FAOXOHC22C22DCc	Fatty acid oxidation
CA_liver_cancer	OMHDOCOSACTD	Fatty acid oxidation
CA_liver_cancer	DESAT24_1	Fatty acid synthesis
CA_liver_cancer	AMPTASECGe	Glutathione metabolism
CA_liver_cancer	SPTix	Glycine, serine, alanine and threonine metabolism
CA_liver_cancer	CAT2p	Glycolysis/gluconeogenesis
CA_liver_cancer	P4502C92	Limonene and pinene degradation
CA_liver_cancer	P4502C93	Limonene and pinene degradation
CA_liver_cancer	P4502C94	Limonene and pinene degradation
CA_liver_cancer	ACCOAL	Propanoate metabolism
CA_liver_cancer	XAO2x	Purine catabolism
CA_liver_cancer	XAOx	Purine catabolism
CA_liver_cancer	r0330	Pyrimidine catabolism
CA_liver_cancer	5ADTSTSTERONESULT	Steroid metabolism
CA_liver_cancer	TSTSTERONESULT	Steroid metabolism
CA_liver_cancer	EBASTINEOHtr	Transport, endoplasmic reticular
CA_liver_cancer	EBASTINEtr	Transport, endoplasmic reticular
CA_liver_cancer	r0970	Transport, endoplasmic reticular
CA_liver_cancer	r0983	Transport, endoplasmic reticular
CA_liver_cancer	r0989	Transport, endoplasmic reticular
CA_liver_cancer	r0994	Transport, endoplasmic reticular
CA_liver_cancer	r1011	Transport, endoplasmic reticular
CA_liver_cancer	r1018	Transport, endoplasmic reticular
CA_liver_cancer	r2510	Transport, endoplasmic reticular
CA_liver_cancer	4MTOLBUTAMIDEte	Transport, extracellular
CA_liver_cancer	4PYRDX	Transport, extracellular
CA_liver_cancer	APNNOXte	Transport, extracellular
CA_liver_cancer	APPNNte	Transport, extracellular
CA_liver_cancer	ARACHDt2	Transport, extracellular
CA_liver_cancer	CARVEOLte	Transport, extracellular
CA_liver_cancer	DLNLCGt	Transport, extracellular
CA_liver_cancer	EBASTINEOHte	Transport, extracellular
CA_liver_cancer	EBASTINEte	Transport, extracellular
CA_liver_cancer	FATP4t	Transport, extracellular
CA_liver_cancer	FATP5t	Transport, extracellular
CA_liver_cancer	FATP9t	Transport, extracellular
CA_liver_cancer	HDCAtr	Transport, extracellular
CA_liver_cancer	LIMNENte	Transport, extracellular
CA_liver_cancer	NRVNCt	Transport, extracellular
CA_liver_cancer	OCDCAtr	Transport, extracellular
CA_liver_cancer	OCDCEAtr	Transport, extracellular
CA_liver_cancer	PERILLYLte	Transport, extracellular
CA_liver_cancer	PYDXtr	Transport, extracellular
CA_liver_cancer	TETHEX3t	Transport, extracellular
CA_liver_cancer	TETPENT3t	Transport, extracellular
CA_liver_cancer	TETPENT6t	Transport, extracellular
CA_liver_cancer	TETTET6t	Transport, extracellular
CA_liver_cancer	TOLBUTAMIDEte	Transport, extracellular
CA_liver_cancer	TSTSTERONESte	Transport, extracellular
CA_liver_cancer	TSTSTERONEt	Transport, extracellular
CA_liver_cancer	r1679	Transport, extracellular
CA_liver_cancer	r1926	Transport, extracellular
CA_liver_cancer	r1976	Transport, extracellular
CA_liver_cancer	r2128	Transport, extracellular
CA_liver_cancer	r0984	Transport, lysosomal
CA_liver_cancer	XOL7AH2tm	Transport, mitochondrial
CA_liver_cancer	r2410	Transport, mitochondrial
CA_liver_cancer	ACALDtx	Transport, peroxisomal
CA_liver_cancer	ETOHtx	Transport, peroxisomal
CA_liver_cancer	HPYRtp	Transport, peroxisomal
CA_liver_cancer	HXANtx	Transport, peroxisomal
CA_liver_cancer	NRVNCCOAtx	Transport, peroxisomal
CA_liver_cancer	ODECOAtx	Transport, peroxisomal
CA_liver_cancer	SERtp	Transport, peroxisomal
CA_liver_cancer	TETHEX3COAtx	Transport, peroxisomal
CA_liver_cancer	TETPENT3COAtx	Transport, peroxisomal
CA_liver_cancer	TETPENT6COAtx	Transport, peroxisomal
CA_liver_cancer	TETTET6COAtx	Transport, peroxisomal
CA_liver_cancer	r1012	Transport, peroxisomal
CA_liver_cancer	PYDXDH	Vitamin B6 metabolism
CA_lung_cancer	DM_n5m2masn_g_	Exchange/demand reaction
CA_lung_cancer	EX_lpchol_hs(e)	Exchange/demand reaction
CA_lung_cancer	biomass_reaction	Exchange/demand reaction
CA_lung_cancer	EX_leugly(e)	Exchange/demand reaction
CA_lung_cancer	CLS_hs	Glycerophospholipid metabolism
CA_lung_cancer	M13N4Tg	N-glycan synthesis
CA_lung_cancer	M16N4Tg	N-glycan synthesis
CA_lung_cancer	M16N6Tg	N-glycan synthesis
CA_lung_cancer	LPCHOLt	Transport, extracellular
CA_lung_cancer	METt4	Transport, extracellular
CA_lung_cancer	PEFLIP	Transport, extracellular
CA_lung_cancer	PSFLIP	Transport, extracellular
CA_lung_cancer	r1547	Transport, extracellular
CA_lung_cancer	r1549	Transport, extracellular
CA_lung_cancer	r1676	Transport, extracellular
CA_lung_cancer	r1706	Transport, extracellular
CA_lung_cancer	r1796	Transport, extracellular
CA_lung_cancer	GLNyLATthc	Transport, extracellular
CA_lung_cancer	LEUGLYPEPT1tc	Transport, extracellular
CA_lung_cancer	LEUGLYHYc	Transport, extracellular
CA_lymphoma	r2118	Transport, extracellular
CA_melanoma	DM_melanin_c_	Exchange/demand reaction
CA_melanoma	ACRNtm	Transport, mitochondrial
CA_melanoma	r2539	Transport, mitochondrial
CA_melanoma	DCT	Tyrosine metabolism
CA_melanoma	DOPACHRMISO	Tyrosine metabolism
CA_melanoma	DOPAQNISO1	Tyrosine metabolism
CA_melanoma	TYRASE	Tyrosine metabolism
CA_melanoma	TYRDOPO	Tyrosine metabolism
CA_melanoma	TYRDOPO3	Tyrosine metabolism
CA_melanoma	RE3198C	Tyrosine metabolism
CA_pancreatic_cancer	TDP	Thiamine metabolism
CA_pancreatic_cancer	r1858	Transport, extracellular
CA_pancreatic_cancer	VALATB0tc	Transport, extracellular
CA_prostate_cancer	CHOLESACATc	Cholesterol metabolism
CA_prostate_cancer	CSDPASEly	Chondroitin sulfate degradation
CA_prostate_cancer	GLCAASE6ly	Chondroitin sulfate degradation
CA_prostate_cancer	NACHEX4ly	Chondroitin sulfate degradation
CA_prostate_cancer	NACHEX5ly	Chondroitin sulfate degradation
CA_prostate_cancer	NACHEX6ly	Chondroitin sulfate degradation
CA_prostate_cancer	NACHEX7ly	Chondroitin sulfate degradation
CA_prostate_cancer	NACHEXA5ly	Chondroitin sulfate degradation
CA_prostate_cancer	NACHEXA6ly	Chondroitin sulfate degradation
CA_prostate_cancer	S2TASE4ly	Chondroitin sulfate degradation
CA_prostate_cancer	S2TASE5ly	Chondroitin sulfate degradation
CA_prostate_cancer	S6TASE4ly	Chondroitin sulfate degradation
CA_prostate_cancer	S6TASE5ly	Chondroitin sulfate degradation
CA_prostate_cancer	S6TASE6ly	Chondroitin sulfate degradation
CA_prostate_cancer	S6TASE7ly	Chondroitin sulfate degradation
CA_prostate_cancer	DPCOAK	CoA synthesis
CA_prostate_cancer	EX_cspg_d(e)	Exchange/demand reaction
CA_prostate_cancer	EX_pnto_R(e)	Exchange/demand reaction
CA_prostate_cancer	CHAT	Glycerophospholipid metabolism
CA_prostate_cancer	PETOHMr_hs	Glycerophospholipid metabolism
CA_prostate_cancer	AHCYStr	Transport, endoplasmic reticular
CA_prostate_cancer	AMETr	Transport, endoplasmic reticular
CA_prostate_cancer	PCHOL_HSter	Transport, endoplasmic reticular
CA_prostate_cancer	2HCO3_NAt	Transport, extracellular
CA_prostate_cancer	XOLEST2te	Transport, extracellular
CA_prostate_cancer	r0974	Transport, extracellular
CA_prostate_cancer	r1758	Transport, extracellular
CA_prostate_cancer	r1760	Transport, extracellular
CA_prostate_cancer	r1790	Transport, extracellular
CA_prostate_cancer	CHOLESTle	Transport, extracellular
CA_prostate_cancer	PNTOte	Transport, extracellular
CA_prostate_cancer	CSPG_Dtly	Transport, lysosomal
CA_prostate_cancer	r2386	Transport, mitochondrial
CA_prostate_cancer	PPAP	Triacylglycerol synthesis
CA_renal_cancer	EX_mepi(e)	Exchange/demand reaction
CA_renal_cancer	BHMT	Glycine, serine, alanine and threonine metabolism
CA_renal_cancer	DMGDHm	Glycine, serine, alanine and threonine metabolism
CA_renal_cancer	METAT	Methionine and cysteine metabolism
CA_renal_cancer	NADN	NAD metabolism
CA_renal_cancer	PNP	NAD metabolism
CA_renal_cancer	RNMK	NAD metabolism
CA_renal_cancer	ADPRDP	Nucleotide interconversion
CA_renal_cancer	DADA	Nucleotide interconversion
CA_renal_cancer	DADAe	Nucleotide interconversion
CA_renal_cancer	GUAD	Purine catabolism
CA_renal_cancer	ASPDt6	Transport, extracellular
CA_renal_cancer	MEPIVESSte	Transport, extracellular
CA_renal_cancer	r1567	Transport, extracellular
CA_renal_cancer	r1720	Transport, extracellular
CA_renal_cancer	FE2DMT1	Transport, extracellular
CA_renal_cancer	DMGtm	Transport, mitochondrial
CA_renal_cancer	FALDtm	Transport, mitochondrial
CA_renal_cancer	LPSe	Triacylglycerol synthesis
CA_renal_cancer	SALMCOM2	Tyrosine metabolism
CA_skin_cancer	r0615	Arginine and Proline Metabolism
CA_skin_cancer	r0617	Arginine and Proline Metabolism
CA_skin_cancer	RE3346M	Bile acid synthesis
CA_skin_cancer	EX_5fthf(e)	Exchange/demand reaction
CA_skin_cancer	FTHFCL	Folate metabolism
CA_skin_cancer	r0552	Glycine, serine, alanine and threonine metabolism
CA_skin_cancer	r0553	Glycine, serine, alanine and threonine metabolism
CA_skin_cancer	r0236	Pyrimidine catabolism
CA_skin_cancer	5FTHFt2	Transport, extracellular
CA_skin_cancer	r1536	Transport, extracellular
CA_skin_cancer	r1677	Transport, extracellular
CA_skin_cancer	r1680	Transport, extracellular
CA_skin_cancer	r1682	Transport, extracellular
CA_skin_cancer	r1686	Transport, extracellular
CA_skin_cancer	PRO1x	Transport, extracellular
CA_skin_cancer	DNDPt43m	Transport, mitochondrial
CA_skin_cancer	r0086	Urea cycle
CA_skin_cancer	r0157	Urea cycle
CA_stomach_cancer	EX_lcts(e)	Exchange/demand reaction
CA_stomach_cancer	GMPR	Nucleotide interconversion
CA_stomach_cancer	r1899	Transport, extracellular
CA_stomach_cancer	r1905	Transport, extracellular
CA_stomach_cancer	r1908	Transport, extracellular
CA_stomach_cancer	r1910	Transport, extracellular
CA_stomach_cancer	r1971	Transport, extracellular
CA_testis_cancer	FUT31g	Blood group synthesis
CA_testis_cancer	EX_fuc14galacglcgalgluside_hs(e)	Exchange/demand reaction
CA_testis_cancer	CYSGLUexR	Transport, extracellular
CA_testis_cancer	FUC14GALACGLCGALGLUSIDEte	Transport, extracellular
CA_testis_cancer	r1560	Transport, extracellular
CA_testis_cancer	r1562	Transport, extracellular
CA_testis_cancer	r1565	Transport, extracellular
CA_testis_cancer	r1568	Transport, extracellular
CA_testis_cancer	r1569	Transport, extracellular
CA_testis_cancer	r1570	Transport, extracellular
CA_testis_cancer	r1589	Transport, extracellular
CA_testis_cancer	r1594	Transport, extracellular
CA_testis_cancer	r1600	Transport, extracellular
CA_testis_cancer	r1619	Transport, extracellular
CA_testis_cancer	r1639	Transport, extracellular
CA_testis_cancer	r1640	Transport, extracellular
CA_testis_cancer	r1702	Transport, extracellular
CA_testis_cancer	r1732	Transport, extracellular
CA_testis_cancer	r1735	Transport, extracellular
CA_testis_cancer	r1762	Transport, extracellular
CA_testis_cancer	r1763	Transport, extracellular
CA_testis_cancer	r1807	Transport, extracellular
CA_testis_cancer	r1837	Transport, extracellular
CA_testis_cancer	r1852	Transport, extracellular
CA_testis_cancer	r1855	Transport, extracellular
CA_testis_cancer	r1867	Transport, extracellular
CA_testis_cancer	r1882	Transport, extracellular
CA_testis_cancer	r1897	Transport, extracellular
CA_testis_cancer	CYSPHELAT2tc	Transport, extracellular
CA_testis_cancer	LEUATB0tc	Transport, extracellular
CA_testis_cancer	FUC14GALACGLCGALGLUSIDEtg	Transport, golgi apparatus
CA_thyroid_cancer	r0283	beta-Alanine metabolism
CA_thyroid_cancer	EX_i(e)	Exchange/demand reaction
CA_thyroid_cancer	EX_thyox_L(e)	Exchange/demand reaction
CA_thyroid_cancer	EX_triodthy(e)	Exchange/demand reaction
CA_thyroid_cancer	EX_prpp(e)	Exchange/demand reaction
CA_thyroid_cancer	2AMACHYD	Glycine, serine, alanine and threonine metabolism
CA_thyroid_cancer	r0051	Purine catabolism
CA_thyroid_cancer	ACTNMO	Pyruvate metabolism
CA_thyroid_cancer	r0399	Tetrahydrobiopterin metabolism
CA_thyroid_cancer	It	Transport, extracellular
CA_thyroid_cancer	r1721	Transport, extracellular
CA_thyroid_cancer	r1922	Transport, extracellular
CA_thyroid_cancer	IDHPOXOX2b	Tyrosine metabolism
CA_thyroid_cancer	IDHPOXOX3	Tyrosine metabolism
CA_thyroid_cancer	IDHPOXOX4	Tyrosine metabolism
CA_thyroid_cancer	IDHPOXOXb	Tyrosine metabolism
CA_thyroid_cancer	THYPX	Tyrosine metabolism

## Sheet: Essential Metabolites
Results expressed as percentage of healthy and cancer tissues in which the metabolite is perdicted as essential
	DM_3pg[c]	DM_akg[m]	DM_ala_L[c]	DM_arg_L[c]	DM_asn_L[c]	DM_asp_L[c]	DM_chsterol[c]	DM_crm_hs[c]	DM_ctp[c]	DM_dag_hs[c]	DM_e4p[c]	DM_f6p[c]	DM_g3p[c]	DM_g6p[c]	DM_gln_L[c]	DM_glu_L[c]	DM_gly[c]	DM_mag_hs[c]	DM_oaa[m]	DM_pa_hs[c]	DM_pe_hs[c]	DM_pep[c]	DM_pro_L[c]	DM_ps_hs[c]	DM_pyr[c]	DM_r5p[c]	DM_ser_L[c]	DM_tag_hs[c]	DM_utp[c]	DM_accoa(m)	DM_succoa(m)	DM_pmtcoa(c)
10fthf
10fthf5glu
13dpg
1pyr5c
25aics
2dr1p
2maacoa
2mb2coa
2mbcoa
2mop
2mp2coa
2oxoadp
2pg																						HT-13.1579%, CA-0%
34dhmald
35cgmp
3dhguln
3hbcoa
3hibutcoa
3hmbcoa
3hmp
3hpcoa
3mb2coa
3mob
3mop
3pg																						HT-1.3158%, CA-0%
4abut
4mop
5aizc
5dhf
5mthf
5thf
Lcystin
Rtotal								HT-100%, CA-100%
Rtotal2
Rtotal2coa
Rtotalcoa								HT-100%, CA-100%
accoa
acetol
acgal
acgal1p
acgam
acmana
acnam
ade
adn
adp	HT-7.8947%, CA-0%																			HT-1.3158%, CA-0%		HT-7.8947%, CA-0%
adrncoa
ahcys
aicar
air
akg																															HT-1.3158%, CA-0%
amet
amp								HT-100%, CA-100%																								HT-28.9474%, CA-40%
aps
arach
arachcoa
arachd
arachdcoa
atp	HT-7.8947%, CA-0%							HT-100%, CA-100%												HT-2.6316%, CA-5%		HT-7.8947%, CA-0%										HT-46.0526%, CA-65%
b2coa
bilirub
biliverd
btcoa
but
ca2
camp
cdp
cgly
chol
cholp
chsterol							HT-100%, CA-100%
cit
cl
cmp
cmpacna
co
co2																															HT-6.5789%, CA-0%
coa								HT-100%, CA-100%																						HT-100%, CA-100%	HT-100%, CA-100%	HT-100%, CA-100%
core2
core6
crm_hs
crn
ctp
cytd
dadp
dag_hs																				HT-1.3158%, CA-0%
datp
dcdp
dcmp
dcsptn1coa
dcsptn1crn
dctp
dd2coa
dgdp
dgtp
dhap
dhcrm_hs								HT-100%, CA-100%
dhf
dhlam
dolmanp_L
dolmanp_U
dolp_L
dolp_U
dsT_antigen
dtdp
dttp
dudp
dump
duri
dutp
e4p
eicostetcoa
ethamp
f1a
f6p											HT-6.5789%, CA-0%
fad
fadh2
fald
fe2
fe3
fgam
for
fpram
fum
g1p
g3p											HT-100%, CA-100%
g6p
gal
galgluside_hs
galside_hs
gar
gchola
gdp
gdpfuc
gdpmann
glcur
glu5sa
gluside_hs
glutcoa
gly
glyald
glyc
glyc3p
gmp
gthox
gthrd
gtp
guln
h	HT-52.6316%, CA-35%	HT-30.2632%, CA-25%						HT-100%, CA-100%	HT-100%, CA-100%		HT-1.3158%, CA-0%	HT-1.3158%, CA-0%	HT-1.3158%, CA-0%	HT-1.3158%, CA-0%					HT-71.0526%, CA-60%	HT-100%, CA-100%		HT-52.6316%, CA-35%								HT-22.3684%, CA-10%	HT-28.9474%, CA-5%	HT-100%, CA-100%
h2o		HT-3.9474%, CA-0%						HT-96.0526%, CA-100%									HT-1.3158%, CA-0%		HT-3.9474%, CA-0%			HT-13.1579%, CA-0%								HT-2.6316%, CA-0%	HT-1.3158%, CA-0%
h2o2
ha
ha_deg1
ha_pre1
hco3
hdca
hdcea
hdcoa
hdd2coa
hista
hmgcoa
hxan
ibcoa
icit
imp
inost
ins
ipdp
ivcoa
leuktrC4
leuktrD4
leuktrE4
leuktrF4
lneldccoa
lneldccrn
lnlc
lnlccoa
lnlccrn
lnlnca
lnlncg
lnlncgcoa
lpam
m2mn
mag_hs																		HT-26.3158%, CA-35%
malcoa
man
man1p
man6p
mercppyr
methf
mi145p
mi14p
mlthf
mn
msa
mthgxl
na1					HT-2.6316%, CA-5%
nad	HT-5.2632%, CA-0%																					HT-5.2632%, CA-0%								HT-18.4211%, CA-5%	HT-6.5789%, CA-0%
nadh	HT-5.2632%, CA-0%																					HT-5.2632%, CA-0%								HT-18.4211%, CA-5%	HT-6.5789%, CA-0%
nadp								HT-3.9474%, CA-0%
nadph								HT-3.9474%, CA-0%
nh4
nicrns
nicrnt
no
nrpphr
o2
o2s
oaa
occoa
ocdca
ocdcea
od2coa
odecoa
oxa
pa_hs
pail45p_hs
pail4p_hs
pail_hs
pap
paps
pchol_hs
pe_hs																					HT-1.3158%, CA-10%
pep
pheme
pi								HT-96.0526%, CA-100%																								HT-17.1053%, CA-25%
pmtcoa
ppa
ppcoa
ppi								HT-100%, CA-100%																								HT-28.9474%, CA-40%
pram
prpncoa
prpp
ps_hs
pyr
q10
q10h2
r1p
r5p											HT-100%, CA-100%
s7p
sT_antigen
so4
sph1p								HT-96.0526%, CA-100%
sphgn								HT-100%, CA-100%
stcoa
strdnc
strdnccoa
succ
succoa
tag_hs																												HT-31.5789%, CA-70%
tdcoa
T_antigen
Tn_antigen
aacoa
abt
ac
acac
acald
thf
trdox
trdrd
ttdca
uacgam
udp
udpacgal
udpg
udpgal
ump
ura
uri
utp

## Sheet: Library Reactions
Given these reactions in a vector, say rx, tissue model can be generated as: tissue_model = removeRxns(Recon2,Recon2.rxns(~ismember(Recon2.rxns,rx)))
CA_breast_cancer	CA_carcinoid	CA_cervical_cancer	CA_colorectal_cancer	CA_endometrial_cancer	CA_glioma	CA_head_and_neck_cancer	CA_liver_cancer	CA_lung_cancer	CA_lymphoma	CA_melanoma	CA_ovarian_cancer	CA_pancreatic_cancer	CA_prostate_cancer	CA_renal_cancer	CA_skin_cancer	CA_stomach_cancer	CA_testis_cancer	CA_thyroid_cancer	CA_urothelial_cancer	HT_adrenal_gland_glandular_cells	HT_appendix_glandular_cells	HT_appendix_lymphoid_tissue	HT_bone_marrow_hematopoietic_cells	HT_breast_adipocytes	HT_breast_glandular_cells	HT_breast_myoepithelial_cells	HT_bronchus_respiratory_epithelial_cells	HT_cerebellum_Purkinje_cells	HT_cerebellum_cells_in_granular_layer	HT_cerebellum_cells_in_molecular_layer	HT_cerebral_cortex_endothelial_cells	HT_cerebral_cortex_glial_cells	HT_cerebral_cortex_neuronal_cells	HT_cerebral_cortex_neuropil	HT_cervix,_uterine_glandular_cells	HT_cervix,_uterine_squamous_epithelial_cells	HT_colon_endothelial_cells	HT_colon_glandular_cells	HT_colon_peripheral_nerve_ganglion	HT_duodenum_glandular_cells	HT_endometrium_cells_in_endometrial_stroma	HT_endometrium_glandular_cells	HT_epididymis_glandular_cells	HT_esophagus_squamous_epithelial_cells	HT_fallopian_tube_glandular_cells	HT_gallbladder_glandular_cells	HT_heart_muscle_myocytes	HT_hippocampus_glial_cells	HT_hippocampus_neuronal_cells
10FTHF5GLUtl	10FTHF5GLUtl	10FTHF5GLUtl	10FTHF5GLUtl	10FTHF5GLUtl	10FTHF5GLUtl	10FTHFtm	10FTHF5GLUtl	10FTHF5GLUtl	10FTHF5GLUtl	10FTHF5GLUtl	10FTHF5GLUtl	10FTHF5GLUtl	10FTHF5GLUtl	10FTHF5GLUtl	10FTHF5GLUtl	10FTHF5GLUtl	10FTHFtm	10FTHF5GLUtl	10FTHF5GLUtl	10FTHF5GLUtl	10FTHF5GLUtl	10FTHF5GLUtl	10FTHF5GLUtl	10FTHFtm	10FTHFtm	10FTHFtm	10FTHF5GLUtl	10FTHF5GLUtl	10FTHF5GLUtl	10FTHF5GLUtl	10FTHFtm	10FTHF5GLUtl	10FTHF5GLUtl	10FTHF5GLUtl	10FTHF5GLUtl	10FTHF5GLUtl	10FTHF5GLUtl	10FTHF5GLUtl	10FTHF5GLUtl	10FTHF5GLUtl	10FTHFtm	10FTHF5GLUtl	10FTHF5GLUtl	10FTHF5GLUtl	10FTHF5GLUtl	10FTHF5GLUtl	10FTHF5GLUtl	10FTHF5GLUtl	10FTHF5GLUtl
10FTHF5GLUtm	10FTHF5GLUtm	10FTHF5GLUtm	10FTHF5GLUtm	10FTHF5GLUtm	10FTHF5GLUtm	13DAMPPOX	10FTHF5GLUtm	10FTHF5GLUtm	10FTHF5GLUtm	10FTHF5GLUtm	10FTHF5GLUtm	10FTHF5GLUtm	10FTHF5GLUtm	10FTHF5GLUtm	10FTHF5GLUtm	10FTHF5GLUtm	13DAMPPOX	10FTHF5GLUtm	10FTHF5GLUtm	10FTHF5GLUtm	10FTHF5GLUtm	10FTHF5GLUtm	10FTHF5GLUtm	13DAMPPOX	13DAMPPOX	13DAMPPOX	10FTHF5GLUtm	10FTHF5GLUtm	10FTHF5GLUtm	10FTHF5GLUtm	13DAMPPOX	10FTHF5GLUtm	10FTHF5GLUtm	10FTHF5GLUtm	10FTHF5GLUtm	10FTHF5GLUtm	10FTHF5GLUtm	10FTHF5GLUtm	10FTHF5GLUtm	10FTHF5GLUtm	13DAMPPOX	10FTHF5GLUtm	10FTHF5GLUtm	10FTHF5GLUtm	10FTHF5GLUtm	10FTHF5GLUtm	10FTHF5GLUtm	10FTHF5GLUtm	10FTHF5GLUtm
10FTHFtl	10FTHFtl	10FTHFtl	10FTHFtl	10FTHFtl	10FTHFtl	1PPDCRp	10FTHFtl	10FTHFtl	10FTHFtl	10FTHFtl	10FTHFtl	10FTHFtl	10FTHFtl	10FTHFtl	10FTHFtl	10FTHFtl	1PPDCRp	10FTHFtl	10FTHFtl	10FTHFtl	10FTHFtl	10FTHFtl	10FTHFtl	1PPDCRp	1PPDCRp	1PPDCRp	10FTHFtl	10FTHFtl	10FTHFtl	10FTHFtl	1PPDCRp	10FTHFtl	10FTHFtl	10FTHFtl	10FTHFtl	10FTHFtl	10FTHFtl	10FTHFtl	10FTHFtl	10FTHFtl	2DR1PP	10FTHFtl	10FTHFtl	10FTHFtl	10FTHFtl	10FTHFtl	10FTHFtl	10FTHFtl	10FTHFtl
10FTHFtm	10FTHFtm	10FTHFtm	10FTHFtm	10FTHFtm	10FTHFtm	2AMADPTm	10FTHFtm	10FTHFtm	10FTHFtm	10FTHFtm	10FTHFtm	10FTHFtm	10FTHFtm	10FTHFtm	10FTHFtm	10FTHFtm	2AMADPTm	10FTHFtm	10FTHFtm	10FTHFtm	10FTHFtm	10FTHFtm	10FTHFtm	2AMADPTm	2AMADPTm	2AMADPTm	10FTHFtm	10FTHFtm	10FTHFtm	10FTHFtm	2AMACSULT	10FTHFtm	10FTHFtm	10FTHFtm	10FTHFtm	10FTHFtm	10FTHFtm	10FTHFtm	10FTHFtm	10FTHFtm	2HBO	10FTHFtm	10FTHFtm	10FTHFtm	10FTHFtm	10FTHFtm	10FTHFtm	10FTHFtm	10FTHFtm
13DAMPPOX	13DAMPPOX	13DAMPPOX	13DAMPPOX	13DAMPPOX	13DAMPPOX	2DR1PP	13DAMPPOX	13DAMPPOX	13DAMPPOX	13DAMPPOX	13DAMPPOX	13DAMPPOX	13DAMPPOX	13DAMPPOX	13DAMPPOX	13DAMPPOX	2HBO	13DAMPPOX	13DAMPPOX	11DOCRTSLtm	13DAMPPOX	13DAMPPOX	13DAMPPOX	2HBO	2HBO	2HBO	13DAMPPOX	13DAMPPOX	13DAMPPOX	13DAMPPOX	2AMADPTm	13DAMPPOX	1PPDCRp	13DAMPPOX	13DAMPPOX	13DAMPPOX	13DAMPPOX	13DAMPPOX	13DAMPPOX	11DOCRTSTRNtm	2HBt2	13DAMPPOX	13DAMPPOX	13DAMPPOX	13DAMPPOX	13DAMPPOX	13DAMPPOX	13DAMPPOX	13DAMPPOX
1PPDCRp	1PPDCRp	1PPDCRp	1PPDCRp	1PPDCRp	1PPDCRp	2HBO	1PPDCRp	1PPDCRp	1PPDCRp	1PPDCRp	1PPDCRp	1MNCAMti	1PPDCRp	1MNCAMti	1PPDCRp	1PPDCRp	2HBt2	1PPDCRp	1PPDCRp	11DOCRTSLtr	1PPDCRp	1PPDCRp	1PPDCRp	2HBt2	2HBt2	2HBt2	2DR1PP	1PPDCRp	1PPDCRp	1PPDCRp	2DR1PP	1PPDCRp	2AMADPTm	1MNCAMti	1MNCAMti	1PPDCRp	1PPDCRp	1PPDCRp	1PPDCRp	11DOCRTSTRNtr	2MCITt	1MNCAMti	1MNCAMti	1PPDCRp	1PPDCRp	1MNCAMti	1PPDCRp	1PPDCRp	1PPDCRp
2AMADPTm	2AMADPTm	2AMADPTm	2AMADPTm	2AMADPTm	2AMADPTm	2HBt2	2AMADPTm	2AMADPTm	2DR1PP	2AMADPTm	2AMADPTm	1PPDCRp	2AMADPTm	1PPDCRp	2HBO	2AMADPTm	2MCITt	2AMACHYD	2AMADPTm	11DOCRTSTRNtm	2AMACSULT	2AMADPTm	2AMADPTm	2MCITt	2OXOADOXm	2OXOADOXm	2HBO	2AMADPTm	2AMADPTm	2AMADPTm	2HBO	2AMADPTm	2HBO	1PPDCRp	1PPDCRp	2AMACSULT	2AMACSULT	2AMACSULT	2AMADPTm	13DAMPPOX	2OXOADOXm	1PPDCRp	1PPDCRp	2AMACSULT	2AMADPTm	1PPDCRp	2AMACSULT	2AMADPTm	2AMADPTm
2DR1PP	2DR1PP	2DR1PP	2DR1PP	2DR1PP	2DR1PP	2MCITt	2DR1PP	2DR1PP	2HBO	2HBO	2DR1PP	2AMADPTm	2HBO	2AMADPTm	2HBt2	2DR1PP	2OXOADOXm	2AMADPTm	2DR1PP	11DOCRTSTRNtr	2AMADPTm	2DR1PP	2DR1PP	2OXOADOXm	2OXOADPTm	2OXOADPTm	2HBt2	2HBO	2DR1PP	2DR1PP	2HBt2	2DR1PP	2HBt2	2AMADPTm	25HVITD3t	2AMADPTm	2AMADPTm	2AMADPTm	2HBO	1MNCAMti	34DHOXPEGOX	2AMADPTm	2AMADPTm	2AMADPTm	2DR1PP	24NPHte	2AMADPTm	2DR1PP	2DR1PP
2HBO	2HBO	2HBO	2HBO	2HBO	2HBO	2OXOADPTm	2HBO	2HBO	2HBt2	2HBt2	2HBO	2DR1PP	2HBt2	2DR1PP	2MCITt	2HBO	2OXOADPTm	2DR1PP	2HBO	13DAMPPOX	2DR1PP	2HBO	2HBO	2OXOADPTm	34DHOXPEGOX	34DHOXPEGOX	2MCITt	2HBt2	2HBO	2HBO	2MCITt	2HBO	2MCITt	2HBO	2AMADPTm	2DR1PP	2HBO	2DR1PP	2HBt2	1PPDCRp	34DHOXPEGt	2DR1PP	2DR1PP	2DR1PP	2HBO	2AMADPTm	2HBO	2HBO	2HBO
2HBt2	2HBt2	2HBt2	2HBt2	2HBt2	2HBt2	34DHOXPEGOX	2HBt2	2HBt2	2MCITt	2MCITt	2HBt2	2HBO	2HCO3_NAt	2HBO	2OXOADOXm	2HBt2	34DHOXPEGOX	2HBO	2HBt2	1MNCAMti	2HBO	2HBt2	2HBt2	34DHOXPEGOX	34DHOXPEGt	34DHOXPEGt	2OXOADOXm	2MCITt	2HBt2	2HBt2	2OXOADOXm	2HBt2	2OXOADOXm	2HBt2	2DR1PP	2HBO	2HBt2	2HBO	2MCITt	2AMACSULT	3HBCOAHLm	2HBO	2HBO	2HBO	2HBt2	2DR1PP	2HBt2	2HBt2	2HBt2
2MCITt	2MCITt	2MCITt	2MCITt	2MCITt	2MCITt	34DHOXPEGt	2MCITt	2MCITt	2OXOADPTm	2OXOADOXm	2MCITt	2HBt2	2MCITt	2HBt2	2OXOADPTm	2MCITt	34DHOXPEGt	2HBt2	2MCITt	1PPDCRp	2HBt2	2MCITt	2MCITt	34DHOXPEGt	34DHPHEt	34DHPHEt	2OXOADPTm	2OXOADOXm	2MCITt	2MCITt	2OXOADPTm	2MCITt	2OXOADPTm	2HCO3_NAt	2HBO	2MCITt	2MCITt	2HBt2	2OXOADPTm	2AMADPTm	3HKYNAKGAT	2HBt2	2HBt2	2HBt2	2MCITt	2HBO	2MCITt	2MCITt	2MCITt
2OXOADOXm	2OXOADOXm	2OXOADOXm	2OXOADOXm	2OXOADOXm	2OXOADOXm	34DHPHEt	2OXOADOXm	2OXOADOXm	34DHOXPEGOX	2OXOADPTm	2OXOADOXm	2MCITt	2OXOADOXm	2MCITt	34DHOXPEGOX	2OXOADOXm	34HPLFM	2MCITt	2OXOADOXm	2AMACSULT	2HCO3_NAt	2OXOADOXm	2OXOADOXm	34HPLFM	34HPLFM	34DHPLACOX	34DHOXPEGOX	2OXOADPTm	2OXOADOXm	2OXOADOXm	34DHOXPEGOX	2OXOADOXm	34DHOXPEGOX	2OXOADOXm	2HBt2	2OXOADOXm	2OXOADOXm	2MCITt	34DHPHEt	2DR1PP	3MLDAt	2OXOADOXm	2OXOADOXm	2MCITt	2OXOADOXm	2HBt2	2OXOADOXm	2OXOADOXm	2OXOADOXm
2OXOADPTm	2OXOADPTm	2OXOADPTm	2OXOADPTm	2OXOADPTm	2OXOADPTm	34DHPLACOX	2OXOADPTm	2OXOADPTm	34DHOXPEGt	34DHOXPEGOX	2OXOADPTm	2OXOADOXm	2OXOADPTm	2OXOADOXm	34DHOXPEGt	2OXOADPTm	3DPHBH1	2OXOADOXm	2OXOADPTm	2AMADPTm	2MCITt	2OXOADPTm	2OXOADPTm	3DPHBH1	34HPPOR	34DHPLACOX_NADP_	34DHOXPEGt	34DHOXPEGOX	2OXOADPTm	2OXOADPTm	34DHOXPEGt	2OXOADPTm	34DHOXPEGt	2OXOADPTm	2OXOADOXm	2OXOADPTm	2OXOADPTm	2OXOADOXm	34DHPLACOX	2HBO	3MOBt2im	2OXOADPTm	2OXOADPTm	2OXOADOXm	2OXOADPTm	2HCO3_NAt	2OXOADPTm	2OXOADPTm	2OXOADPTm
34DHOXPEGOX	34DHOXPEGOX	34DHOXPEGOX	34DHOXPEGOX	34DHOXPEGOX	34DHOXPEGOX	34DHPLACOX_NADP_	34DHOXPEGOX	34DHOXPEGOX	3HBCOAHLm	34DHOXPEGt	34DHOXPEGOX	2OXOADPTm	34DHOXPEGOX	2OXOADPTm	34DHPHEt	34DHOXPEGOX	3DPHBH2	2OXOADPTm	34DHOXPEGOX	2DR1PP	2OXOADOXm	34DHOXPEGOX	34DHOXPEGOX	3DPHBH2	3AIBt	34DHXMANDACOX	34DHPHEt	34DHOXPEGt	34DHOXPEGOX	34DHOXPEGOX	34DHPHEt	34DHOXPEGOX	34DHPHEt	34DHOXPEGOX	2OXOADPTm	34DHOXPEGOX	34DHOXPEGOX	2OXOADPTm	34DHPLACOX_NADP_	2HBt2	3MOPt2im	34DHOXPEGOX	34DHOXPEGOX	2OXOADPTm	34DHOXPEGOX	2MCITt	34DHOXPEGOX	34DHOXPEGOX	34DHOXPEGOX
34DHOXPEGt	34DHOXPEGt	34DHOXPEGt	34DHOXPEGt	34DHOXPEGt	34DHOXPEGt	34DHXMANDACOX	34DHOXPEGt	34DHOXPEGt	3HKYNAKGAT	34DHPHEt	34DHOXPEGt	34DHOXPEGOX	34DHOXPEGt	34DHOXPEGOX	34DHPLACOX	34DHOXPEGt	3HBCOAHLm	34DHOXPEGOX	34DHOXPEGt	2HBO	2OXOADPTm	34DHOXPEGt	34DHOXPEGt	3HBCOAHLm	3AIBTm	34DHXMANDACOX_NADP_	34DHPLACOX	34HPLFM	34DHOXPEGt	34DHOXPEGt	34DHPLACOX	34DHOXPEGt	34DHPLACOX	34DHOXPEGt	34DHOXPEGOX	34DHOXPEGt	34DHOXPEGt	34DHOXPEGOX	34DHXMANDACOX	2HCO3_NAt	41R2A1H12BOOX	34DHOXPEGt	34DHOXPEGt	34DHOXPEGOX	34DHOXPEGt	2OXOADOXm	34DHOXPEGt	34DHOXPEGt	34DHOXPEGt
34DHPHEt	34DHPHEt	34DHPHEt	34DHPHEt	34DHPHEt	34DHPHEt	34DHXMANDACOX_NADP_	34DHPHEt	34DHPHEt	3MLDAt	34HPLFM	34DHPHEt	34DHOXPEGt	34DHPHEt	34DHOXPEGt	34DHPLACOX_NADP_	34DHPHEt	3HKYNAKGAT	34DHOXPEGt	34DHPHEt	2HBt2	34DHOXPEGOX	34DHPHEt	34DHPLACOX	3HKYNAKGAT	3AIBtm	34HPLFM	34DHPLACOX_NADP_	35CGMPtn	34DHPHEt	34DHPLACOX	34DHPLACOX_NADP_	34DHPHEt	34DHPLACOX_NADP_	34DHPHEt	34DHOXPEGt	34DHPHEt	34DHPHEt	34DHOXPEGt	34DHXMANDACOX_NADP_	2OXOADOXm	4HGLSDm	34DHPHEt	34DHPHEt	34DHOXPEGt	34DHPHEt	2OXOADPTm	34DHPLACOX	34DHPHEt	34DHPLACOX
34HPLFM	34HPPOR	34HPLFM	34DHPLACOX	34HPLFM	3AIBt	34HPLFM	34DHPLACOX	34HPLFM	3MOBt2im	35CGMPtn	34HPLFM	34DHPHEt	34HPLFM	34DHPHEt	34DHXMANDACOX	34HPLFM	3MLDAt	34DHPHEt	34HPLFM	2MCITt	34DHOXPEGt	34HPLFM	34DHPLACOX_NADP_	3MLDAt	3DPHBH1	35CGMPtn	34DHXMANDACOX	3AIBt	34HPLFM	34DHPLACOX_NADP_	34DHXMANDACOX	3AIBt	34DHXMANDACOX	34HPLFM	34DHPHEt	34DHPLACOX	34DHPLACOX	34DHPHEt	34HPLFM	2OXOADPTm	4MOPt2im	34DHPLACOX	34DHPLACOX	34DHPHEt	34DHPLACOX	34DHOXPEGOX	34DHPLACOX_NADP_	34DHPLACOX	34DHPLACOX_NADP_
3AIBt	35CGMPtn	3DPHBH1	34DHPLACOX_NADP_	35CGMPtn	3AIBTm	3DPHBH1	34DHPLACOX_NADP_	35CGMPtn	3MOPt2im	3DPHBH1	35CGMPtn	34DHPLACOX	34HPPOR	3AIBt	34DHXMANDACOX_NADP_	3DPHBH1	3MOBt2im	34HPLFM	35CGMPtn	2OXOADOXm	34DHPHEt	3AIBt	34DHXMANDACOX	3MOBt2im	3DPHBH2	3DPHBH1	34DHXMANDACOX_NADP_	3AIBTm	3AIBt	34DHXMANDACOX	34DHXMANDACOX_NADP_	3AIBTm	34DHXMANDACOX_NADP_	3AIBt	34DHPLACOX	34DHPLACOX_NADP_	34DHPLACOX_NADP_	34DHPLACOX	3AIBt	34DHOXPEGOX	5AOPtm	34DHPLACOX_NADP_	34DHPLACOX_NADP_	34DHPLACOX	34DHPLACOX_NADP_	34DHOXPEGt	34DHXMANDACOX	34DHPLACOX_NADP_	34DHXMANDACOX
3AIBTm	3AIBt	3HBCOAHLm	34DHXMANDACOX	3DPHBH1	3AIBtm	3DPHBH2	34DHXMANDACOX	3AIBt	3SALAASPm	3DPHBH2	3DPHBH1	34DHPLACOX_NADP_	3AIBt	3AIBTm	34HPLFM	3DPHBH2	3MOPt2im	34HPPOR	3AIBt	2OXOADPTm	34DHPLACOX	3AIBTm	34DHXMANDACOX_NADP_	3MOPt2im	3HBCDm	3DPHBH2	34HPLFM	3AIBtm	3AIBTm	34DHXMANDACOX_NADP_	34HPLFM	3AIBtm	34HPLFM	3AIBTm	34DHPLACOX_NADP_	34DHXMANDACOX	34DHXMANDACOX	34DHPLACOX_NADP_	3AIBTm	34DHOXPEGt	5HTRPVESSEC	34DHXMANDACOX	34DHXMANDACOX	34DHPLACOX_NADP_	34DHXMANDACOX	34DHPHEt	34DHXMANDACOX_NADP_	34DHXMANDACOX	34DHXMANDACOX_NADP_
3AIBtm	3AIBTm	3HKYNAKGAT	34DHXMANDACOX_NADP_	3HBCOAHLm	3HBCDm	3HBCOAHLm	34DHXMANDACOX_NADP_	3AIBTm	3SALACBOXL	3HBCOAHLm	3HBCDm	34DHXMANDACOX	3AIBTm	3AIBtm	3DPHBH1	3HBCOAHLm	3SALAASPm	3AIBt	3AIBTm	34DHOXPEGOX	34DHPLACOX_NADP_	3AIBtm	34HPLFM	41R1H2MAE12BOOX	3HBCOAHLm	3HBCDm	35CGMPtn	3DPHBH1	3AIBtm	3AIBt	3AIBt	3HBCDm	35CGMPtn	3AIBtm	34DHXMANDACOX	34DHXMANDACOX_NADP_	34DHXMANDACOX_NADP_	34DHXMANDACOX	3AIBtm	34DHPHEt	5MTHFt	34DHXMANDACOX_NADP_	34DHXMANDACOX_NADP_	34DHXMANDACOX	34DHXMANDACOX_NADP_	34DHPLACOX	34HPLFM	34DHXMANDACOX_NADP_	34HPLFM
3DPHBH1	3AIBtm	3HLYTCL	34HPLFM	3HKYNAKGAT	3HBCOAHLm	3HKYNAKGAT	34HPLFM	3AIBtm	3SALAOX	3HKYNAKGAT	3HBCOAHLm	34DHXMANDACOX_NADP_	3AIBtm	3HAO	3HBCOAHLm	3HKYNAKGAT	3SALACBOXL	3AIBTm	3AIBtm	34DHOXPEGt	34DHXMANDACOX	3DPHBH1	3DPHBH1	41R2A1H12BOOX	3HKYNAKGAT	3HBCOAHLm	3AIBt	3DPHBH2	3DPHBH1	3AIBTm	3AIBTm	3HBCOAHLm	3AIBt	3DPHBH1	34DHXMANDACOX_NADP_	3HBCDm	34HPLFM	34DHXMANDACOX_NADP_	3DPHBH1	34DHPLACOX	5MTHFt2	34HPLFM	34HPLFM	34DHXMANDACOX_NADP_	34HPLFM	34DHPLACOX_NADP_	35CGMPtn	3AIBt	35CGMPtn
3DPHBH2	3HBCDm	3MLDAt	35CGMPtn	3HLYTCL	3HKYNAKGAT	3HLYTCL	34HPPOR	3DPHBH1	3SALATAi	3HLYTCL	3HKYNAKGAT	34HPLFM	3DPHBH1	3HBCDm	3HLYTCL	3HLYTCL	3SALAOX	3AIBtm	3DPHBH1	34DHPHEt	34DHXMANDACOX_NADP_	3DPHBH2	3DPHBH2	4HBZCOAFm	3HLYTCL	3HKYNAKGAT	3AIBTm	3HBCOAHLm	3DPHBH2	3AIBtm	3AIBtm	3HKYNAKGAT	3AIBTm	3DPHBH2	34HPLFM	3HBCOAHLm	3DPHBH1	34HPLFM	3DPHBH2	34DHPLACOX_NADP_	5THFtl	34HPPOR	34HPPOR	34HPLFM	34HPPOR	34DHXMANDACOX	3DPHBH1	3AIBTm	3AIBt
3HBCDm	3HBCOAHLm	3MOBt2im	3AIBt	3MLDAt	3HLYTCL	3MLDAt	3AIBt	3DPHBH2	3SALATAim	3MLDAt	3HLYTCL	34HPPOR	3HBCDm	3HBCOAHLm	3MLDAt	3MLDAt	3SALATAi	3DPHBH1	3DPHBH2	34DHPLACOX	34HPLFM	3HBCDm	3HBCOAHLm	4HBZFm	3MLDAt	3HLYTCL	3AIBtm	3HKYNAKGAT	3HBCDm	3HBCDm	3DPHBH1	3HLYTCL	3AIBtm	3HBCDm	3DPHBH1	3HKYNAKGAT	3DPHBH2	34HPPOR	3HBCOAHLm	34DHXMANDACOX	5THFtm	35CGMPtn	35CGMPtn	3AIBt	35CGMPtn	34DHXMANDACOX_NADP_	3DPHBH2	3AIBtm	3AIBTm
3HBCOAHLm	3HKYNAKGAT	3MOPt2im	3AIBTm	3MOBt2im	3MLDAt	3MOBt2im	3AIBTm	3HBCOAHLm	3SPYRSP	3MOBt2im	3MLDAt	3AIBt	3HBCOAHLm	3HKYNAKGAT	3MOBt2im	3MOBt2im	3SALATAim	3DPHBH2	3HBCOAHLm	34DHPLACOX_NADP_	34HPPOR	3HBCOAHLm	3HKYNAKGAT	4HGLSDm	3MOBt2im	3MLDAt	3DPHBH1	3MLDAt	3HBCOAHLm	3HBCOAHLm	3DPHBH2	3MLDAt	3DPHBH1	3HBCOAHLm	3DPHBH2	3HLYTCL	3HBCOAHLm	3AIBt	3HKYNAKGAT	34DHXMANDACOX_NADP_	7DHCHSTEROLtr	3AIBt	3AIBt	3AIBTm	3AIBt	34HPLFM	3HBCDm	3HBCDm	3AIBtm
3HKYNAKGAT	3HLYTCL	3SALAASPm	3AIBtm	3MOPt2im	3MOBt2im	3MOPt2im	3AIBtm	3HKYNAKGAT	3SPYRSPm	3MOPt2im	3MOBt2im	3AIBTm	3HKYNAKGAT	3HLYTCL	3MOPt2im	3MOPt2im	3SPYRSP	3HBCDm	3HKYNAKGAT	34DHXMANDACOX	35CGMPtn	3HKYNAKGAT	3MLDAt	5AOPtm	3MOPt2im	3MOBt2im	3DPHBH2	3MOBt2im	3HKYNAKGAT	3HKYNAKGAT	3HAO	3MOBt2im	3DPHBH2	3HKYNAKGAT	3HBCDm	3MLDAt	3HKYNAKGAT	3AIBTm	3HLYTCL	34HPLFM	A_MANASEly	3AIBTm	3AIBTm	3AIBtm	3AIBTm	34HPPOR	3HBCOAHLm	3HBCOAHLm	3DPHBH1
3HLYTCL	3MLDAt	3SALACBOXL	3DPHBH1	3SALAASPm	3MOPt2im	3MOX4HOXPGALDOX	3DPHBH1	3HLYTCL	41R1H2MAE12BOOX	3SALAASPm	3MOPt2im	3AIBtm	3HLYTCL	3MLDAt	3MOX4HOXPGALDOX	3SALAASPm	3SPYRSPm	3HBCOAHLm	3HLYTCL	34DHXMANDACOX_NADP_	3AIBt	3HLYTCL	3MOBt2im	5MTHFt	3SALAASPm	3MOPt2im	3HAO	3MOPt2im	3HLYTCL	3MLDAt	3HBCDm	3MOPt2im	3HBCDm	3HLYTCL	3HBCOAHLm	3MOBt2im	3HLYTCL	3AIBtm	3MLDAt	34HPPOR	AACOAT	3AIBtm	3AIBtm	3DPHBH1	3AIBtm	35CGMPtn	3HKYNAKGAT	3HKYNAKGAT	3DPHBH2
3MLDAt	3MOBt2im	3SALAOX	3DPHBH2	3SALACBOXL	3SALAASPm	3MOX4HOXPGALDOX_NADP_	3DPHBH2	3MLDAt	41R2A1H12BOOX	3SALACBOXL	3SALAASPm	3DPHBH1	3MLDAt	3MOBt2im	3MOX4HOXPGALDOX_NADP_	3SALACBOXL	41R1H2MAE12BOOX	3HKYNAKGAT	3MLDAt	34HPLFM	3AIBTm	3MLDAt	3MOPt2im	5MTHFt2	3SALACBOXL	3MOX4HOXPGALDOX	3HBCDm	3SALAASPm	3MLDAt	3MOBt2im	3HBCOAHLm	3SALAASPm	3HBCOAHLm	3MLDAt	3HKYNAKGAT	3MOPt2im	3MLDAt	3DPHBH1	3MOBt2im	35CGMPtn	AASAD3m	3DPHBH1	3DPHBH1	3DPHBH2	3DPHBH1	3AIBt	3MLDAt	3HLYTCL	3HBCDm
3MOBt2im	3MOPt2im	3SALATAi	3HBCDm	3SALAOX	3SALACBOXL	3SALAASPm	3HAO	3MOBt2im	4HOXPACDOX_NADP_	3SALAOX	3SALACBOXL	3DPHBH2	3MOBt2im	3MOPt2im	3SALAASPm	3SALAOX	41R2A1H12BOOX	3HLYTCL	3MOBt2im	34HPPOR	3AIBtm	3MOBt2im	3MOX4HOXPGALDOX	A_MANASEly	3SALAOX	3MOX4HOXPGALDOX_NADP_	3HBCOAHLm	3SALACBOXL	3MOBt2im	3MOPt2im	3HKYNAKGAT	3SALACBOXL	3HKYNAKGAT	3MOBt2im	3HLYTCL	3MOX4HOXPGALDOX	3MOBt2im	3DPHBH2	3MOPt2im	3AIBt	ABTD	3DPHBH2	3DPHBH2	3HAO	3DPHBH2	3AIBTm	3MOBt2im	3MLDAt	3HBCOAHLm
3MOPt2im	3SALAASPm	3SALATAim	3HBCOAHLm	3SALATAi	3SALAOX	3SALACBOXL	3HBCDm	3MOPt2im	4MOPt2im	3SALATAi	3SALAOX	3HBCOAHLm	3MOPt2im	41R1H2MAE12BOOX	3SALACBOXL	3SALATAi	4HBZCOAFm	3MLDAt	3MOPt2im	35CGMPtn	3DPHBH1	3MOPt2im	3MOX4HOXPGALDOX_NADP_	AACTOOR	3SALATAi	3SALACBOXL	3HKYNAKGAT	3SALAOX	3MOPt2im	3MOX4HOXPGALDOX	3HLYTCL	3SALAOX	3MLDAt	3MOPt2im	3MLDAt	3MOX4HOXPGALDOX_NADP_	3MOPt2im	3HBCDm	3MOX4HOXPGALDOX	3AIBTm	ABTti	3HBCDm	3DSPHR	3HBCDm	3HBCOAHLm	3AIBtm	3MOPt2im	3MOBt2im	3HKYNAKGAT
3SALAASPm	3SALACBOXL	3SPYRSP	3HKYNAKGAT	3SALATAim	3SALATAi	3SALAOX	3HBCOAHLm	3SALAASPm	5AOPtm	3SALATAim	3SALATAi	3HKYNAKGAT	3SALAASPm	41R2A1H12BOOX	3SALAOX	3SALATAim	4HBZFm	3MOBt2im	3SALAASPm	3AIBt	3DPHBH2	3SALAASPm	3SALACBOXL	AACTtm	3SALATAim	3SALAOX	3HLYTCL	3SALATAi	3SALAASPm	3MOX4HOXPGALDOX_NADP_	3MLDAt	3SALATAi	3MOBt2im	3SALAASPm	3MOBt2im	3SALAASPm	3MOX4HOXPGALDOX	3HBCOAHLm	3MOX4HOXPGALDOX_NADP_	3AIBtm	ABUTD	3HBCOAHLm	3HBCDm	3HBCOAHLm	3HKYNAKGAT	3DPHBH1	3MOX4HOXPGALDOX	3MOPt2im	3MLDAt
3SALACBOXL	3SALAOX	3SPYRSPm	3HLYTCL	3SPYRSP	3SALATAim	3SALATAi	3HKYNAKGAT	3SALACBOXL	5HLTDL	3SPYRSP	3SALATAim	3HLYTCL	3SALACBOXL	4ABUTtm	3SALATAi	3SPYRSP	4HGLSDm	3MOPt2im	3SALACBOXL	3AIBTm	3HBCDm	3SALACBOXL	3SALAOX	AASAD3m	3SPYRSP	3SALATAi	3MLDAt	3SALATAim	3SALACBOXL	3SALAASPm	3MOBt2im	3SALATAim	3MOPt2im	3SALACBOXL	3MOPt2im	3SALACBOXL	3MOX4HOXPGALDOX_NADP_	3HKYNAKGAT	4ABUTtm	3DPHBH1	ABUTt2r	3HKYNAKGAT	3HBCOAHLm	3HKYNAKGAT	3HLYTCL	3DPHBH2	3MOX4HOXPGALDOX_NADP_	3MOX4HOXPGALDOX	3MOBt2im
3SALAOX	3SALATAi	41R1H2MAE12BOOX	3MLDAt	3SPYRSPm	3SPYRSP	3SALATAim	3HLYTCL	3SALATAi	5MTHFt	3SPYRSPm	3SPYRSP	3MLDAt	3SALAOX	4HOXPACDOX_NADP_	3SALATAim	3SPYRSPm	4HOXPACDOX_NADP_	3SALAASPm	3SALAOX	3AIBtm	3HBCOAHLm	3SALAOX	3SALATAi	AATAi	3SPYRSPm	3SPYRSP	3MOBt2im	3SPYRSP	3SALAOX	3SALACBOXL	3MOPt2im	3SPYRSP	3MOX4HOXPGALDOX	3SALAOX	3MOX4HOXPGALDOX	3SALAOX	41R1H2MAE12BOOX	3HLYTCL	4HBZCOAFm	3DPHBH2	ABUTt4_2_r	3HLYTCL	3HKYNAKGAT	3HLYTCL	3MLDAt	3HBCDm	3SALAASPm	3MOX4HOXPGALDOX_NADP_	3MOPt2im
3SALATAi	3SALATAim	41R2A1H12BOOX	3MOBt2im	41R2A1H12BOOX	3SPYRSPm	3SPYRSP	3MLDAt	3SALATAim	5MTHFt2	41R2A1H12BOOX	3SPYRSPm	3MOBt2im	3SALATAi	4MOPt2im	3SPYRSP	41R1H2MAE12BOOX	4MOPt2im	3SALACBOXL	3SALATAi	3DPHBH1	3HKYNAKGAT	3SALATAi	3SPYRSP	ABTD	41R1H2MAE12BOOX	41R1H2MAE12BOOX	3MOPt2im	3SPYRSPm	3SALATAi	3SALAOX	3MOX4HOXPGALDOX	3SPYRSPm	3MOX4HOXPGALDOX_NADP_	3SALATAi	3MOX4HOXPGALDOX_NADP_	3SALATAi	41R2A1H12BOOX	3MLDAt	4HBZFm	3HAO	ACACT10m	3MLDAt	3HLYTCL	3MLDAt	3MOBt2im	3HBCOAHLm	3SALACBOXL	3SALAASPm	3MOX4HOXPGALDOX
3SALATAim	3SPYRSP	4HBZCOAFm	3MOPt2im	4HBZCOAFm	41R1H2MAE12BOOX	3SPYRSPm	3MOBt2im	3SPYRSP	5THFtl	4HBZCOAFm	41R1H2MAE12BOOX	3MOPt2im	3SALATAim	5ADTSTSTERONESte	3SPYRSPm	41R2A1H12BOOX	5AOPtm	3SALAOX	3SALATAim	3DPHBH2	3HLYTCL	3SALATAim	41R1H2MAE12BOOX	ABTti	41R2A1H12BOOX	41R2A1H12BOOX	3MOX4HOXPGALDOX	41R1H2MAE12BOOX	3SALATAim	3SALATAi	3MOX4HOXPGALDOX_NADP_	41R1H2MAE12BOOX	3SALAASPm	3SALATAim	3SALAASPm	3SALATAim	4HBZCOAFm	3MOBt2im	4HGLSDm	3HBCDm	ACACT1r	3MOBt2im	3MLDAt	3MOBt2im	3MOPt2im	3HKYNAKGAT	3SALAOX	3SALACBOXL	3MOX4HOXPGALDOX_NADP_
3SPYRSP	3SPYRSPm	4HBZFm	3MOX4HOXPGALDOX	4HBZFm	41R2A1H12BOOX	41R1H2MAE12BOOX	3MOPt2im	3SPYRSPm	5THFtm	4HBZFm	41R2A1H12BOOX	3MOX4HOXPGALDOX	3SPYRSP	5ADTSTSTERONEte	41R1H2MAE12BOOX	4HBZCOAFm	5HOXINDACTO2OX	3SALATAi	3SPYRSP	3HAO	3MLDAt	3SPYRSP	41R2A1H12BOOX	ABUTD	4ABUTtm	4HBZCOAFm	3MOX4HOXPGALDOX_NADP_	41R2A1H12BOOX	3SPYRSP	3SALATAim	41R1H2MAE12BOOX	41R2A1H12BOOX	3SALACBOXL	3SPYRSP	3SALACBOXL	3SPYRSP	4HBZFm	3MOPt2im	4HOXPACDOX_NADP_	3HBCOAHLm	ACACT1rm	3MOPt2im	3MOBt2im	3MOPt2im	3MOX4HOXPGALDOX	3HLYTCL	3SALATAi	3SALAOX	3SALAASPm
3SPYRSPm	41R1H2MAE12BOOX	4HGLSDm	3MOX4HOXPGALDOX_NADP_	4HOXPACDOX_NADP_	4ABUTtm	41R2A1H12BOOX	3MOX4HOXPGALDOX	41R2A1H12BOOX	7DHCHSTEROLtr	4HOXPACDOX_NADP_	4HBZCOAFm	3MOX4HOXPGALDOX_NADP_	3SPYRSPm	5AOPtm	41R2A1H12BOOX	4HBZFm	5MTHFt	3SALATAim	3SPYRSPm	3HBCDm	3MOBt2im	3SPYRSPm	4HBZCOAFm	ABUTt2r	4HBZCOAFm	4HBZFm	3SALAASPm	4ABUTtm	3SPYRSPm	3SPYRSP	41R2A1H12BOOX	4ABUTtm	3SALAOX	3SPYRSPm	3SALAOX	3SPYRSPm	4HGLSDm	3MOX4HOXPGALDOX	4MOPt2im	3HKYNAKGAT	ACACT1x	3MOX4HOXPGALDOX	3MOPt2im	3MOX4HOXPGALDOX	3MOX4HOXPGALDOX_NADP_	3MLDAt	3SALATAim	3SALATAi	3SALACBOXL
41R1H2MAE12BOOX	41R2A1H12BOOX	4HOXPACDOX_NADP_	3SALAASPm	4MOPt2im	4HDEBRISOQUINEte	4HBZCOAFm	3MOX4HOXPGALDOX_NADP_	4ABUTtm	A_MANASEly	4MOPt2im	4HBZFm	3SALAASPm	41R1H2MAE12BOOX	5HLTDL	4HBZCOAFm	4HOXPACDOX_NADP_	5MTHFt2	3SPYRSP	41R1H2MAE12BOOX	3HBCOAHLm	3MOPt2im	41R1H2MAE12BOOX	4HBZFm	ABUTt4_2_r	4HBZFm	4HGLSDm	3SALACBOXL	4HBZCOAFm	41R2A1H12BOOX	3SPYRSPm	4ABUTtm	4HDEBRISOQUINEte	3SALATAim	41R1H2MAE12BOOX	3SALATAi	41R2A1H12BOOX	4HOXPACDOX_NADP_	3MOX4HOXPGALDOX_NADP_	4PYRDX	3HLYTCL	ACACt2	3MOX4HOXPGALDOX_NADP_	3MOX4HOXPGALDOX	3MOX4HOXPGALDOX_NADP_	3SALAASPm	3MOBt2im	3SPYRSP	3SALATAim	3SALAOX
41R2A1H12BOOX	4ABUTtm	4MOPt2im	3SALACBOXL	5AOPtm	4HOXPACDOX_NADP_	4HBZFm	3SALAASPm	4HBZCOAFm	AACOAT	5AOPtm	4HOXPACDOX_NADP_	3SALACBOXL	41R2A1H12BOOX	5MTHFt	4HBZFm	4MOPt2im	5THFtl	3SPYRSPm	41R2A1H12BOOX	3HKYNAKGAT	3MOX4HOXPGALDOX	41R2A1H12BOOX	4HGLSDm	ACACT10m	4HGLSDm	4HOXPACDOX_NADP_	3SALAOX	4HBZFm	4ABUTtm	41R2A1H12BOOX	4HBZCOAFm	4HGLSDm	3SPYRSPm	41R2A1H12BOOX	3SALATAim	4HGLSDm	4MOPt2im	3SALAASPm	5ADTSTSTERONESte	3MLDAt	ACACt2m	3SALAASPm	3MOX4HOXPGALDOX_NADP_	3SALAASPm	3SALACBOXL	3MOPt2im	3SPYRSPm	3SPYRSP	3SALATAi
4ABUTtm	4HOXPACDOX_NADP_	5AOPtm	3SALAOX	5HLTDL	4MOPt2im	4HGLSDm	3SALACBOXL	4HBZFm	AATAi	5HLTDL	4MOPt2im	3SALAOX	4ABUTtm	5MTHFt2	4HGLSDm	5AOPtm	5THFtm	41R1H2MAE12BOOX	4ABUTtm	3HLYTCL	3MOX4HOXPGALDOX_NADP_	4ABUTtm	4HOXPACDOX_NADP_	ACACT1rm	4HOXPACDOX_NADP_	4MOPt2im	3SALATAi	4HGLSDm	4HBZCOAFm	4ABUTtm	4HBZFm	4HOXPACDOX_NADP_	41R2A1H12BOOX	4ABUTtm	3SPYRSP	4HOXPACDOX_NADP_	4NPHSFte	3SALACBOXL	5ADTSTSTERONESULT	3MOBt2im	ACACT4p	3SALACBOXL	3SALAASPm	3SALACBOXL	3SALAOX	3MOX4HOXPGALDOX	41R1H2MAE12BOOX	3SPYRSPm	3SALATAim
4HBZCOAFm	4MOPt2im	5HLTDL	3SALATAi	5HOXINDACTO2OX	5ADTSTSTERONESte	4HOXPACDOX_NADP_	3SALAOX	4HOXPACDOX_NADP_	ABTD	5MTHFt	5AOPtm	3SALATAi	4HBZCOAFm	5THFtl	4HOXPACDOX_NADP_	5HLTDL	7DHCHSTEROLtr	41R2A1H12BOOX	4HBZCOAFm	3MLDAt	3SALAASPm	4HBZCOAFm	4MOPt2im	ACACT1x	4MOPt2im	4PYRDX	3SALATAim	4MOPt2im	4HBZFm	4HDEBRISOQUINEte	4HGLSDm	4MOPt2im	4ABUTtm	4HBZCOAFm	3SPYRSPm	4MOPt2im	4NPHSULT	3SALAOX	5ADTSTSTERONEte	3MOPt2im	ACACT5p	3SALAOX	3SALACBOXL	3SALAOX	3SALATAi	3MOX4HOXPGALDOX_NADP_	41R2A1H12BOOX	41R1H2MAE12BOOX	3SPYRSP
4HBZFm	5ADTSTSTERONESte	5MTHFt	3SALATAim	5MTHFt	5ADTSTSTERONEte	4MOPt2im	3SALATAi	4MOPt2im	ABTti	5MTHFt2	5HLTDL	3SALATAim	4HBZFm	5THFtm	4MOPt2im	5MTHFt	A_MANASEly	4ABUTtm	4HBZFm	3MOBt2im	3SALACBOXL	4HBZFm	4MPTNLte	ACACt2	4PYRDX	5ADTSTSTERONESte	3SPYRSP	4PYRDX	4HDEBRISOQUINEte	4HGLSDm	4HOXPACDOX_NADP_	5AOPtm	4HBZCOAFm	4HBZFm	41R1H2MAE12BOOX	4NPHSFte	4NPHte	3SALATAim	5AOPtm	3MOX4HOXPGALDOX	ACACT6p	3SALATAi	3SALAOX	3SALATAi	3SALATAim	3SALAASPm	4HBZCOAFm	41R2A1H12BOOX	3SPYRSPm
4HOXPACDOX_NADP_	5ADTSTSTERONEte	5MTHFt2	3SPYRSP	5MTHFt2	5AOPtm	5AOPtm	3SALATAim	5ADTSTSTERONESte	ABUTD	5THFtl	5MTHFt	3SPYRSP	4HGLSDm	7DHCHSTEROLtr	5ADTSTSTERONESte	5MTHFt2	A4GNT2g	4HBZCOAFm	4HGLSDm	3MOPt2im	3SALAOX	4HGLSDm	4MPTNLtm	ACACt2m	5ADTSTSTERONESte	5ADTSTSTERONESULT	3SPYRSPm	5ADTSTSTERONESte	4HGLSDm	4HOXPACDOX_NADP_	4MOPt2im	5HLTDL	4HBZFm	4HGLSDm	41R2A1H12BOOX	4NPHSULT	4PYRDX	3SPYRSPm	5HLTDL	3MOX4HOXPGALDOX_NADP_	ACACT7p	3SALATAim	3SALATAi	3SALATAim	3SPYRSP	3SALACBOXL	4HBZFm	4ABUTtm	41R2A1H12BOOX
4MOPt2im	5AOPtm	5THFtl	3SPYRSPm	5THFtl	5HLTDL	5HLTDL	3SPYRSP	5ADTSTSTERONEte	ABUTt2r	5THFtm	5MTHFt2	3SPYRSPm	4HOXPACDOX_NADP_	A_MANASEly	5ADTSTSTERONEte	5THFtl	AACOAT	4HBZFm	4HOXPACDOX_NADP_	3MOX4HOXPGALDOX	3SALATAim	4HOXPACDOX_NADP_	5ADTSTSTERONESte	ACACtx	5ADTSTSTERONESULT	5ADTSTSTERONEte	41R1H2MAE12BOOX	5ADTSTSTERONEte	4HOXPACDOX_NADP_	4MOPt2im	4NPHSFte	5MTHFt	4HGLSDm	4HOXPACDOX_NADP_	4HBZCOAFm	4NPHte	5ADTSTSTERONESte	41R1H2MAE12BOOX	5HOXINDACTO2OX	3SALAASPm	ACACtx	3SPYRSP	3SALATAim	3SPYRSP	3SPYRSPm	3SALAOX	4HGLSDm	4HDEBRISOQUINEte	4ABUTtm
5ADTSTSTERONESte	5HLTDL	5THFtm	41R1H2MAE12BOOX	5THFtm	5MTHFt	5MTHFt	3SPYRSPm	5AOPtm	ABUTt4_2_r	7DHCHSTEROLtr	5THFtl	41R1H2MAE12BOOX	4MOPt2im	AACOAT	5AOPtm	5THFtm	AASAD3m	4HOXPACDOX_NADP_	4MOPt2im	3MOX4HOXPGALDOX_NADP_	3SPYRSPm	4MOPt2im	5ADTSTSTERONEte	ACALDt	5ADTSTSTERONEte	5AOPtm	41R2A1H12BOOX	5AOPtm	4MOPt2im	5ADTSTSTERONESte	4NPHSULT	5MTHFt2	4HOXPACDOX_NADP_	4MOPt2im	4HBZFm	5ADTSTSTERONESte	5ADTSTSTERONESULT	41R2A1H12BOOX	5MTHFt	3SALACBOXL	ACALDt	3SPYRSPm	3SPYRSP	3SPYRSPm	41R1H2MAE12BOOX	3SALATAi	4HOXPACDOX_NADP_	4HGLSDm	4HBZCOAFm
5ADTSTSTERONEte	5MTHFt	7DHCHSTEROLtr	41R2A1H12BOOX	7DHCHSTEROLtr	5MTHFt2	5MTHFt2	41R1H2MAE12BOOX	5HLTDL	ACACT10m	A_MANASEly	5THFtm	41R2A1H12BOOX	5AOPtm	AATAi	5FTHFt2	7DHCHSTEROLtr	AATAi	4MOPt2im	5ADTSTSTERONESte	3SALAASPm	41R1H2MAE12BOOX	5AOPtm	5AOPtm	ACCOAC	5AOPtm	5HLTDL	4ABUTtm	5HOXINDACTO2OX	4PYRDX	5ADTSTSTERONEte	4NPHte	5THFtl	4MOPt2im	4MPTNLte	4HGLSDm	5ADTSTSTERONESULT	5ADTSTSTERONEte	4ABUTtm	5MTHFt2	3SALAOX	ACCOAC	41R1H2MAE12BOOX	3SPYRSPm	41R2A1H12BOOX	41R2A1H12BOOX	3SALATAim	4MOPt2im	4HOXPACDOX_NADP_	4HBZFm
5AOPtm	5MTHFt2	A_MANASEly	4ABUTtm	A_MANASEly	5THFtl	5THFtl	41R2A1H12BOOX	5MTHFt	ACACT1r	AACOAT	7DHCHSTEROLtr	4ABUTtm	5HLTDL	ABTArm	5HLTDL	A_MANASEly	ABTD	5ADTSTSTERONESte	5ADTSTSTERONEte	3SALACBOXL	41R2A1H12BOOX	5HLTDL	5HTRPVESSEC	ACETONEt2	5HLTDL	5HOXINDACTO2OX	4HBZCOAFm	5HTRPVESSEC	5AOPtm	5AOPtm	4PYRDX	5THFtm	4MPTNLte	4MPTNLtm	4HOXPACDOX_NADP_	5ADTSTSTERONEte	5AOPtm	4HBZCOAFm	5THFtl	3SALATAi	ACCOAL	41R2A1H12BOOX	41R1H2MAE12BOOX	4ABUTtm	4ABUTtm	3SPYRSP	4NPHSFte	4MOPt2im	4HGLSDm
5HLTDL	5THFtl	A4GALTg	4HBZCOAFm	A4GALTg	5THFtm	5THFtm	4ABUTtm	5MTHFt2	ACACT1rm	AASAD3m	A_MANASEly	4HBZCOAFm	5MTHFt	ABTD	5MTHFt	A4GALTg	ABTti	5ADTSTSTERONEte	5AOPtm	3SALAOX	4ABUTtm	5HTRPVESSEC	5MTHFt	ACETONEt2m	5HOXINDACTO2OX	5MTHFt	4HBZFm	5MTHFt	5HLTDL	5HTRPVESSEC	5ADTSTSTERONESte	7DHCHSTEROLtr	4MPTNLtm	4PYRDX	4MOPt2im	5AOPtm	5HLTDL	4HBZFm	5THFtm	3SALATAim	ACETONEt2	4ABUTtm	41R2A1H12BOOX	4HBZCOAFm	4HBZCOAFm	3SPYRSPm	4NPHSULT	5AOPtm	4HOXPACDOX_NADP_
5HOXINDACTO2OX	5THFtm	AACOAT	4HBZFm	AACOAT	7DHCHSTEROLtr	7DHCHSTEROLtr	4HBZCOAFm	5THFtl	ACACT1x	AATAi	A4GALTg	4HBZFm	5MTHFt2	ABTti	5MTHFt2	AACOAT	ABUTD	5AOPtm	5HLTDL	3SALATAi	4HBZCOAFm	5MTHFt	5MTHFt2	ACGALK	5MTHFt	5MTHFt2	4HGLSDm	5MTHFt2	5HOXINDACTO2OX	5MTHFt	5ADTSTSTERONESULT	A_MANASEly	4PYRDX	5ADTSTSTERONESte	4PYRDX	5HLTDL	5HOXINDACTO2OX	4HGLSDm	7DHCHSTEROLtr	3SPYRSP	ACETONEt2m	4HBZCOAFm	4ABUTtm	4HBZFm	4HBZFm	41R1H2MAE12BOOX	4NPHte	5FTHFt2	4MOPt2im
5MTHFt	7DHCHSTEROLtr	AATAi	4HGLSDm	AATAi	A_MANASEly	A_MANASEly	4HBZFm	5THFtm	ACACt2	ABTD	AACOAT	4HGLSDm	5THFtl	ABUTD	5THFtl	AATAi	ABUTt2r	5HLTDL	5MTHFt	3SALATAim	4HBZFm	5MTHFt2	5THFtl	ACGALK2	5MTHFt2	A_MANASEly	4HOXPACDOX_NADP_	5THFtl	5MTHFt	5MTHFt2	5ADTSTSTERONEte	AASAD3m	5ADTSTSTERONESte	5ADTSTSTERONESULT	5AOPtm	5HTRPVESSEC	5MTHFt	4HOXPACDOX_NADP_	A_MANASEly	3SPYRSPm	ACGALK	4HBZFm	4HBZCOAFm	4HGLSDm	4HGLSDm	41R2A1H12BOOX	4PYRDX	5HLTDL	4PYRDX
5MTHFt2	A_MANASEly	ABTD	4HOXPACDOX_NADP_	ABO4g	AACOAT	A4GALTg	4HGLSDm	7DHCHSTEROLtr	ACACt2m	ABTti	AATAi	4HOXPACDOX_NADP_	5THFtm	ABUTt2r	5THFtm	ABTD	ABUTt4_2_r	5HOXINDACTO2OX	5MTHFt2	3SPYRSP	4HGLSDm	5THFtl	5THFtm	ACGALtly	5THFtl	A4GALTg	4MOPt2im	5THFtm	5MTHFt2	5THFtl	5AOPtm	AATAi	5ADTSTSTERONEte	5ADTSTSTERONEte	5HLTDL	5MTHFt	5MTHFt2	4MOPt2im	A4GALTg	41R1H2MAE12BOOX	ACGALK2	4HGLSDm	4HBZFm	4HOXPACDOX_NADP_	4HOXPACDOX_NADP_	4ABUTtm	5ADTSTSTERONESte	5MTHFt	5ADTSTSTERONESte
5THFtl	A4GALTg	ABTti	4MOPt2im	ABO5g	AASAD3m	AACOAT	4HOXPACDOX_NADP_	A_MANASEly	ACACtx	ABUTD	ABTD	4MOPt2im	7DHCHSTEROLtr	ABUTt4_2_r	7DHCHSTEROLtr	ABTti	ACACT10m	5MTHFt	5THFtl	3SPYRSPm	4HOXPACDOX_NADP_	5THFtm	7DHCHSTEROLtr	ACGAM2E	5THFtm	AACOAT	4PYRDX	7DHCHSTEROLtr	5THFtl	5THFtm	5HLTDL	ABTArm	5AOPtm	5AOPtm	5HOXINDACTO2OX	5MTHFt2	5THFtl	4MPTNLte	AACOAT	41R2A1H12BOOX	ACGALtly	4HOXPACDOX_NADP_	4HGLSDm	4MOPt2im	4MOPt2im	4HBZCOAFm	5ADTSTSTERONESULT	5MTHFt2	5ADTSTSTERONEte
5THFtm	AACOAT	ABUTD	5AOPtm	ABO6g	AATAi	AASAD3m	4MOPt2im	A4GALTg	ACALDt	ABUTt2r	ABTti	5ADTSTSTERONESte	A_MANASEly	ACACT10m	A_MANASEly	ABUTD	ACACT1r	5MTHFt2	5THFtm	41R1H2MAE12BOOX	4MOPt2im	7DHCHSTEROLtr	A_MANASEly	ACGAMK	7DHCHSTEROLtr	AATAi	5ADTSTSTERONESte	A_MANASEly	5THFtm	7DHCHSTEROLtr	5HOXINDACTO2OX	ABTD	5HOXINDACTO2OX	5HLTDL	5MTHFt	5THFtl	5THFtm	4MPTNLtm	AASAD3m	4ABUTtm	ACGAM2E	4MOPt2im	4HOXPACDOX_NADP_	4NPHSFte	4MPTNLte	4HBZFm	5ADTSTSTERONEte	5THFtl	5AOPtm
7DHCHSTEROLtr	AATAi	ABUTt2r	5HLTDL	ABO7g	ABTArm	AATAi	4MTOLBUTAMIDEte	AACOAT	ACCOAC	ABUTt4_2_r	ABUTD	5ADTSTSTERONEte	AACOAT	ACACT1r	A4GALTg	ABUTt2r	ACACT1rm	5THFtl	7DHCHSTEROLtr	41R2A1H12BOOX	4NPHSFte	A_MANASEly	A4GALTg	ACGAMPM	A_MANASEly	ABTD	5ADTSTSTERONESULT	A4GNT2g	7DHCHSTEROLtr	A_MANASEly	5MTHFt	ABTti	5HTRPVESSEC	5HOXINDACTO2OX	5MTHFt2	5THFtm	7DHCHSTEROLtr	4MTOLBUTAMIDEte	AATAi	4HBZCOAFm	ACGAMK	4PYRDX	4MOPt2im	4NPHSULT	4MPTNLtm	4HGLSDm	5AOPtm	5THFtm	5HOXINDACTO2OX
A_MANASEly	ABTArm	ABUTt4_2_r	5HOXINDACTO2OX	ABO9g	ABTD	ABTD	4PYRDX	AATAi	ACCOAgt	ACACT10m	ABUTt2r	5AOPtm	AASAD3m	ACACT1rm	AACOAT	ABUTt4_2_r	ACACT1x	5THFtm	A_MANASEly	4ABUTtm	4NPHSULT	A4GALTg	AASAD3m	ACGAMtly	AACOAT	ABTti	5ADTSTSTERONEte	AACOAT	A_MANASEly	A4GALTg	5MTHFt2	ABUTD	5MTHFt	5MTHFt	5THFtl	7DHCHSTEROLtr	A_MANASEly	4NPHSFte	ABTArm	4HBZFm	ACGAMPM	5ADTSTSTERONESte	5ADTSTSTERONESte	4NPHte	4PYRDX	4HOXPACDOX_NADP_	5HOXINDACTO2OX	7DHCHSTEROLtr	5HTRPVESSEC
A4GALTg	ABTD	ACACT10m	5MTHFt	ABTD	ABTti	ABTti	5ADTSTSTERONESte	ABTArm	ACETONEt2	ACACT1r	ABUTt4_2_r	5HLTDL	AATAi	ACACT1x	AATAi	ACACT10m	ACACt2	7DHCHSTEROLtr	A4GALTg	4HBZCOAFm	4NPHte	AACOAT	AATAi	ACGPID	AASAD3m	ABUTD	5AOPtm	AASAD3m	AACOAT	AASAD3m	7DHCHSTEROLtr	ABUTt2r	5THFtl	5MTHFt2	5THFtm	A_MANASEly	A4GALTg	4NPHSULT	ABTD	4HGLSDm	ACGAMtly	5ADTSTSTERONEte	5ADTSTSTERONESULT	5ADTSTSTERONESte	5ADTSTSTERONESte	4MOPt2im	5HTRPVESSEC	A_MANASEly	5MTHFt
AACOAT	ABTti	ACACT1r	5MTHFt2	ABTti	ABUTD	ABUTD	5ADTSTSTERONESULT	ABTD	ACETONEt2m	ACACT1rm	ACACT10m	5HOXINDACTO2OX	ABTArm	ACACt2	ABTD	ACACT1r	ACACt2m	A_MANASEly	AACOAT	4HBZFm	4PYRDX	AATAi	ABTD	ACHEe	AATAi	ABUTt2r	5HLTDL	AATAi	AASAD3m	AATAi	A_MANASEly	ABUTt4_2_r	5THFtm	5THFtl	7DHCHSTEROLtr	AACOAT	AACOAT	4NPHte	ABTti	4HOXPACDOX_NADP_	ACGPID	5AOPtm	5ADTSTSTERONEte	5ADTSTSTERONESULT	5ADTSTSTERONEte	4MPTNLte	5MTHFt	A4GALTg	5THFtl
AATAi	ABUTD	ACACT1rm	5THFtl	ABUTD	ABUTt2r	ABUTt2r	5ADTSTSTERONEte	ABTti	ACGALK	ACACt2	ACACT1r	5MTHFt	ABTD	ACACt2m	ABTti	ACACT1rm	ACACtx	A4GALTg	AATAi	4HGLSDm	5ADTSTSTERONESte	ABTArm	ABTti	ACNAM9PL	ABTArm	ABUTt4_2_r	5HOXINDACTO2OX	ABTArm	AATAi	ABTArm	A4GALTg	ACACT10m	7DHCHSTEROLtr	5THFtm	A_MANASEly	AASAD3m	AACTOOR	4PYRDX	ABUTD	4MOPt2im	ACHEe	5HLTDL	5AOPtm	5ADTSTSTERONEte	5AOPtm	4MPTNLtm	5MTHFt2	AASAD3m	5THFtm
ABTArm	ABUTt2r	ACACT1x	5THFtm	ABUTt2r	ABUTt4_2_r	ABUTt4_2_r	5AOPtm	ABUTD	ACGALtly	ACACt2m	ACACT1rm	5MTHFt2	ABTti	ACACtx	ABUTD	ACACT1x	ACALDt	AACOAT	ABTArm	4HOXPACDOX_NADP_	5ADTSTSTERONESULT	ABTD	ABUTD	ACNAM9PL2	ABTD	ACACT10m	5MTHFt	ABTD	ABTArm	ABTD	AACOAT	ACACT1rm	A_MANASEly	A_MANASEly	AACOAT	AATAi	AACTtm	5ADTSTSTERONESte	ABUTt2r	4MPTNLte	ACNAM9PL	5HOXINDACTO2OX	5HLTDL	5AOPtm	5HLTDL	4MTOLBUTAMIDEte	5THFtl	AATAi	7DHCHSTEROLtr
ABTD	ABUTt4_2_r	ACACt2	7DHCHSTEROLtr	ABUTt4_2_r	ACACT10m	ACACT10m	5HLTDL	ABUTt2r	ACGAM2E	ACACT4p	ACACT1x	5THFtl	ABUTD	ACALDt	ABUTt2r	ACACt2	ACCOAC	AASAD3m	ABTD	4MOPt2im	5ADTSTSTERONEte	ABTti	ABUTt2r	ACNAMlt	ABTti	ACACT1r	5MTHFt2	ABTti	ABTD	ABTti	AACTOOR	ACACT1x	AACOAT	A4GNT2g	AASAD3m	ABTD	AASAD3m	5ADTSTSTERONESULT	ABUTt4_2_r	4MPTNLtm	ACNAM9PL2	5MTHFt	5HOXINDACTO2OX	5HLTDL	5HOXINDACTO2OX	4NPHte	5THFtm	ABTArm	A_MANASEly
ABTti	ACACT10m	ACACt2m	A_MANASEly	ACACT10m	ACACT1r	ACACT1r	5HOXINDACTO2OX	ABUTt4_2_r	ACGAMK	ACACT5p	ACACt2	5THFtm	ABUTt2r	ACCOAC	ABUTt4_2_r	ACACt2m	ACCOAgt	AATAi	ABTti	4MPTNLte	5AOPtm	ABUTD	ABUTt4_2_r	ACNAMPH	ABUTD	ACACT1rm	5THFtl	ABUTD	ABTti	ABUTD	AACTtm	ACACt2	AASAD3m	AACOAT	AATAi	ABTti	AATAi	5ADTSTSTERONEte	ACACT10m	4MTOLBUTAMIDEte	ACNAMlt	5MTHFt2	5MTHFt	5HTRPVESSEC	5MTHFt	4PYRDX	7DHCHSTEROLtr	ABTD	A4GALTg
ABUTD	ACACT1r	ACACT4p	A4GALTg	ACACT1r	ACACT1rm	ACACT1rm	5MTHFt	ACACT10m	ACGAMPM	ACACT6p	ACACt2m	7DHCHSTEROLtr	ABUTt4_2_r	ACCOACm	ACACT10m	ACACT4p	ACCOALm	ABTArm	ABUTD	4MPTNLtm	5HLTDL	ABUTt2r	ACACT10m	ACNMLr	ABUTt2r	ACACT1x	5THFtm	ABUTt2r	ABUTD	ABUTt2r	AATAi	ACACt2m	AATAi	AATAi	ABTD	ABUTD	ABTD	5AOPtm	ACACT1r	4NPHSFte	ACNAMPH	5THFtl	5MTHFt2	5MTHFt	5MTHFt2	5ADTSTSTERONESte	A_MANASEly	ABTti	AACOAT
ABUTt2r	ACACT1rm	ACACtx	AACOAT	ACACT1rm	ACACT1x	ACACT1x	5MTHFt2	ACACT1r	ACGAMtly	ACACT7p	ACACtx	A_MANASEly	ACACT10m	ACCOAgt	ACACT1r	ACACT5p	ACCOAtr	ABTD	ABUTt2r	4NPHSFte	5HOXINDACTO2OX	ABUTt4_2_r	ACACT1rm	ACOAD10m	ABUTt4_2_r	ACACt2	7DHCHSTEROLtr	ABUTt4_2_r	ABUTt2r	ABUTt4_2_r	ABTArm	ACACtx	ABTArm	ABTArm	ABTti	ABUTt2r	ABTti	5HLTDL	ACACT1rm	4NPHSULT	ACNMLr	5THFtm	5THFtl	5MTHFt2	5THFtl	5ADTSTSTERONESULT	A4GALTg	ABUTD	AASAD3m
ABUTt4_2_r	ACACT1x	ACALDt	AATAi	ACACT1x	ACACt2	ACACt2	5THFtl	ACACT1rm	ACGPID	ACALDt	ACALDt	A4GALTg	ACACT1r	ACGALK	ACACT1rm	ACACT6p	ACETONEt2	ABTti	ABUTt4_2_r	4NPHSULT	5MTHFt	ACACT10m	ACACt2	ACOAD1fm	ACACT10m	ACACt2m	A_MANASEly	ACACT10m	ABUTt4_2_r	ACACT10m	ABTD	ACALDt	ABTD	ABTD	ABUTD	ABUTt4_2_r	ABUTD	5HOXINDACTO2OX	ACACT1x	4NPHte	ACOAD10m	7DHCHSTEROLtr	5THFtm	5THFtl	5THFtm	5ADTSTSTERONEte	A4GNT2g	ABUTt2r	AATAi
ACACT10m	ACACt2	ACCOAC	ABO4g	ACACt2	ACACt2m	ACACt2m	5THFtm	ACACT1x	ACHEe	ACCOAC	ACCOAC	AACOAT	ACACT1rm	ACGALK2	ACACT1x	ACACT7p	ACETONEt2m	ABUTD	ACACT10m	4NPHte	5MTHFt2	ACACT1r	ACACt2m	ACOAD8m	ACACT1r	ACACT4p	A4GALTg	ACACT1r	ACACT10m	ACACT1r	ABTti	ACCOAC	ABTti	ABTti	ABUTt2r	ACACT10m	ABUTt2r	5MTHFt	ACACt2	4PYRDX	ACOAD1fm	A_MANASEly	7DHCHSTEROLtr	5THFtm	7DHCHSTEROLtr	5AOPtm	AACOAT	ABUTt4_2_r	ABTArm
ACACT1r	ACACt2m	ACCOAgt	ABO5g	ACACt2m	ACACtx	ACACT4p	7DHCHSTEROLtr	ACACt2	ACITL	ACCOAgt	ACCOAgt	AATAi	ACACT1x	ACGALtly	ACACt2	ACACtx	ACGALK	ABUTt2r	ACACT1r	4PYRDX	5THFtl	ACACT1rm	ACACT4p	ACOAD9m	ACACT1rm	ACACT5p	AACOAT	ACACT1rm	ACACT1r	ACACT1rm	ABUTD	ACCOAgt	ABUTt2r	ABUTD	ABUTt4_2_r	ACACT1r	ABUTt4_2_r	5MTHFt2	ACACt2m	5ADTSTSTERONESte	ACOAD8m	A4GALTg	A_MANASEly	7DHCHSTEROLtr	A_MANASEly	5HLTDL	AASAD3m	ACACT10m	ABTD
ACACT1rm	ACACT5p	ACCOALm	ABO6g	ACACT4p	ACALDt	ACACT5p	A_MANASEly	ACACt2m	ACNAM9PL2	ACCOALm	ACCOALm	ABTArm	ACACt2	ACGAMK	ACACt2m	ACALDt	ACGALK2	ABUTt4_2_r	ACACT1rm	5ADTSTSTERONESte	5THFtm	ACACT1x	ACACT5p	ACOAHi	ACACt2	ACACT6p	AASAD3m	ACACt2	ACACT1rm	ACACt2	ABUTt2r	ACCOALm	ABUTt4_2_r	ABUTt2r	ACACT10m	ACACT1rm	ACACT10m	5THFtl	ACACT4p	5ADTSTSTERONESULT	ACOAD9m	AACOAT	A4GALTg	A_MANASEly	A4GALTg	5HOXINDACTO2OX	AATAi	ACACT1r	ABTti
ACACT1x	ACACtx	ACGALK	ABO7g	ACACT5p	ACCOAC	ACACT6p	A4GNT2g	ACACT4p	ACNAMlt	ACGALK	ACGALK	ABTD	ACACt2m	ACGAMtly	ACACtx	ACCOAC	ACGALtly	ACACT10m	ACACT1x	5ADTSTSTERONESULT	7DHCHSTEROLtr	ACACt2	ACACT6p	ACOAO7p	ACACt2m	ACACT7p	ABTArm	ACACt2m	ACACT1x	ACACt2m	ABUTt4_2_r	ACETONEt2	ACACT10m	ABUTt4_2_r	ACACT1r	ACACT1x	ACACT1r	5THFtm	ACACT6p	5ADTSTSTERONEte	ACOAHi	AACTOOR	AACOAT	AACOAT	AACOAT	5MTHFt	ABTD	ACACT1rm	ABUTD
ACACt2	ACALDt	ACGALtly	ABO9g	ACACT6p	ACCOAgt	ACACT7p	AACOAT	ACACT5p	ACNMLr	ACGALK2	ACGALtly	ABTti	ACACT4p	ACGPID	ACALDt	ACCOACm	ACGAM6PSi	ACACT1r	ACACt2	5ADTSTSTERONEte	A_MANASEly	ACACt2m	ACACT7p	ACONT	ACACT4p	ACACtx	ABTD	ACACT4p	ACACt2	ACACtx	ACACT10m	ACETONEt2m	ACACT1r	ACACT10m	ACACT1rm	ACACt2	ACACT1rm	7DHCHSTEROLtr	ACACT7p	5AOPtm	ACOAO7p	AACTtm	AASAD3m	AASAD3m	AASAD3m	5MTHFt2	ABTti	ACACT1x	ABUTt2r
ACACt2m	ACCOAC	ACGAMK	ABTArm	ACACT7p	ACGALK	ACACtx	AASAD3m	ACACT6p	ACOAD10m	ACGALtly	ACGAM6PSi	ABUTD	ACACT5p	ACHEe	ACCOAC	ACCOAgt	ACGAMK	ACACT1rm	ACACt2m	5AOPtm	A4GALTg	ACACtx	ACACtx	ACONTm	ACACT5p	ACALDt	ABTti	ACACT5p	ACACt2m	ACALDt	ACACT1r	ACGALK	ACACT1rm	ACACT1r	ACACT1x	ACACt2m	ACACT1x	A_MANASEly	ACACtx	5HLTDL	ACONT	AASAD3m	AATAi	AATAi	AATAi	5THFtl	ABUTD	ACACt2	ABUTt4_2_r
ACACtx	ACCOAgt	ACGAMPM	ABTD	ACACtx	ACGALtly	ACALDt	AATAi	ACACT7p	ACOAD1fm	ACGAM2E	ACGAMK	ABUTt2r	ACACT6p	ACITL	ACCOAgt	ACGALK	ACGAMPM	ACACt2	ACACT4p	5HLTDL	AACOAT	ACALDt	ACALDt	ACOX22x	ACACT6p	ACCOAC	ABUTD	ACACT6p	ACACtx	ACCOAC	ACACT1rm	ACGALK2	ACACT1x	ACACT1rm	ACACt2	ACACT4p	ACACt2	A4GALTg	ACALDt	5HOXINDACTO2OX	ACONTm	AATAi	ABO4g	ABTArm	ABO4g	5THFtm	ABUTt2r	ACACt2m	ACACT10m
ACALDt	ACCOALm	ACGAMtly	ABTti	ACALDt	ACGAMK	ACCOAC	ABTArm	ACACtx	ACOAD8m	ACGAM6PSi	ACGAMPM	ABUTt4_2_r	ACACT7p	ACNAM9PL2	ACETONEt2	ACGALK2	ACGAMtly	ACACt2m	ACACT5p	5HOXINDACTO2OX	AASAD3m	ACCOAC	ACALDtr	ACS	ACACT7p	ACCOAgt	ABUTt2r	ACACT7p	ACALDt	ACCOAgt	ACACT1x	ACGALtly	ACACt2	ACACT1x	ACACt2m	ACACT5p	ACACt2m	AACOAT	ACCOAC	5MTHFt	ACOX22x	ABO4g	ABO5g	ABTD	ABO5g	7DHCHSTEROLtr	ABUTt4_2_r	ACACT4p	ACACT1r
ACCOAC	ACGALK	ACGPID	ABUTD	ACCOAC	ACGAMtly	ACCOAgt	ABTD	ACALDt	ACOAD9m	ACGAMK	ACGAMtly	ACACT10m	ACACtx	ACNAMlt	ACETONEt2m	ACGALtly	ACGPID	ACACT4p	ACACT6p	5MTHFt	AATAi	ACCOAgt	ACALDtx	ACt2m	ACACtx	ACETONEt2	ABUTt4_2_r	ACACtx	ACCOAC	ACCOAL	ACACt2	ACGAM2E	ACACt2m	ACACt2	ACACT4p	ACACT6p	ACACT4p	AASAD3m	ACCOAgt	5MTHFt2	ACS	ABO5g	ABO6g	ABTti	ABO6g	A_MANASEly	ACACT10m	ACACT6p	ACACT1rm
ACCOAgt	ACGALK2	ACHEe	ABUTt2r	ACCOAgt	ACGPID	ACCOALm	ABTti	ACCOAC	ACONTm	ACGAMtly	ACGPID	ACACT1r	ACALDt	ACNAMtn	ACGALK	ACGAM2E	ACHEe	ACACT5p	ACACT7p	5MTHFt2	ABO4g	ACCOALm	ACCOAC	ACt2r	ACALDt	ACETONEt2m	ACACT10m	ACALDt	ACCOAgt	ACCOALm	ACACt2m	ACGAMK	ACACT4p	ACACt2m	ACACT5p	ACACT7p	ACACT5p	AATAi	ACCOAL	5THFtl	ACS2	ABO6g	ABO7g	ABUTD	ABO7g	A4GALTg	ACACT1r	ACACtx	ACACT1x
ACCOALm	ACGALtly	ACITL	ABUTt4_2_r	ACGALFUCGALACGALFUC12GAL14ACGLCGALGLUSIDEte	ACHEe	ACGALK	ABUTD	ACCOAgt	ACOX22x	ACGPID	ACHEe	ACACT1rm	ACCOAC	ACNMLr	ACGALK2	ACGAMtly	ACITL	ACACT6p	ACACtx	5THFtl	ABO5g	ACGALK	ACCOAgt	ADA	ACCOAC	ACGALK	ACACT1r	ACCOAC	ACCOALm	ACCOAtr	ACACT4p	ACGAMPM	ACACT5p	ACACT4p	ACACT6p	ACACtx	ACACT6p	ABO4g	ACCOALm	5THFtm	ACt2m	ABO7g	ABO9g	ABUTt2r	ABO9g	AACOAT	ACACT1rm	ACALDt	ACACt2
ACCOAtr	ACGAM2E	ACNACNGALGBSIDEte	ACACT10m	ACGALFUCGALACGALFUC12GAL14ACGLCGALGLUSIDEtg	ACNAM9PL2	ACGALK2	ABUTt2r	ACCOALm	ACt2m	ACHEe	ACNACNGALGBSIDEte	ACACT1x	ACCOAgt	ACOAD10m	ACGALtly	ACGPID	ACNAMlt	ACACT7p	ACALDt	5THFtm	ABO6g	ACGALK2	ACCOALm	ADAe	ACCOAgt	ACGALK2	ACACT1rm	ACCOAgt	ACCOAtr	ACETONEt2	ACACT5p	ACGAMtly	ACACT6p	ACACT5p	ACACT7p	ACALDt	ACACT7p	ABO5g	ACETONEt2	7DHCHSTEROLtr	ACt2r	ABO9g	ABTArm	ABUTt4_2_r	ABTArm	AACTOOR	ACACt2	ACCOAC	ACACt2m
ACETONEt2	ACGAMtly	ACNACNGALGBSIDEtg	ACACT1r	ACGALFUCGALACGALFUCGALACGLCGAL14ACGLCGALGLUSIDEte	ACNAMlt	ACGALtly	ABUTt4_2_r	ACGALK	ACt2r	ACNAM9PL2	ACNACNGALGBSIDEtg	ACACt2	ACCOALm	ACOAD1fm	ACGAMK	ACHEe	ACNAMtn	ACACtx	ACCOAC	7DHCHSTEROLtr	ABO7g	ACGALtly	ACCOAtr	ADCim	ACCOALm	ACGALtly	ACACT1x	ACCOALm	ACETONEt2	ACETONEt2m	ACACT6p	ACGPID	ACACT7p	ACACT6p	ACACtx	ACCOAC	ACACtx	ABO6g	ACETONEt2m	A_MANASEly	ADCim	ABTArm	ABTD	ACACT10m	ABTD	AACTtm	ACACt2m	ACCOAgt	ACACT4p
ACETONEt2m	ACGPID	ACNAMlt	ACACT1rm	ACGALFUCGALACGALFUCGALACGLCGAL14ACGLCGALGLUSIDEtg	ACNAMtn	ACGAM6PSi	ACACT10m	ACGALtly	ADA	ACNAMlt	ACNAMlt	ACACt2m	ACCOAtr	ACOAD8m	ACGAMtly	ACNAM9PL2	ACNMLr	ACALDt	ACCOAgt	A_MANASEly	ABO9g	ACGAM2E	ACETONEt2	ADEt	ACCOAtr	ACGAMK	ACACt2	ACCOAtr	ACETONEt2m	ACGAGBSIDEtg	ACACT7p	ACITL	ACACtx	ACACT7p	ACALDt	ACCOALm	ACALDt	ABO7g	ACGALK	A4GALTg	ADEt	ABTD	ABTti	ACACT1r	ABTti	AASAD3m	ACACT4p	ACCOALm	ACACT5p
ACGALK	ACHEe	ACNAMtn	ACACT1x	ACGALK	ACNMLr	ACGAMK	ACACT1r	ACGAMK	ADAe	ACNAMtn	ACNAMtn	ACACT4p	ACGALK	ACOAD9m	ACGPID	ACNAMlt	ACOAD10m	ACCOAC	ACCOALm	A4GALTg	ABTArm	ACGAMtly	ACETONEt2m	ADK1	ACGALK	ACGAMtly	ACACt2m	ACGALK	ACGALK	ACGAGBSIDEtl	ACACtx	ACNAM9PL2	ACALDt	ACACtx	ACCOAC	ACCOAtr	ACCOAC	ABO9g	ACGALK2	AACOAT	ADK1	ABTti	ABUTD	ACACT1rm	ABUTD	AATAi	ACACT5p	ACCOAtr	ACACT6p
ACGALtly	ACITL	ACNMLr	ACACt2	ACGALK2	ACOAD10m	ACGAMPM	ACACT1rm	ACGAMPM	ADCim	ACNMLr	ACNMLr	ACACT5p	ACGALK2	ACONT	ACHEe	ACNAMtn	ACOAD1fm	ACCOAgt	ACETONEt2	AACOAT	ABTD	ACGPID	ACGALK	ADK3m	ACGALK2	ACGPID	ACACT4p	ACGALK2	ACGALK2	ACGALK	ACALDt	ACNAMlt	ACALDtr	ACALDt	ACCOAgt	ACETONEt2	ACETONEt2	ABTArm	ACGALtly	AASAD3m	ADK3m	ABUTD	ABUTt2r	ACACT1x	ABUTt2r	ABTArm	ACACT6p	ACETONEt2	ACACT7p
ACGAMK	ACNACNGALGBSIDEte	ACOAD10m	ACACt2m	ACGALtlg	ACOAD1fm	ACGAMtly	ACACT1x	ACGAMtly	ADEt	ACOAD10m	ACOAD10m	ACACT6p	ACGALtly	ACONTm	ACITL	ACNMLr	ACOAD8m	ACCOALm	ACETONEt2m	AACTOOR	ABTti	ACHEe	ACGALK2	ADNCYC	ACGALtly	ACHEe	ACACT5p	ACGALtly	ACGALtly	ACGALK2	ACCOAC	ACNAMtn	ACCOAC	ACALDtr	ACGALK	ACETONEt2m	ACETONEt2m	ABTD	ACGAM2E	AATAi	ADNCYC	ABUTt2r	ABUTt4_2_r	ACACt2	ABUTt4_2_r	ABTD	ACACT7p	ACETONEt2m	ACACtx
ACGAMPM	ACNACNGALGBSIDEtg	ACOAD1fm	ACACT4p	ACGALtly	ACOAD8m	ACGPID	ACACt2	ACGPID	ADK1	ACOAD1fm	ACOAD1fm	ACACT7p	ACGAM6PSi	ACOX22x	ACNACNGALGBSIDEte	ACOAD10m	ACOAD9m	ACCOAtr	ACGALK	AACTtm	ABUTD	ACITL	ACGALtly	ADNK1	ACGAM6PSi	ACNACNGALGBSIDEte	ACACT6p	ACGAM2E	ACGAM2E	ACGALtly	ACCOALm	ACNMLr	ACCOAgt	ACCOAC	ACGALK2	ACGALK	ACGAGBSIDEtg	ABTti	ACGAMK	ABO4g	ADNK1	ABUTt4_2_r	ACACT10m	ACACt2m	ACACT10m	ABTti	ACACtx	ACGAGBSIDEtg	ACALDt
ACGAMtly	ACNAM9PL2	ACOAD8m	ACACT5p	ACGAMK	ACOAD9m	ACHEe	ACACt2m	ACHEe	ADK1m	ACOAD8m	ACOAD8m	ACACtx	ACGAMK	ACOX2x	ACNACNGALGBSIDEtg	ACOAD1fm	ACONTm	ACETONEt2	ACGALK2	AASAD3m	ABUTt2r	ACNACNGALGBSIDEte	ACGAMK	ADNK1m	ACGAMK	ACNACNGALGBSIDEtg	ACACT7p	ACGAMK	ACGAMtly	ACGAM2E	ACGALK	ACOAD10m	ACCOALm	ACCOAgt	ACGALtly	ACGALK2	ACGAGBSIDEtl	ABUTD	ACGAMPM	ABO5g	ADNK1m	ACACT10m	ACACT1r	ACACT4p	ACACT1r	ABUTD	ACALDt	ACGAGBSIDEtl	ACCOAC
ACGPID	ACNAMlt	ACOAD9m	ACACT6p	ACGAMPM	ACONTm	ACITL	ACACT4p	ACNACNGALGBSIDEte	ADK3m	ACOAD9m	ACOAD9m	ACALDt	ACGAMPM	ACS	ACNAM9PL2	ACOAD8m	ACOX22x	ACGALK	ACGALtly	AATAi	ABUTt4_2_r	ACNACNGALGBSIDEtg	ACGAMPM	ADNt	ACGAMtly	ACNAM9PL	ACACtx	ACGAMPM	ACGPID	ACGAMtly	ACGALK2	ACOAD1fm	ACCOAtr	ACCOALm	ACGAM2E	ACGALtly	ACGALK	ABUTt2r	ACGAMtly	ABO6g	ADNt	ACACT1r	ACACT1rm	ACACT5p	ACACT1rm	ABUTt2r	ACCOAC	ACGALK	ACCOAgt
ACHEe	ACNAMtn	ACOAHi	ACACT7p	ACGAMtly	ACOX22x	ACNACNGALGBSIDEte	ACACT5p	ACNACNGALGBSIDEtg	ADNCYC	ACONTm	ACOAHi	ACCOAC	ACGAMtly	ACS2	ACNAMlt	ACOAD9m	ACP1_FMN_	ACGALK2	ACGAM6PSi	ABO4g	ACACT10m	ACNAM9PL	ACGAMtly	ADNt4	ACGPID	ACNAM9PL2	ACALDt	ACGAMtly	ACHEe	ACGPID	ACGALtly	ACOAD8m	ACETONEt2	ACCOAtr	ACGAM6PSi	ACGAMK	ACGALK2	ABUTt4_2_r	ACHEe	ABO7g	ADNt4	ACACT1rm	ACACT1x	ACACT6p	ACACT1x	ABUTt4_2_r	ACCOAgt	ACGALK2	ACCOALm
ACITL	ACNMLr	ACONTm	ACACtx	ACGBGBSIDEtg	ACS	ACNACNGALGBSIDEtg	ACACT6p	ACNAM9PL2	ADNK1	ACOX22x	ACONT	ACCOACm	ACGPID	ACSm	ACNMLr	ACOAHi	ACS	ACGALtly	ACGAMK	ABO5g	ACACT1r	ACNAM9PL2	ACGPID	ADNtm	ACHEe	ACNAMlt	ACCOAC	ACGPID	ACITL	ACHEe	ACGAM2E	ACOAD9m	ACETONEt2m	ACGALK	ACGAMK	ACGAMPM	ACGALtly	ACACT10m	ACITL	ABO9g	ADNtm	ACACT1x	ACACt2	ACACT7p	ACACt2	ACACT10m	ACCOAL	ACGALtly	ACCOAtr
ACNACNGALGBSIDEte	ACOAD10m	ACOX22x	ACALDt	ACGBGBSIDEtl	ACt2m	ACNAM9PL2	ACACT7p	ACNAMlt	ADNK1m	ACRNtm	ACONTm	ACCOAgt	ACHEe	ACt2m	ACOAD1fm	ACONTm	ACS2	ACGAMK	ACGAMPM	ABO6g	ACACT1rm	ACNAMlt	ACHEe	ADRNCOAtx	ACITL	ACNAMPH	ACCOAgt	ACITL	ACNAM9PL	ACITL	ACGAMK	ACOAHi	ACGALK	ACGALK2	ACGAMPM	ACGAMtly	ACGAMK	ACACT1r	ACNACNGALGBSIDEte	ABTArm	ADRNCOAtx	ACACt2	ACACt2m	ACACtx	ACACt2m	ACACT1r	ACCOALm	ACGAM2E	ACGAGBSIDEtg
ACNACNGALGBSIDEtg	ACOAD1fm	ACS	ACCOAC	ACGPID	ACt2r	ACNAMlt	ACACtx	ACNAMtn	ADNt	ACS	ACOX22x	ACCOALm	ACITL	ACt2r	ACOAD9m	ACOX22x	ACt2m	ACGAMPM	ACGAMtly	ABO7g	ACACT1x	ACNAMPH	ACITL	ADRNLPVESSEC	ACNAM9PL	ACNAMtn	ACCOALm	ACNAM9PL	ACNAM9PL2	ACNAM9PL	ACGAMPM	ACOAO7p	ACGALK2	ACGALtly	ACGAMtly	ACGPID	ACGAMtly	ACACT1rm	ACNACNGALGBSIDEtg	ABTD	ADRNCPT1	ACACt2m	ACACT4p	ACALDt	ACACT4p	ACACT1rm	ACCOAtr	ACGAMtly	ACGAGBSIDEtl
ACNAM9PL2	ACOAD8m	ACS2	ACCOAgt	ACHEe	ADA	ACNMLr	ACALDt	ACNMLr	ADNt4	ACS2	ACS	ACGALK	ACNAM9PL2	ADA	ACONTm	ACOX2x	ACt2r	ACGAMtly	ACGPID	ABO9g	ACACt2	ACNAMtn	ACNACNGALGBSIDEte	ADRNt	ACNAM9PL2	ACNMLr	ACCOAtr	ACNAM9PL2	ACNAMlt	ACNAM9PL2	ACGAMtly	ACONTm	ACGALtly	ACGAMK	ACNAM9PL2	ACHEe	ACGPID	ACACT1x	ACNAM9PL	ABTti	ADRNCPT2	ACACT4p	ACACT5p	ACCOAC	ACACT5p	ACACT1x	ACGAGBSIDEtg	ACGPID	ACGALK
ACNAMlt	ACOAD9m	ACSm	ACCOALm	ACITL	ADAe	ACOAD10m	ACALDtx	ACOAD10m	ADNtm	ACSm	ACS2	ACGALK2	ACNAMlt	ADAe	ACOX22x	ACS	ADA	ACGPID	ACHEe	ABTArm	ACACt2m	ACNMLr	ACNACNGALGBSIDEtg	ADSK	ACNAMlt	ACOAD10m	ACGALK	ACNAMlt	ACNAMPH	ACNAMlt	ACGPID	ACP1_FMN_	ACGAM2E	ACGAMPM	ACNAMlt	ACITL	ACHEe	ACACt2	ACNAM9PL2	ABUTD	ADRNCRNt	ACACT5p	ACACT6p	ACCOAgt	ACACT6p	ACACt2	ACGAGBSIDEtl	ACHEe	ACGALK2
ACNAMtn	ACOAHi	ACt2m	ACGALFUCGALACGALFUC12GAL14ACGLCGALGLUSIDEte	ACNACNGALGBSIDEte	ADEt	ACOAD1fm	ACCOAC	ACOAD1fm	ADRNCPT1	ACt2m	ACSm	ACGALtly	ACNAMtn	ADEt	ACS	ACS2	ADAe	ACHEe	ACITL	ABTD	ACACT4p	ACOAD10m	ACNAM9PL	ADSL1	ACNAMPH	ACOAD1fm	ACGALK2	ACNAMPH	ACNAMtn	ACNAMPH	ACHEe	ACS	ACGAMK	ACGAMtly	ACNAMtn	ACNAM9PL2	ACNAM9PL	ACACt2m	ACNAMlt	ABUTt2r	ADRNt	ACACT6p	ACACT7p	ACCOALm	ACACT7p	ACACt2m	ACGALK	ACNAM9PL2	ACGALtly
ACNMLr	ACONT	ACt2r	ACGALFUCGALACGALFUC12GAL14ACGLCGALGLUSIDEtg	ACNACNGALGBSIDEtg	ADK1	ACOAD8m	ACCOAgt	ACOAD8m	ADRNCPT2	ACt2r	ACt2m	ACGAM6PSi	ACNMLr	ADK1	ACS2	ACSm	ADCim	ACNACNGALGBSIDEte	ACNACNGALGBSIDEte	ABTti	ACACT5p	ACOAD1fm	ACNAM9PL2	ADSL2	ACNAMtn	ACOAD8m	ACGALtly	ACNAMtn	ACNMLr	ACNAMtn	ACNAM9PL	ACt2m	ACGAMPM	ACGPID	ACNMLr	ACNAMlt	ACNAM9PL2	ACACT4p	ACNAMPH	ABUTt4_2_r	ADSK	ACACT7p	ACACtx	ACGALK	ACACtx	ACACT4p	ACGALtly	ACNAMlt	ACGAM2E
ACOAD10m	ACONTm	ADEt	ACGALFUCGALACGALFUCGALACGLCGAL14ACGLCGALGLUSIDEte	ACNAM9PL2	ADK1m	ACOAD9m	ACCOAL	ACOAD9m	ADRNCRNt	ACTLMO	ACt2r	ACGAMK	ACOAD10m	ADK1m	ACSm	ACt2m	ADEt	ACNACNGALGBSIDEtg	ACNACNGALGBSIDEtg	ABUTD	ACACT6p	ACOAD8m	ACNAMlt	ADSS	ACNMLr	ACOAD9m	ACGAM2E	ACNMLr	ACOAD10m	ACNMLr	ACNAM9PL2	ACt2r	ACGAMtly	ACHEe	ACOAD10m	ACNAMtn	ACNAMlt	ACACT5p	ACNAMtn	ACACT10m	ADSL1	ACACtx	ACALDt	ACGALK2	ACALDt	ACACT5p	ACGAMK	ACNAMtn	ACGAMtly
ACOAD1fm	ACOX22x	ADK1	ACGALFUCGALACGALFUCGALACGLCGAL14ACGLCGALGLUSIDEtg	ACNAMlt	ADK3	ACOAHi	ACCOAtr	ACONTm	ADRNLPVESSEC	ADEt	ADEt	ACGAMtly	ACOAD1fm	ADK3m	ACt2m	ACt2r	ADK1	ACNAM9PL	ACNAM9PL	ABUTt2r	ACACT7p	ACOAD9m	ACNAMPH	AG13T1g	ACOAD10m	ACOAHi	ACGAMtly	ACOAD10m	ACOAD1fm	ACOAD10m	ACNAMlt	ACYP	ACGPID	ACNAM9PL	ACOAD1fm	ACNMLr	ACNAMPH	ACACT6p	ACNMLr	ACACT1r	ADSL2	ACALDt	ACCOAC	ACGALtly	ACALDtr	ACACT6p	ACGAMtly	ACNMLr	ACGPID
ACOAD8m	ACOX2x	ADK1m	ACGALK	ACNAMtn	ADK3m	ACONTm	ACETONEt2	ACS	ADRNt	ADK1	ADK1	ACGPID	ACOAD8m	ADNCYC	ACt2r	ADEt	ADK1m	ACNAM9PL2	ACNAMlt	ABUTt4_2_r	ACACtx	ACOAHi	ACNAMtn	AG13T2g	ACOAD1fm	ACOAO7p	ACGPID	ACOAD1fm	ACOAD8m	ACOAD1fm	ACNAMPH	ADA	ACHEe	ACNAM9PL2	ACOAD8m	ACOAD10m	ACNAMtn	ACACT7p	ACOAD10m	ACACT1rm	ADSS	ACCOAC	ACCOAgt	ACGAM2E	ACALDtx	ACACT7p	ACGPID	ACOAD10m	ACHEe
ACOAD9m	ACS	ADK3	ACGALK2	ACNMLr	ADKd	ACOX22x	ACETONEt2m	ACS2	ADSK	ADK1m	ADK1m	ACHEe	ACOAD9m	ADNK1	ADCim	ADK1	ADK3m	ACNAMlt	ACNAMPH	ACACT10m	ACALDt	ACOAO7p	ACNMLr	AG13T3g	ACOAD8m	ACONT	ACHEe	ACOAD8m	ACOAD9m	ACOAD8m	ACNAMtn	ADAe	ACITL	ACNAMlt	ACOAD9m	ACOAD1fm	ACNMLr	ACACtx	ACOAD1fm	ACACT1x	AG13T10g	ACCOAgt	ACCOALm	ACGAM6PSi	ACCOAC	ACACtx	ACHEe	ACOAD1fm	ACITL
ACOAHi	ACS2	ADK3m	ACGALtlg	ACOAD10m	ADNCYC	ACS	ACGALK	ACSm	ADSL1	ADK3	ADK3m	ACITL	ACOAHi	ADNK1m	ADEt	ADK1m	ADNCYC	ACNAMPH	ACNAMtn	ACACT1r	ACCOAC	ACONT	ACOAD10m	AHEXASE2ly	ACOAD9m	ACONTm	ACITL	ACOAD9m	ACOAHi	ACOAD9m	ACNMLr	ADCim	ACNAM9PL	ACNAMPH	ACOAHi	ACOAD8m	ACOAD10m	ACALDt	ACOAD8m	ACACt2	AG13T11g	ACCOALm	ACCOAtr	ACGAMK	ACCOAgt	ACALDt	ACITL	ACOAD8m	ACNAM9PL2
ACOAO7p	ACt2m	ADKd	ACGALtly	ACOAD1fm	ADNK1	ACS2	ACGALK2	ACt2m	ADSL2	ADK3m	ADNCYC	ACNACNGALGBSIDEte	ACONT	ADNt	ADK1	ADK3	ADNK1	ACNAMtn	ACNMLr	ACACT1rm	ACCOAgt	ACONTm	ACOAD1fm	AIRCr	ACOAHi	ACOX22x	ACNACNGALGBSIDEte	ACOAHi	ACOAO7p	ACOAHi	ACOAD10m	ADEt	ACNAM9PL2	ACNMLr	ACONT	ACOAD9m	ACOAD1fm	ACALDtr	ACOAD9m	ACACt2m	AG13T12g	ACCOAtr	ACGALFUCGALACGALFUC12GAL14ACGLCGALGLUSIDEte	ACGAMPM	ACCOALm	ACALDtr	ACNAM9PL	ACOAD9m	ACNAMlt
ACONT	ACt2r	ADNCYC	ACGAMK	ACOAD8m	ADNK1m	ACSm	ACGALtly	ACt2r	ADSS	ADKd	ADNK1	ACNACNGALGBSIDEtg	ACONTm	ADNt4	ADK1m	ADK3m	ADNK1m	ACNMLr	ACOAD10m	ACACT1x	ACCOALm	ACOX22x	ACOAD8m	AKGDm	ACOAO7p	ACP1_FMN_	ACNACNGALGBSIDEtg	ACOAO7p	ACONT	ACOAO7p	ACOAD1fm	ADK1	ACNAMlt	ACOAD10m	ACONTm	ACOAHi	ACOAD8m	ACCOAC	ACOAHi	ACACT4p	AG13T13g	ACGALFUCGALACGALFUC12GAL14ACGLCGALGLUSIDEte	ACGALFUCGALACGALFUC12GAL14ACGLCGALGLUSIDEtg	ACGAMtly	ACCOAtr	ACCOAC	ACNAM9PL2	ACOAHi	ACNAMtn
ACONTm	ACTLMO	ADNK1	ACGAMPM	ACOAD9m	ADNt	ACt2m	ACGAM6PSi	ADEt	AG13T10g	ADNCYC	ADNK1m	ACNAM9PL2	ACOX22x	ADNtm	ADK3	ADKd	ADNt	ACOAD10m	ACOAD1fm	ACACt2	ACCOAtr	ACP1_FMN_	ACOAD9m	AKGMALtm	ACONT	ACS	ACNAM9PL2	ACONT	ACONTm	ACONTm	ACOAD8m	ADK1m	ACNAMPH	ACOAD1fm	ACOX22x	ACOAO7p	ACOAD9m	ACCOAgt	ACOAO7p	ACACT5p	AG13T14g	ACGALFUCGALACGALFUC12GAL14ACGLCGALGLUSIDEtg	ACGALFUCGALACGALFUCGALACGLCGAL14ACGLCGALGLUSIDEte	ACGPID	ACGALFUCGALACGALFUC12GAL14ACGLCGALGLUSIDEte	ACCOAgt	ACNAMlt	ACOAO7p	ACNMLr
ACOX22x	ADEt	ADNK1m	ACGAMtly	ACOAHi	ADNt4	ACt2r	ACGAMK	ADK1	AG13T11g	ADNK1	ADNt	ACNAMlt	ACOX2x	ADPRDP	ADK3m	ADNCYC	ADNt4	ACOAD1fm	ACOAD8m	ACACt2m	ACGALFUCGALACGALFUC12GAL14ACGLCGALGLUSIDEte	ACS	ACOAHi	AKGtp	ACONTm	ACS2	ACNAMlt	ACONTm	ACP1_FMN_	ACP1_FMN_	ACOAD9m	ADK3	ACNAMtn	ACOAD8m	ACOX2x	ACONT	ACOAHi	ACCOALm	ACONT	ACACT6p	AG13T15g	ACGALFUCGALACGALFUCGALACGLCGAL14ACGLCGALGLUSIDEte	ACGALFUCGALACGALFUCGALACGLCGAL14ACGLCGALGLUSIDEtg	ACHEe	ACGALFUCGALACGALFUC12GAL14ACGLCGALGLUSIDEtg	ACCOALm	ACNAMPH	ACONTm	ACOAD10m
ACP1_FMN_	ADK1	ADNt	ACGBGBSIDEtg	ACOAO7p	ADNtm	ACYP	ACGAMPM	ADK1m	AG13T12g	ADNK1m	ADNt4	ACNAMtn	ACP1_FMN_	ADPT	ADKd	ADNK1	ADNtm	ACOAD8m	ACOAD9m	ACACT4p	ACGALFUCGALACGALFUC12GAL14ACGLCGALGLUSIDEtg	ACS2	ACOAO7p	ALAR	ACOX22x	ACt2m	ACNAMtn	ACOX22x	ACS	ACS	ACOAO7p	ADK3m	ACNMLr	ACOAD9m	ACS	ACONTm	ACOAO7p	ACCOAtn	ACONTm	ACACT7p	AG13T16g	ACGALFUCGALACGALFUCGALACGLCGAL14ACGLCGALGLUSIDEtg	ACGALK	ACNAM9PL	ACGALFUCGALACGALFUCGALACGLCGAL14ACGLCGALGLUSIDEte	ACCOAtr	ACNAMtn	ACP1_FMN_	ACOAD1fm
ACS	ADK1m	ADNt4	ACGBGBSIDEtl	ACONTm	ADRNCOAtx	ADA	ACGAMtly	ADK3	AG13T13g	ADNt	ADNtm	ACNMLr	ACS	ADRNCOAtx	ADNCYC	ADNK1m	ADRNCOAtx	ACOAD9m	ACOAHi	ACACT5p	ACGALFUCGALACGALFUCGALACGLCGAL14ACGLCGALGLUSIDEte	ACt2m	ACONTm	ALASm	ACP1_FMN_	ACt2r	ACNMLr	ACOX2x	ACS2	ACS2	ACONT	ADKd	ACOAD10m	ACOAHi	ACS2	ACOX22x	ACONT	ACCOAtr	ACOX22x	ACACtx	AG13T17g	ACGALK	ACGALK2	ACNAMlt	ACGALFUCGALACGALFUCGALACGLCGAL14ACGLCGALGLUSIDEtg	ACETONEt2	ACNMLr	ACSm	ACOAD8m
ACS2	ADK3	ADNtm	ACGPID	ACOX22x	ADRNCPT1	ADEt	ACGPID	ADK3m	AG13T14g	ADNt4	ADPT	ACOAD10m	ACS2	ADRNCPT1	ADNtm	ADNt	ADRNCPT1	ACOAHi	ACONTm	ACACT6p	ACGALFUCGALACGALFUCGALACGLCGAL14ACGLCGALGLUSIDEtg	ACt2r	ACOX22x	ALAt2r	ACS	ADA	ACOAD10m	ACP1_FMN_	ACSm	ACt2m	ACONTm	ADNCYC	ACOAD1fm	ACONT	ACt2m	ACS	ACONTm	ACGALFUCGALACGALFUC12GAL14ACGLCGALGLUSIDEte	ACS	ACALDt	AG13T18g	ACGALK2	ACGALtlg	ACNAMPH	ACGALK	ACGALK	ACOAD10m	ACt2m	ACOAD9m
ACSm	ADK3m	ADRNCOAtx	ACHEe	ACP1_FMN_	ADRNCPT2	ADK1	ACHEe	ADKd	AG13T15g	ADNtm	ADRNCOAtx	ACOAD1fm	ACSm	ADRNCPT2	ADRNCOAtx	ADNtm	ADRNCPT2	ACONT	ACOX22x	ACACT7p	ACGALK	ACYP	ACP1_FMN_	ALAt4	ACS2	ADAe	ACOAD1fm	ACRNtm	ACt2m	ACt2r	ACOX22x	ADNK1	ACOAD8m	ACONTm	ACt2r	ACS2	ACOX22x	ACGALFUCGALACGALFUC12GAL14ACGLCGALGLUSIDEtg	ACS2	ACALDtx	AG13T1g	ACGALtlg	ACGALtly	ACNAMtn	ACGALK2	ACGALK2	ACOAD1fm	ACt2r	ACOAHi
ACt2m	ADKd	ADRNCPT1	ACITL	ACS	ADRNCRNt	ADK1m	ACNAM9PL2	ADNCYC	AG13T16g	ADRNCOAtx	ADRNCPT1	ACOAD8m	ACt2m	ADRNCRNt	ADRNCPT1	ADRNCOAtx	ADRNCRNt	ACONTm	ACS	ACACtx	ACGALK2	ADA	ACSm	ALATA_L	ACt2m	ADCim	ACOAD8m	ACS	ACt2r	ADA	ACS	ADNK1m	ACOAD9m	ACOX22x	ADA	ACt2m	ACS	ACGALFUCGALACGALFUCGALACGLCGAL14ACGLCGALGLUSIDEte	ACt2m	ACCOAC	AG13T2g	ACGALtly	ACGAMK	ACNMLr	ACGALtlg	ACGALtly	ACOAD8m	ACYP	ACOAO7p
ACt2r	ADNCYC	ADRNCPT2	ACNACNGALGBSIDEte	ACS2	ADRNLPVESSEC	ADK3	ACNAMlt	ADNK1m	AG13T17g	ADRNCPT1	ADRNCPT2	ACOAD9m	ACt2r	ADRNLPVESSEC	ADRNCPT2	ADRNCPT1	ADRNLPVESSEC	ACOX22x	ACS2	ACALDt	ACGALtlg	ADAe	ACt2m	ALAtN1	ACt2r	ADEt	ACOAD9m	ACS2	ADA	ADAe	ACS2	ADNt	ACOAHi	ACP1_FMN_	ADAe	ACt2r	ACS2	ACGALFUCGALACGALFUCGALACGLCGAL14ACGLCGALGLUSIDEtg	ACt2r	ACCOAgt	AG13T3g	ACGAM6PSi	ACGAMtly	ACOAD10m	ACGALtly	ACGAM6PSi	ACOAD9m	ADA	ACONT
ACYP	ADNK1	ADRNCRNt	ACNACNGALGBSIDEtg	ACSm	ADRNt	ADK3m	ACNAMtn	ADNtm	AG13T18g	ADRNCPT2	ADRNCRNt	ACOAHi	ACYP	ADRNt	ADRNCRNt	ADRNCPT2	ADSK	ACP1_FMN_	ACSm	ACALDtr	ACGALtly	ADEt	ACt2r	ALCD1	ACYP	ADK1	ACOAHi	ACt2m	ADAe	ADCim	ACSm	ADNtm	ACOAO7p	ACS	ADEt	ADCim	ACt2m	ACGALK	ADA	ACCOALm	AG13T4g	ACGAMK	ACGBGBSIDEtg	ACOAD1fm	ACGAM2E	ACGAMK	ACOAHi	ADAe	ACONTm
ADCim	ADNK1m	ADRNLPVESSEC	ACNAM9PL2	ACt2m	ADSK	ADKd	ACNMLr	ADRNCOAtx	AG13T1g	ADRNCRNt	ADRNLPVESSEC	ACONT	ADEt	ADSK	ADRNLPVESSEC	ADRNCRNt	ADSL1	ACS	ACt2m	ACALDtx	ACGAM2E	ADK1	ACYP	ALCD21_D	ADA	ADK1m	ACOAO7p	ACt2r	ADCim	ADEt	ACt2m	ADRNCOAtx	ACONT	ACS2	ADK1	ADEt	ACt2r	ACGALK2	ADAe	ACCOAtn	AG13T5g	ACGAMPM	ACGBGBSIDEtl	ACOAD8m	ACGAM6PSi	ACGAMPM	ACOAO7p	ADCim	ACOX22x
ADEt	ADNt	ADSK	ACNAMlt	ACt2r	ADSL1	ADNCYC	ACOAD10m	ADRNCPT1	AG13T2g	ADRNt	ADSK	ACONTm	ADK1	ADSL1	ADSK	ADRNLPVESSEC	ADSL2	ACS2	ACt2r	ACCOAC	ACGAM6PSi	ADK1m	ADA	ALCD21_L	ADAe	ADK3	ACONT	ADA	ADEt	ADK1	ACt2r	ADRNCPT1	ACONTm	ACSm	ADK1m	ADK1	ADA	ACGALtlg	ADCim	ACCOAtr	AG13T6g	ACGAMtly	ACGPID	ACOAD9m	ACGAMK	ACGAMtly	ACONT	ADEt	ACOX2x
ADK1	ADNtm	ADSL1	ACNAMtn	ACYP	ADSL2	ADNK1	ACOAD1fm	ADRNCPT2	AG13T3g	ADSK	ADSL1	ACOX22x	ADK1m	ADSL2	ADSL1	ADSK	ADSS	ACSm	ADCim	ACCOAgt	ACGAMK	ADK3m	ADAe	ALCD22_D	ADEt	ADK3m	ACONTm	ADAe	ADK1	ADK3	ADA	ADRNCPT2	ACOX22x	ACt2m	ADK3m	ADK1m	ADAe	ACGALtly	ADEt	ACGALFUCGALACGALFUC12GAL14ACGLCGALGLUSIDEte	AG13T7g	ACGBGBSIDEtg	ACHEe	ACOAHi	ACGAMPM	ACGPID	ACONTm	ADK1	ACP1_FMN_
ADK1m	ADRNCPT1	ADSL2	ACNMLr	ADEt	ADSS	ADNK1m	ACOAD8m	ADRNCRNt	AG13T4g	ADSL1	ADSL2	ACP1_FMN_	ADK3m	ADSS	ADSL2	ADSL1	AG13T10g	ACt2m	ADEt	ACCOALm	ACGAMPM	ADNCYC	ADCim	ALCD22_L	ADK1	ADKd	ACOX22x	ADEt	ADK3	ADK3m	ADAe	ADRNCRNt	ACOX2x	ACt2r	ADNCYC	ADK3	ADCim	ACGAM2E	ADK1	ACGALFUCGALACGALFUC12GAL14ACGLCGALGLUSIDEtg	AG13T8g	ACGBGBSIDEtl	ACITL	ACOAO7p	ACGAMtly	ACHEe	ACOX22x	ADK3	ACS
ADK3	ADRNCPT2	ADSS	ACOAD10m	ADK1	AG13T1g	ADNt	ACOAD9m	ADSK	AG13T5g	ADSL2	ADSS	ACS	ADNCYC	AG13T10g	ADSS	ADSL2	AG13T11g	ACt2r	ADK1	ACCOAtr	ACGAMtly	ADNK1	ADEt	ALCD2if	ADK1m	ADNCYC	ACOX2x	ADK1	ADK3m	ADKd	ADEt	ADRNLPVESSEC	ACP1_FMN_	ADA	ADNK1	ADK3m	ADEt	ACGAM6PSi	ADK1m	ACGALFUCGALACGALFUCGALACGLCGAL14ACGLCGALGLUSIDEte	AG13T9g	ACGPID	ACNACNGALGBSIDEte	ACONT	ACGBGBSIDEtg	ACITL	ACP1_FMN_	ADK3m	ACS2
ADK3m	ADRNCRNt	AG13T10g	ACOAD1fm	ADK1m	AG13T2g	ADNt4	ACOAHi	ADSL1	AG13T6g	ADSS	AG13T10g	ACS2	ADNK1	AG13T11g	AG13T10g	ADSS	AG13T12g	ACTNMO	ADK1m	ACETONEt2	ACGBGBSIDEtg	ADNK1m	ADK1	ALCD2yf	ADK3	ADNK1	ACP1_FMN_	ADK1m	ADKd	ADNCYC	ADK1	ADRNt	ACS	ADAe	ADNt	ADKd	ADK1	ACGAMK	ADK3	ACGALFUCGALACGALFUCGALACGLCGAL14ACGLCGALGLUSIDEtg	AGDC	ACHEe	ACNACNGALGBSIDEtg	ACONTm	ACGBGBSIDEtl	ACNACNGALGBSIDEte	ACS	ADKd	ACt2m
ADKd	ADRNLPVESSEC	AG13T11g	ACOAD8m	ADK3m	AG13T3g	ADNtm	ACOAO7p	ADSL2	AG13T7g	AG13T10g	AG13T11g	ACSm	ADNK1m	AG13T12g	AG13T11g	AG13T10g	AG13T13g	ACYP	ADK3	ACETONEt2m	ACGBGBSIDEtl	ADNt	ADK1m	ALDD21	ADK3m	ADNK1m	ACRNtm	ADK3m	ADNCYC	ADNK1	ADK1m	ADSK	ACS2	ADEt	ADNt4	ADNCYC	ADK1m	ACGAMPM	ADK3m	ACGALK	AGPAT1	ACITL	ACNAM9PL	ACOX22x	ACGPID	ACNACNGALGBSIDEtg	ACS2	ADNCYC	ACt2r
ADNCYC	ADRNt	AG13T12g	ACOAD9m	ADNCYC	AGDC	ADRNCOAtx	ACONT	ADSS	AG13T8g	AG13T11g	AG13T12g	ACt2m	ADNt	AG13T13g	AG13T12g	AG13T11g	AG13T14g	ADA	ADK3m	ACGALFUCGALACGALFUC12GAL14ACGLCGALGLUSIDEte	ACGPID	ADNt4	ADK3m	ALDD2x	ADKd	ADNt	ACS	ADMDC	ADNK1	ADNK1m	ADK3m	ADSL1	ACSm	ADK1	ADRNCOAtx	ADNK1	ADK3m	ACGAMtly	ADKd	ACGALK2	AGTim	ACNACNGALGBSIDEte	ACNAM9PL2	ACS	ACHEe	ACNAM9PL	ACSm	ADNK1	ADA
ADNK1	ADSK	AG13T13g	ACOAHi	ADNK1	AGPAT1	ADRNCPT1	ACONTm	AG13T10g	AG13T9g	AG13T12g	AG13T13g	ACt2r	ADNt4	AG13T14g	AG13T13g	AG13T12g	AG13T15g	ADEt	ADKd	ACGALFUCGALACGALFUC12GAL14ACGLCGALGLUSIDEtg	ACHEe	ADNtm	ADNCYC	ALDD2y	ADNCYC	ADNt4	ACS2	ADNCYC	ADNK1m	ADNt	ADNCYC	ADSL2	ACt2m	ADK1m	ADRNCPT1	ADNK1m	ADNCYC	ACGBGBSIDEtg	ADNCYC	ACGALtlg	AHCYStr	ACNACNGALGBSIDEtg	ACNAMlt	ACS2	ACITL	ACNAM9PL2	ACt2m	ADNK1m	ADAe
ADNK1m	ADSL1	AG13T14g	ACONT	ADNK1m	AGTim	ADRNCPT2	ACOX22x	AG13T11g	AGTim	AG13T13g	AG13T14g	ADEt	ADNtm	AG13T15g	AG13T14g	AG13T13g	AG13T16g	ADK1	ADNCYC	ACGALFUCGALACGALFUCGALACGLCGAL14ACGLCGALGLUSIDEte	ACITL	ADPRDP	ADNK1	ALR2	ADNK1	ADNtm	ACSm	ADNK1	ADNt	ADNtm	ADNK1	ADSS	ACt2r	ADK3	ADRNCPT2	ADNt	ADNK1	ACGBGBSIDEtl	ADNK1	ACGALtly	AHEXASE2ly	ACNAM9PL	ACNAMPH	ACt2m	ACNACNGALGBSIDEte	ACNAMlt	ACt2r	ADNt	ADEt
ADNt	ADSL2	AG13T15g	ACONTm	ADNt	AHEXASE2ly	ADRNCRNt	ACOX2x	AG13T12g	AHEXASE2ly	AG13T14g	AG13T15g	ADK1	ADRNCOAtx	AG13T16g	AG13T15g	AG13T14g	AG13T17g	ADK1m	ADNK1	ACGALFUCGALACGALFUCGALACGLCGAL14ACGLCGALGLUSIDEtg	ACNACNGALGBSIDEte	ADPRIBt	ADNK1m	ALR3	ADNK1m	ADPT	ACt2m	ADNK1m	ADNtm	ADRNCOAtx	ADNK1m	AG13T10g	ADA	ADK3m	ADRNCRNt	ADNt4	ADNK1m	ACGPID	ADNK1m	ACGAM2E	AHEXASEly	ACNAM9PL2	ACNAMtn	ACt2r	ACNACNGALGBSIDEtg	ACNAMPH	ADEt	ADNt4	ADK1
ADNtm	ADSS	AG13T16g	ACOX22x	ADNtm	AHEXASEly	ADRNLPVESSEC	ACS	AG13T13g	AHEXASEly	AG13T15g	AG13T16g	ADK1m	ADRNCPT1	AG13T17g	AG13T16g	AG13T15g	AG13T18g	ADK3m	ADNK1m	ACGALK	ACNACNGALGBSIDEtg	ADRNCOAtx	ADNt	AMANK	ADNt	ADRNCOAtx	ACt2r	ADNt	ADRNCOAtx	ADRNCPT1	ADNtm	AG13T11g	ADAe	ADKd	ADRNLPVESSEC	ADNtm	ADNt	ACHEe	ADNt	ACGAM6PSi	AICART	ACNAMlt	ACNMLr	ADA	ACNAM9PL2	ACNAMtn	ADK1	ADNtm	ADK3
ADRNCOAtx	AG13T1g	AG13T17g	ACOX2x	ADPT	AICART	ADSK	ACS2	AG13T14g	AICART	AG13T16g	AG13T17g	ADK3	ADRNCPT2	AG13T18g	AG13T17g	AG13T16g	AG13T1g	ADNCYC	ADNt	ACGALK2	ACNAM9PL2	ADRNCPT1	ADNt4	AMPTASECG	ADNtm	ADRNCPT1	ADA	ADNt4	ADRNCPT1	ADRNCPT2	ADPT	AG13T12g	ADCim	ADNCYC	ADRNt	ADPT	ADNt4	ACHtn	ADNt4	ACGAMK	AIRCr	ACNAMPH	ACOAD10m	ADAe	ACNAMlt	ACNMLr	ADK1m	ADPT	ADK3m
ADRNCPT1	AG13T2g	AG13T18g	ACP1_FMN_	ADRNCOAtx	AIRCr	ADSL1	ACSm	AG13T15g	AIRCr	AG13T17g	AG13T18g	ADK3m	ADRNCRNt	AG13T1g	AG13T18g	AG13T17g	AG13T2g	ADNK1	ADNt4	ACGALtlg	ACNAMlt	ADRNCPT2	ADNtm	AMPTASECGe	ADRNCOAtx	ADRNCPT2	ADAe	ADNtm	ADRNCPT2	ADRNCRNt	ADRNCOAtx	AG13T13g	ADEt	ADNK1m	ADSK	ADRNCOAtx	ADNtm	ACITL	ADNtm	ACGAMPM	AKGMALtm	ACNAMtn	ACOAD1fm	ADEt	ACNAMtn	ACOAD10m	ADK3	ADRNCOAtx	ADKd
ADRNCPT2	AG13T3g	AG13T1g	ACS	ADRNCPT1	AKGDm	ADSL2	ACt2m	AG13T16g	AK2LGCHOLt	AG13T18g	AG13T1g	ADKd	ADRNLPVESSEC	AG13T2g	AG13T1g	AG13T18g	AG13T3g	ADNK1m	ADNtm	ACGALtly	ACNAMtn	ADRNCRNt	ADPRDP	AOBUTDsm	ADRNCPT1	ADRNCRNt	ADEt	ADRNCOAtx	ADRNCRNt	ADRNt	ADRNCPT1	AG13T14g	ADK1	ADNtm	ADSL1	ADRNCPT1	ADPT	ACNACNGALGBSIDEte	ADPT	ACGAMtly	AKGtp	ACNMLr	ACOAD8m	ADK1	ACNMLr	ACOAD1fm	ADK3m	ADRNCPT1	ADNCYC
ADRNCRNt	AGTim	AG13T2g	ACS2	ADRNCPT2	AKGMALtm	ADSS	ACt2r	AG13T17g	AKGMALtm	AG13T1g	AG13T2g	ADNCYC	ADRNt	AG13T3g	AG13T2g	AG13T1g	AG13T4g	ADNt	ADRNCPT1	ACGAMK	ACNGALACGLCGAL14ACGLCGALGLUSIDEte	ADRNLPVESSEC	ADPRIBt	APAT2rm	ADRNCPT2	ADRNLPVESSEC	ADK1	ADRNCPT1	ADRNt	ADSK	ADRNCPT2	AG13T15g	ADK1m	ADRNCOAtx	ADSL2	ADRNCPT2	ADRNCOAtx	ACNACNGALGBSIDEtg	ADRNCOAtx	ACGBGBSIDEtg	AKR1C42	ACOAD10m	ACOAD9m	ADK1m	ACOAD10m	ACOAD8m	ADKd	ADRNCPT2	ADNK1
ADRNLPVESSEC	AHEXASE2ly	AG13T3g	ACSm	ADRNCRNt	AKGt4_3	AG13T10g	ADCim	AG13T18g	ALASm	AG13T2g	AG13T3g	ADNK1	ADSK	AG13T4g	AG13T3g	AG13T2g	AG13T5g	ADNt4	ADRNCPT2	ACGAMtly	ACNGALACGLCGAL14ACGLCGALGLUSIDEtg	ADRNt	ADPT	ARAB_Lt	ADRNCRNt	ADRNt	ADK1m	ADRNCPT2	ADSK	ADSL1	ADRNCRNt	AG13T16g	ADK3	ADRNCPT1	ADSS	ADRNCRNt	ADRNCPT1	ACNAM9PL2	ADRNCPT1	ACGBGBSIDEtl	AKR1D2	ACOAD1fm	ACOAHi	ADK3	ACOAD1fm	ACOAD9m	ADNCYC	ADRNCRNt	ADNK1m
ADRNt	AHEXASEly	AG13T4g	ACt2m	ADSK	AKGtp	AG13T11g	ADEt	AG13T1g	ALAt2r	AG13T3g	AG13T4g	ADNK1m	ADSL1	AG13T5g	AG13T4g	AG13T3g	AG13T6g	ADNtm	ADRNCRNt	ACGBGBSIDEtg	ACNMLr	ADSK	ADRNCOAtx	ARABR	ADRNLPVESSEC	ADSK	ADK3	ADRNCRNt	ADSL1	ADSL2	ADRNLPVESSEC	AG13T17g	ADK3m	ADRNCPT2	AG13T10g	ADRNt	ADRNCPT2	ACNAMlt	ADRNCPT2	ACGPID	ALAASNNaEx	ACOAD8m	ACOAO7p	ADK3m	ACOAD8m	ACOAHi	ADNK1	ADRNLPVESSEC	ADNt
ADSK	AICART	AG13T5g	ACt2r	ADSL1	AKR1C42	AG13T12g	ADK1	AG13T2g	ALAt4	AG13T4g	AG13T5g	ADNt	ADSL2	AG13T6g	AG13T5g	AG13T4g	AG13T7g	ADRNCOAtx	ADRNLPVESSEC	ACGBGBSIDEtl	ACOAD10m	ADSL1	ADRNCPT1	ARACHCPT1	ADRNt	ADSL1	ADK3m	ADRNLPVESSEC	ADSL2	ADSS	ADRNt	AG13T18g	ADKd	ADRNCRNt	AG13T11g	ADSK	ADRNCRNt	ACNAMtn	ADRNCRNt	ACHEe	ALACYSNaEx	ACOAD9m	ACONT	ADKd	ACOAD9m	ACOAO7p	ADNK1m	ADRNt	ADNt4
ADSL1	AIRCr	AG13T6g	ACYP	ADSL2	AKR1D2	AG13T13g	ADK1m	AG13T3g	ALATA_L	AG13T5g	AG13T6g	ADNtm	ADSS	AG13T7g	AG13T6g	AG13T5g	AG13T8g	ADRNCPT1	ADRNt	ACGPID	ACOAD1fm	ADSL2	ADRNCPT2	ARACHCPT2	ADSK	ADSL2	ADKd	ADRNt	ADSS	AG13T1g	ADSK	AG13T1g	ADNCYC	ADRNLPVESSEC	AG13T12g	ADSL1	ADRNLPVESSEC	ACNMLr	ADRNt	ACHtn	ALAGLNNaEx	ACOAHi	ACONTm	ADNCYC	ACOAHi	ACONT	ADNt	ADSK	ADNtm
ADSL2	AKGDm	AG13T7g	ADEt	ADSS	ALAR	AG13T14g	ADK3m	AG13T4g	ALAtN1	AG13T6g	AG13T7g	ADRNCOAtx	AG13T10g	AG13T8g	AG13T7g	AG13T6g	AG13T9g	ADRNCPT2	ADSK	ACHEe	ACOAD8m	ADSS	ADRNCRNt	ARACHCRNt	ADSL1	ADSS	ADNCYC	ADSK	AG13T10g	AG13T2g	ADSL1	AG13T2g	ADNK1	ADRNt	AG13T13g	ADSL2	ADRNt	ACOAD10m	ADSK	ACITL	ALAR	ACOAO7p	ACOX22x	ADNK1	ACOAO7p	ACONTm	ADNt4	ADSL1	ADRNCOAtx
ADSS	AKGMALtm	AG13T8g	ADK1	AG13T10g	ALASERNaEx	AG13T15g	ADNCYC	AG13T5g	ALCD1	AG13T7g	AG13T8g	ADRNCPT1	AG13T11g	AG13T9g	AG13T8g	AG13T7g	AGTim	ADRNCRNt	ADSL1	ACITL	ACOAD9m	AG13T10g	ADRNLPVESSEC	ARACHDCOAtx	ADSL2	AG13T10g	ADNK1	ADSL1	AG13T11g	AG13T3g	ADSL2	AG13T3g	ADNK1m	ADSK	AG13T14g	ADSS	ADSK	ACOAD1fm	ADSL1	ACNACNGALGBSIDEte	ALASERNaEx	ACONT	ACOX2x	ADNK1m	ACONT	ACOX22x	ADNtm	ADSL2	ADRNCPT1
AG13T10g	AKGt4_3	AG13T9g	ADK1m	AG13T11g	ALASm	AG13T16g	ADNK1	AG13T6g	ALCD21_D	AG13T8g	AG13T9g	ADRNCPT2	AG13T12g	AGDC	AG13T9g	AG13T8g	AHEXASE2ly	ADRNLPVESSEC	ADSL2	ACNACNGALGBSIDEte	ACOAHi	AG13T11g	ADRNt	ARACHt	ADSS	AG13T11g	ADNK1m	ADSL2	AG13T12g	AGPAT1	ADSS	AG13T4g	ADNt	ADSL2	AG13T15g	AG13T10g	ADSL1	ACOAD8m	ADSL2	ACNACNGALGBSIDEtg	ALASm	ACONTm	ACP1_FMN_	ADNt	ACONTm	ACOX2x	ADPT	ADSS	ADRNCPT2
AG13T11g	AKGtp	AGDC	ADK3	AG13T12g	ALAt2r	AG13T17g	ADNK1m	AG13T7g	ALCD21_L	AG13T9g	AGDC	ADRNCRNt	AG13T13g	AGTim	AGDC	AG13T9g	AHEXASEly	ADSK	ADSS	ACNACNGALGBSIDEtg	ACOAO7p	AG13T12g	ADSK	ARGtiDF	AG13T10g	AG13T12g	ADNt	ADSS	AG13T13g	AGTim	AG13T10g	AG13T5g	ADNt4	AG13T10g	AG13T16g	AG13T11g	ADSL2	ACOAD9m	ADSS	ACNAM9PL2	ALAt2r	ACOX22x	ACRNtm	ADNt4	ACOX22x	ACP1_FMN_	ADRNCOAtx	AG13T10g	ADRNCRNt
AG13T12g	AKR1C42	AGPAT1	ADK3m	AG13T13g	ALAt4	AG13T18g	ADNt	AG13T8g	ALCD22_L	AGDC	AGPAT1	ADRNLPVESSEC	AG13T14g	AHC	AGPAT1	AGPAT1	AICART	ADSL1	AG13T10g	ACNAM9PL	ACONT	AG13T13g	ADSL1	ARSA	AG13T11g	AG13T13g	ADNt4	AG13T10g	AG13T14g	AHEXASEly	AG13T11g	AG13T6g	ADNtm	AG13T11g	AG13T17g	AG13T12g	ADSS	ACOAHi	AG13T10g	ACNAMlt	ALATA_L	ACOX2x	ACS	ADNtm	ACOX2x	ACS	ADRNCPT1	AG13T11g	ADRNt
AG13T13g	AKR1D2	AGTim	ADKd	AG13T14g	ALATA_L	AG13T1g	ADNt4	AG13T9g	ALCD2yf	AGPAT1	AGTim	ADSK	AG13T15g	AHEXASE2ly	AGTim	AGTim	AIRCr	ADSL2	AG13T11g	ACNAM9PL2	ACONTm	AG13T14g	ADSL2	ARTCOAL2	AG13T12g	AG13T14g	ADNtm	AG13T11g	AG13T15g	AICART	AG13T12g	AG13T7g	ADRNCOAtx	AG13T12g	AG13T18g	AG13T13g	AG13T10g	ACOAO7p	AG13T11g	ACNAMtn	ALATHRNaEx	ACP1_FMN_	ACS2	ADRNCOAtx	ACP1_FMN_	ACS2	ADRNCPT2	AG13T12g	ADSK
AG13T14g	ALADGLNexR	AHEXASE2ly	ADNCYC	AG13T15g	ALAtN1	AG13T2g	ADNtm	AGPAT1	ALDD2x	AGTim	AHEXASE2ly	ADSL1	AG13T16g	AHEXASEly	AHEXASE2ly	AHEXASE2ly	AKGDm	ADSS	AG13T12g	ACNAMlt	ACOX22x	AG13T15g	ADSS	ARTCOAL3	AG13T13g	AG13T15g	ADPT	AG13T12g	AG13T1g	AIRCr	AG13T13g	AG13T8g	ADRNCPT1	AG13T13g	AG13T1g	AG13T14g	AG13T11g	ACONT	AG13T12g	ACNGALACGLCGAL14ACGLCGALGLUSIDEte	ALAtN1	ACS	ACt2m	ADRNCPT1	ACS	ACSm	ADRNCRNt	AG13T13g	ADSL1
AG13T15g	ALADGLYexR	AHEXASEly	ADNK1	AG13T16g	ALCD1	AG13T3g	ADPT	AGTim	ALDD2y	AHC	AHEXASEly	ADSL2	AG13T17g	AICART	AHEXASEly	AHEXASEly	AKGMALtm	AG13T10g	AG13T13g	ACNAMPH	ACOX2x	AG13T16g	AG13T10g	R_group_phosphotase_1	AG13T14g	AG13T16g	ADRNCOAtx	AG13T13g	AG13T2g	AKGDm	AG13T14g	AG13T9g	ADRNCPT2	AG13T14g	AG13T2g	AG13T15g	AG13T12g	ACONTm	AG13T13g	ACNGALACGLCGAL14ACGLCGALGLUSIDEtg	ALCD1	ACS2	ACt2r	ADRNCPT2	ACS2	ACt2m	ADRNLPVESSEC	AG13T14g	ADSL2
AG13T16g	ALAGLNexR	AICART	ADNK1m	AG13T17g	ALCD21_D	AG13T4g	ADRNCOAtx	AHEXASE2ly	ALOX52	AHEXASE2ly	AICART	ADSS	AG13T18g	AIRCr	AICART	AICART	AKGtp	AG13T11g	AG13T14g	ACNAMtn	ACP1_FMN_	AG13T17g	AG13T11g	R_group_phosphotase_2	AG13T15g	AG13T17g	ADRNCPT1	AG13T14g	AG13T3g	AKGMALtm	AG13T15g	AGPAT1	ADRNCRNt	AG13T15g	AG13T3g	AG13T16g	AG13T13g	ACOX22x	AG13T14g	ACNMLr	ALCD21_D	ACt2m	ADA	ADRNCRNt	ACSm	ACt2r	ADRNt	AG13T15g	ADSS
AG13T17g	ALAGLYexR	AIRCr	ADNt	AG13T18g	ALCD21_L	AG13T5g	ADRNCPT1	AHEXASEly	ALR2	AHEXASEly	AIRCr	AG13T10g	AG13T1g	AKGDm	AIRCr	AIRCr	AKR1C42	AG13T12g	AG13T15g	ACNMLr	ACS	AG13T18g	AG13T12g	R_group_phosphotase_3	AG13T16g	AG13T18g	ADRNCPT2	AG13T15g	AG13T4g	AKGt4_3	AG13T16g	AGTim	ADRNt	AG13T16g	AG13T4g	AG13T17g	AG13T14g	ACOX2x	AG13T15g	ACOAD10m	ALCD21_L	ACt2r	ADAe	ADRNt	ACt2m	ACTLMO	ADSK	AG13T1g	AG13T10g
AG13T18g	ALAR	AKGDm	ADNtm	AG13T1g	ALCD22_L	AG13T6g	ADRNCPT2	AICART	ALR3	AICART	AKGDm	AG13T11g	AG13T2g	AKGMALtm	AKGDm	AKGDm	AKR1D2	AG13T13g	AG13T16g	ACOAD10m	ACS2	AG13T1g	AG13T13g	ARTPLM2	AG13T17g	AG13T1g	ADRNCRNt	AG13T16g	AG13T5g	AKGtp	AG13T17g	AHEXASE2ly	ADSK	AG13T17g	AG13T5g	AG13T18g	AG13T15g	ACP1_FMN_	AG13T16g	ACOAD1fm	ALCD22_D	ADA	ADEt	ADSK	ACt2r	ACTNMO	ADSL1	AG13T2g	AG13T11g
AG13T1g	ALASm	AKGMALtm	ADRNCOAtx	AG13T2g	ALCD2if	AG13T7g	ADRNCRNt	AIRCr	AMETt2m	AIRCr	AKGMALtm	AG13T12g	AG13T3g	AKGt4_3	AKGMALtm	AKGMALtm	ALADGLNexR	AG13T14g	AG13T17g	ACOAD1fm	ACSm	AG13T2g	AG13T14g	ARTPLM3	AG13T18g	AG13T2g	ADRNLPVESSEC	AG13T17g	AG13T6g	AKR1C42	AG13T18g	AHEXASEly	ADSL1	AG13T18g	AG13T6g	AG13T1g	AG13T16g	ACS	AG13T17g	ACOAD8m	ALCD22_L	ADAe	ADK1	ADSL1	ADA	ADA	ADSL2	AG13T3g	AG13T12g
AG13T2g	ALAt2r	AKGtp	ADRNCPT1	AG13T3g	ALCD2yf	AG13T8g	ADRNLPVESSEC	AKGDm	AMPDA	AKGDm	AKGtp	AG13T13g	AG13T4g	AKGtp	AKR1C42	AKGt4_3	ALADGLYexR	AG13T15g	AG13T18g	ACOAD8m	ACt2m	AG13T3g	AG13T15g	ASAH1	AG13T1g	AG13T3g	ADRNt	AG13T18g	AG13T7g	AKR1D2	AG13T1g	AICART	ADSL2	AG13T4g	AG13T7g	AG13T2g	AG13T17g	ACS2	AG13T18g	ACOAD9m	ALCD2if	ADEt	ADK1m	ADSL2	ADAe	ADAe	ADSS	AG13T4g	AG13T13g
AG13T3g	ALAt4	AKR1C42	ADRNCPT2	AG13T4g	ALDD21	AG13T9g	ADRNt	AKGMALtm	APOCF	AKGMALtm	AKR1C42	AG13T14g	AG13T5g	AKR1C42	AKR1D2	AKR1C42	ALAGLNexR	AG13T16g	AG13T1g	ACOAD9m	ACt2r	AG13T4g	AG13T16g	ASCBOX	AG13T2g	AG13T4g	ADSK	AG13T1g	AG13T8g	ALAR	AG13T2g	AIRCr	ADSS	AG13T5g	AG13T8g	AG13T3g	AG13T18g	ACSm	AG13T1g	ACOAHi	ALCD2yf	ADK1	ADK3	ADSS	ADEt	ADEt	AG13T10g	AG13T5g	AG13T14g
AG13T4g	ALATA_L	AKR1D2	ADRNCRNt	AG13T5g	ALDD2x	AGPAT1	ADSK	AKR1C42	APOCFm	AKGt4_3	AKR1D2	AG13T15g	AG13T6g	AKR1D2	ALAASNNaEx	AKR1D2	ALAGLYexR	AG13T17g	AG13T2g	ACOAHi	ADA	AG13T5g	AG13T17g	ASNt4	AG13T3g	AG13T5g	ADSL1	AG13T2g	AG13T9g	ALASm	AG13T3g	AKGDm	AG13T10g	AG13T6g	AG13T9g	AG13T4g	AG13T1g	ACt2m	AG13T2g	ACOAO7p	ALDD21	ADK1m	ADK3m	AG13T10g	ADK1	ADK1	AG13T11g	AG13T6g	AG13T15g
AG13T5g	ALAtN1	ALAASNNaEx	ADRNLPVESSEC	AG13T6g	ALDD2y	AGTim	ADSL1	AKR1D2	APOC_LYS_BTNP	AKGtp	ALAASNNaEx	AG13T16g	AG13T7g	ALAR	ALACYSNaEx	ALAASNNaEx	ALAR	AG13T18g	AG13T3g	ACOAO7p	ADAe	AG13T6g	AG13T18g	ASNtN1	AG13T4g	AG13T6g	ADSL2	AG13T3g	AGPAT1	ALAt2r	AG13T4g	AKGMALtm	AG13T11g	AG13T7g	AGPAT1	AG13T5g	AG13T2g	ACt2r	AG13T3g	ACONT	ALDD2x	ADK3m	ADKd	AG13T11g	ADK1m	ADK1m	AG13T12g	AG13T7g	AG13T16g
AG13T6g	ALCD1	ALACYSNaEx	ADSK	AG13T7g	ALR2	AHEXASE2ly	ADSL2	ALAASNNaEx	APOC_LYS_BTNPm	AKR1C42	ALACYSNaEx	AG13T17g	AG13T8g	ALASm	ALAGLNNaEx	ALACYSNaEx	ALASm	AG13T1g	AG13T4g	ACONT	ADEt	AG13T7g	AG13T1g	ASPDxt	AG13T5g	AG13T7g	ADSS	AG13T4g	AGTim	ALATA_L	AG13T5g	AKGtp	AG13T12g	AG13T8g	AGTim	AG13T6g	AG13T3g	ADA	AG13T4g	ACONTm	ALDD2y	ADNCYC	ADNCYC	AG13T12g	ADK3m	ADK3m	AG13T13g	AG13T8g	AG13T17g
AG13T7g	ALCD21_D	ALADGLNexR	ADSL1	AG13T8g	ALR3	AHEXASEly	ADSS	ALACYSNaEx	ARAB_Lt	AKR1D2	ALAGLNNaEx	AG13T18g	AG13T9g	ALAt2r	ALAGLYexR	ALAGLNNaEx	ALAt2r	AG13T2g	AG13T5g	ACONTm	ADK1	AG13T8g	AG13T2g	ASPTA	AG13T6g	AG13T8g	AG13T10g	AG13T5g	AHCYStr	ALAtN1	AG13T6g	AKR1C42	AG13T13g	AG13T9g	AHCYStr	AG13T7g	AG13T4g	ADAe	AG13T5g	ACOX22x	ALOX5	ADNK1	ADNK1	AG13T13g	ADNCYC	ADNCYC	AG13T14g	AG13T9g	AG13T18g
AG13T8g	ALCD21_L	ALAGLNNaEx	ADSL2	AG13T9g	AMETt2m	AIRCr	AG13T10g	ALADGLNexR	ARABR	ALACYSNaEx	ALAR	AG13T1g	AGDC	ALATA_L	ALASERNaEx	ALAR	ALATA_L	AG13T3g	AG13T6g	ACOX22x	ADK1m	AG13T9g	AG13T3g	ATP2ter	AG13T7g	AG13T9g	AG13T11g	AG13T6g	AHEXASE2ly	ALCD1	AG13T7g	AKR1D2	AG13T14g	AGPAT1	AHEXASE2ly	AG13T8g	AG13T5g	ADEt	AG13T6g	ACOX2x	ALOX52	ADNK1m	ADNK1m	AG13T14g	ADNK1	ADNK1	AG13T15g	AGTim	AG13T1g
AG13T9g	ALCD22_L	ALAR	ADSS	AGDC	AMPDA	AKGMALtm	AG13T11g	ALAGLNNaEx	ARACHCPT1	ALADGLNexR	ALASERNaEx	AG13T2g	AGTim	ALAtN1	ALASm	ALASERNaEx	ALAtN1	AG13T4g	AG13T7g	ACOX2x	ADK3m	AGPAT1	AG13T4g	ATPH1e	AG13T8g	AGDC	AG13T12g	AG13T7g	AHEXASEly	ALCD21_D	AG13T8g	ALAR	AG13T15g	AGTim	AHEXASEly	AG13T9g	AG13T6g	ADK1	AG13T7g	ACP1_FMN_	ALR2	ADNt	ADNt	AG13T15g	ADNK1m	ADNK1m	AG13T16g	AHEXASE2ly	AG13T2g
AGDC	ALCD2if	ALASERNaEx	AG13T10g	AGPAT1	APAT2rm	AKGtp	AG13T12g	ALAR	ARACHCPT2	ALAGLYexR	ALASm	AG13T3g	AHCYStr	ALCD1	ALAt2r	ALASm	ALCD1	AG13T5g	AG13T8g	ACP1_FMN_	ADNCYC	AGTim	AG13T5g	ATPH2e	AG13T9g	AGPAT1	AG13T13g	AG13T8g	AICART	ALCD21_L	AG13T9g	ALASm	AG13T16g	AHCYStr	AICART	AGPAT1	AG13T7g	ADK1m	AG13T8g	ACS	ALR3	ADNt4	ADNt4	AG13T16g	ADNt	ADNt	AG13T17g	AHEXASEly	AG13T3g
AGPAT1	ALCD2yf	ALASm	AG13T11g	AGTim	APOCF	AKR1C42	AG13T13g	ALASERNaEx	ARACHCRNt	ALAR	ALAt2r	AG13T4g	AHEXASE2ly	ALCD21_D	ALATA_L	ALAt2r	ALCD21_D	AG13T6g	AG13T9g	ACS	ADNK1	AHEXASE2ly	AG13T6g	ATPtm	AGDC	AGTim	AG13T14g	AG13T9g	AIRCr	ALCD22_D	AGDC	ALAt2r	AG13T17g	AHEXASE2ly	AIRCr	AGTim	AG13T8g	ADK3	AG13T9g	ACS2	AMANK	ADNtm	ADNtm	AG13T17g	ADNt4	ADNt4	AG13T18g	AICART	AG13T4g
AGTim	ALDD21	ALAt2r	AG13T12g	AHEXASE2ly	APOCFm	AKR1D2	AG13T14g	ALASm	ARACHDCOAtx	ALASERNaEx	ALAt4	AG13T5g	AHEXASEly	ALCD21_L	ALATHRNaEx	ALAt4	ALCD21_L	AG13T7g	AGPAT1	ACS2	ADNK1m	AHEXASEly	AG13T7g	ATPtn	AGPAT1	AHEXASE2ly	AG13T15g	AGPAT1	AKGDm	ALCD22_L	AGPAT1	ALATA_L	AG13T18g	AHEXASEly	AKGDm	AHC	AG13T9g	ADK3m	AGDC	ACSm	AMETr	ADRNCOAtx	ADRNCOAtx	AG13T18g	ADNtm	ADNtm	AG13T1g	AIRCr	AG13T5g
AHEXASE2ly	ALDD2x	ALATA_L	AG13T13g	AHEXASEly	APOC_LYS_BTNP	ALAASNNaEx	AG13T15g	ALAt2r	ARACHt	ALASm	ALATA_L	AG13T6g	AICART	ALCD22_L	ALAtN1	ALATA_L	ALCD22_L	AG13T8g	AGTim	ACSm	ADNt	AICART	AG13T8g	B_MANNASEly	AGTim	AHEXASEly	AG13T16g	AGTim	AKGMALtm	ALCD2if	AHCYStr	ALAtN1	AG13T1g	AICART	AKGMALtm	AHCYStr	AGDC	ADKd	AGPAT1	ACt2m	AMETt2m	ADRNCPT1	ADRNCPT1	AG13T1g	ADRNCOAtx	ADRNCOAtx	AG13T2g	AKGDm	AG13T6g
AHEXASEly	ALDD2y	ALATHRNaEx	AG13T14g	AICART	APOC_LYS_BTNPm	ALACYSNaEx	AG13T16g	ALAt4	ARGtiDF	ALAt2r	ALATHRNaEx	AG13T7g	AIRCr	ALDD21	ALCD1	ALATHRNaEx	ALDD21	AG13T9g	AHEXASE2ly	ACt2m	ADNt4	AIRCr	AG13T9g	B3GALTg	AHCYStr	AICART	AG13T17g	AHCYStr	AKGt4_3	ALCD2yf	AHEXASE2ly	ALCD1	AG13T2g	AIRCr	AKGt4_3	AHEXASEly	AGPAT1	ADNCYC	AGTim	ACt2r	AMPDA	ADRNCPT2	ADRNCPT2	AG13T2g	ADRNCPT1	ADRNCPT1	AG13T3g	AKGMALtm	AG13T7g
AICART	ALOX5	ALAtN1	AG13T15g	AIRCr	ARAB_Lt	ALAGLNNaEx	AG13T17g	ALATA_L	ARTCOAL2	ALATA_L	ALAtN1	AG13T8g	AKGDm	ALDD2x	ALCD21_D	ALAtN1	ALDD2x	AGTim	AHEXASEly	ACt2r	ADNtm	AKGDm	AGDC	B3GNT39g	AHEXASE2ly	AIRCr	AG13T18g	AHEXASE2ly	AKGtp	ALDD21	AHEXASEly	ALCD21_D	AG13T3g	AKGDm	AKGtp	AICART	AGTim	ADNK1	AHEXASE2ly	ACYP	APAT2rm	ADRNCRNt	ADRNCRNt	AG13T3g	ADRNCPT2	ADRNCPT2	AG13T4g	AKGtp	AG13T8g
AIRCr	ALOX52	ALCD1	AG13T16g	AKGDm	ARABR	ALAGLYexR	AG13T18g	ALATHRNaEx	ARTCOAL3	ALATHRNaEx	ALCD1	AG13T9g	AKGMALtm	ALDD2y	ALCD21_L	ALCD21_L	ALDD2y	AHEXASE2ly	AICART	ADA	ADRNCOAtx	AKGMALtm	AGPAT1	B3GNT51g	AHEXASEly	AKGDm	AG13T1g	AHEXASEly	AKR1C42	ALDD2x	AICART	ALCD21_L	AG13T4g	AKGMALtm	AKR1C41	AIRCr	AHEXASE2ly	ADNK1m	AHEXASEly	ADA	APOCF	ADRNLPVESSEC	ADRNLPVESSEC	AG13T4g	ADRNCRNt	ADRNCRNt	AG13T5g	AKR1C42	AG13T9g
AKGDm	ALR2	ALCD21_L	AG13T17g	AKGMALtm	ARACHCOAtx	ALASERNaEx	AG13T1g	ALAtN1	R_group_phosphotase_1	ALAtN1	ALCD21_L	AGDC	AKR1C42	ALOX5	ALCD22_L	ALCD2if	ALOX5	AHEXASEly	AIRCr	ADAe	ADRNCPT1	AKGtp	AGTim	BALAtmr	AICART	AKGMALtm	AG13T2g	AICART	AKR1D2	ALDD2y	AIRCr	ALCD22_D	AG13T5g	AKGt4_3	AKR1C42	AKGDm	AHEXASEly	ADNt	AICART	ADAe	APOCFm	ADRNt	ADRNt	AG13T5g	ADRNLPVESSEC	ADRNLPVESSEC	AG13T6g	AKR1D2	AGPAT1
AKGMALtm	ALR3	ALCD2if	AG13T18g	AKGtp	ARACHCPT1	ALASm	AG13T2g	ALCD1	R_group_phosphotase_2	ALCD1	ALCD2if	AGPAT1	AKR1D2	ALOX52	ALDD2x	ALCD2yf	ALOX52	AICART	AK2LGCHOLt	ADCim	ADRNCPT2	AKR1C42	AHCYStr	BAMPPALDOX	AIRCr	AKGt4_3	AG13T3g	AIRCr	ALACYSNaEx	ALOX5	AKGDm	ALCD22_L	AG13T6g	AKGtp	AKR1D	AKGMALtm	AICART	ADNt4	AIRCr	ADEt	APOC_LYS_BTNP	ADSK	ADSK	AG13T6g	ADRNt	ADRNt	AG13T7g	ALACYSNaEx	AHCYStr
AKGtp	AMACRp	ALCD2yf	AG13T1g	AKR1C42	ARACHCPT2	ALAt2r	AG13T3g	ALCD21_L	ARTPLM2	ALCD21_D	ALCD2yf	AGTim	ALAASNNaEx	ALR2	ALDD2y	ALDD2x	ALR2	AIRCr	AKGDm	ADEt	ADRNCRNt	AKR1D2	AHEXASE2ly	BCDO	AKGDm	AKGtp	AG13T4g	AKGDm	ALAR	ALOX52	AKGMALtm	ALCD2yf	AG13T7g	AKR1C42	AKR1D2	AKGtp	AIRCr	ADNtm	AKGMALtm	ADK1	APOC_LYS_BTNPm	ADSL1	ADSL1	AG13T7g	ADSK	ADSK	AG13T8g	ALAR	AHEXASE2ly
AKR1C42	AMETt2m	ALDD21	AG13T2g	AKR1D2	ARACHCRNt	ALATA_L	AG13T4g	ALCD2if	ARTPLM3	ALCD21_L	ALDD21	AHEXASE2ly	ALACYSNaEx	ALR3	ALR2	ALDD2y	ALR3	AKGDm	AKGMALtm	ADK1	ADRNLPVESSEC	ALAASNNaEx	AHEXASEly	BHBt	AKGMALtm	AKR1C42	AG13T5g	AKGMALtm	ALASERNaEx	ALR2	AKGtp	ALDD21	AG13T8g	AKR1D2	ALAASNNaEx	AKR1C41	AKGDm	ADRNCOAtx	AKGtp	ADK1m	ARAB_Lt	ADSL2	ADSL2	AG13T8g	ADSL1	ADSL1	AG13T9g	ALASERNaEx	AHEXASEly
AKR1D2	AMPDA	ALDD2x	AG13T3g	ALAASNNaEx	ARACHDCOAtx	ALATHRNaEx	AG13T5g	ALCD2yf	ASAH1	ALCD22_L	ALDD2x	AHEXASEly	ALAGLNNaEx	AMACRp	ALR3	ALOX5	AMETt2m	AKGMALtm	AKGtp	ADK1m	ADRNt	ALACYSNaEx	AICART	BILDGLCURt	AKGt4_3	AKR1D2	AG13T6g	AKGtp	ALASm	ALR3	AKR1C42	ALDD2x	AG13T9g	ALAASNNaEx	ALACYSNaEx	AKR1C42	AKGMALtm	ADRNCPT1	AKR1C42	ADK3	ARABR	ADSS	ADSS	AG13T9g	ADSL2	ADSL2	AGDC	ALASm	AICART
ALAASNNaEx	AMY1e	ALDD2y	AG13T4g	ALACYSNaEx	ARACHt	ALAtN1	AG13T6g	ALDD2x	ASCBOX	ALCD2yf	ALDD2y	AICART	ALAR	AMCOXO	AMETt2m	ALOX52	AMPDA	AKGtp	AKR1C42	ADK3	ADSK	ALAGLNNaEx	AIRCr	BILGLCURt	AKGtp	ALAASNNaEx	AG13T7g	AKR1C42	ALAt2r	AMANK	AKR1D2	ALDD2y	AGPAT1	ALACYSNaEx	ALAGLNNaEx	AKR1D	AKGtp	ADRNCPT2	AKR1D2	ADK3m	ARACHCPT1	AG13T10g	AG13T10g	AGPAT1	ADSS	ADSS	AGPAT1	ALAt2r	AIRCr
ALACYSNaEx	AMY2e	ALOX5	AG13T5g	ALAGLNNaEx	ARGtiDF	ALCD1	AG13T7g	ALDD2y	ASCBt	ALDD21	ALOX5	AIRCr	ALASERNaEx	AMPDA	AMPDA	ALR2	AMY1e	AKR1C42	AKR1D2	ADK3m	ADSL1	ALAR	AKGDm	BILGLCURtr	AKR1C42	ALACYSNaEx	AG13T8g	AKR1D2	ALATA_L	AMPDA	ALADGLNexR	ALOX5	AGTim	ALADGLNexR	ALASERNaEx	AKR1D2	AKR1C42	ADRNCRNt	ALAASNNaEx	ADKd	ARACHCPT2	AG13T11g	AG13T11g	AGTim	AG13T10g	AG13T10g	AGTim	ALATA_L	AKGDm
ALADGLNexR	APAT2rm	ALOX52	AG13T6g	ALAR	ARTCOAL1	ALCD21_L	AG13T8g	ALOX5	ASCBt4	ALDD2x	ALOX52	AKGDm	ALASm	AMPTASECG	AMY1e	ALR3	AMY2e	AKR1D2	ALAASNNaEx	ADKd	ADSL2	ALASERNaEx	AKGMALtm	BILIRED	AKR1D2	ALAGLNNaEx	AG13T9g	ALAR	ALATHRNaEx	APAT2rm	ALADGLYexR	ALOX52	AHCYStr	ALAGLNNaEx	ALASm	ALAASNNaEx	AKR1D2	ADRNLPVESSEC	ALACYSNaEx	ADNCYC	ARACHCRNt	AG13T12g	AG13T12g	AHC	AG13T11g	AG13T11g	AHCYStr	ALATHRNaEx	AKGMALtm
ALAGLNNaEx	APOCF	ALR2	AG13T7g	ALASERNaEx	ARTCOAL2	ALCD2yf	AG13T9g	ALOX52	ASNt4	ALDD2y	ALR2	AKGMALtm	ALAt2r	APAT2rm	AMY2e	AMACRp	APOCF	ALACYSNaEx	ALACYSNaEx	ADMDC	ADSS	ALASm	AKGt4_3	BILIRUBt2	ALAASNNaEx	ALAR	AGPAT1	ALASm	ALAtN1	APOCF	ALAGLNexR	ALR2	AHEXASE2ly	ALAR	ALAt2r	ALACYSNaEx	ALAASNNaEx	ADRNt	ALAGLNNaEx	ADNK1	ARACHDCOAtx	AG13T13g	AG13T13g	AHEXASE2ly	AG13T12g	AG13T12g	AHEXASE2ly	ALAtN1	AKGt4_3
ALAR	APOCFm	ALR3	AG13T8g	ALASm	ARTCOAL3	ALDD21	AGPAT1	ALR2	ASNtN1	ALOX5	ALR3	AKGtp	ALATA_L	APOCF	APOCF	AMETt2m	APOCFm	ALAR	ALADGLNexR	ADNCYC	AG13T10g	ALAt2r	AKGtp	BILIRUBtr	ALACYSNaEx	ALASERNaEx	AGTim	ALAt2r	ALCD1	APOCFm	ALAGLYexR	ALR3	AHEXASEly	ALASERNaEx	ALATA_L	ALADGLNexR	ALACYSNaEx	ADSK	ALAR	ADNK1m	ARACHDtr	AG13T14g	AG13T14g	AHEXASEly	AG13T13g	AG13T13g	AHEXASEly	ALCD1	AKGtp
ALASERNaEx	APOC_LYS_BTNP	AMETt2m	AG13T9g	ALAt2r	R_group_phosphotase_1	ALDD2x	AGTim	ALR3	Asn_X_Ser_Thrtr	ALOX52	AMETt2m	AKR1C42	ALATHRNaEx	APOCFm	APOCFm	AMPDA	APOC_LYS_BTNP	ALASERNaEx	ALAGLNNaEx	ADNK1	AG13T11g	ALATA_L	AKR1C42	BMTer_L	ALAGLNNaEx	ALASm	AHCYStr	ALATA_L	ALCD21_D	APOC_LYS_BTNP	ALAR	AMETt2m	AICART	ALASm	ALATHRNaEx	ALAGLNNaEx	ALAGLNNaEx	ADSL1	ALASERNaEx	ADNt	ARACHt	AG13T15g	AG13T15g	AICART	AG13T14g	AG13T14g	AICART	ALCD21_D	AKR1C42
ALASm	APOC_LYS_BTNPm	AMY1e	AGPAT1	ALATA_L	R_group_phosphotase_2	ALDD2y	AGTix	AMETt2m	ASPCTr	ALR2	AMPDA	AKR1D2	ALAtN1	APOC_LYS_BTNP	APOC_LYS_BTNP	AMPTASECG	APOC_LYS_BTNPm	ALASm	ALAR	ADNK1m	AG13T12g	ALATHRNaEx	AKR1D2	BMTer_U	ALAR	ALAt2r	AHEXASE2ly	ALAtN1	ALCD21_L	APOC_LYS_BTNPm	ALASm	AMPDA	AIRCr	ALAt2r	ALAtN1	ALAGLYexR	ALAR	ADSL2	ALASm	ADNt4	ARGtiDF	AG13T16g	AG13T16g	AIRCr	AG13T15g	AG13T15g	AIRCr	ALCD21_L	AKR1D2
ALAt2r	ARAB_Lt	AMY2e	AGTim	ALATHRNaEx	ARTPLM2	ALOX5	AHEXASE2ly	AMPDA	ASPDxt	ALR3	AMPTASECG	ALAASNNaEx	ALCD1	APOC_LYS_BTNPm	APOC_LYS_BTNPm	APAT2rm	ARAB_Lt	ALAt2r	ALASERNaEx	ADNt	AG13T13g	ALAtN1	ALAASNNaEx	BPNT	ALASERNaEx	ALAt4	AHEXASEly	ALCD1	ALCD22_D	ARAB_Lt	ALAt2r	APAT2rm	AKGDm	ALATA_L	ALCD1	ALAR	ALASERNaEx	ADSS	ALAt2r	ADNtm	ARSA	AG13T17g	AG13T17g	AKGDm	AG13T16g	AG13T16g	AKGDm	ALCD22_D	ALAR
ALATA_L	ARABR	APOCF	AHEXASE2ly	ALAtN1	ARTPLM3	ALOX52	AHEXASEly	AMY1e	ASPGLUm	AMETt2m	APOCF	ALACYSNaEx	ALCD21_D	ARAB_Lt	ARACHCPT1	APOCF	ARABR	ALAt4	ALASm	ADNt4	AG13T14g	ALCD1	ALACYSNaEx	BTNt2	ALASm	ALATA_L	AICART	ALCD21_D	ALCD22_L	ARABR	ALAt4	APOCF	AKGMALtm	ALATHRNaEx	ALCD21_D	ALASERNaEx	ALASm	AG13T10g	ALATA_L	ADPT	ARTCOAL1	AG13T18g	AG13T18g	AKGMALtm	AG13T17g	AG13T17g	AKGMALtm	ALCD22_L	ALASm
ALATHRNaEx	ARACHCPT1	APOCFm	AHEXASEly	ALCD1	ASAH1	ALR2	AICART	APAT2rm	ASPNATm	AMPDA	APOCFm	ALAGLNNaEx	ALCD21_L	ARABR	ARACHCPT2	APOCFm	ARACHCPT1	ALATA_L	ALAt2r	ADNtm	AG13T15g	ALCD21_D	ALAGLNNaEx	BTNt4i	ALAt2r	ALATHRNaEx	AIRCr	ALCD21_L	ALCD2yf	ARACHCOAtx	ALATA_L	APOCFm	AKGtp	ALCD1	ALCD21_L	ALASm	ALAt2r	AG13T11g	ALATHRNaEx	ADRNCOAtx	ARTCOAL2	AG13T1g	AG13T1g	AKGtp	AG13T18g	AG13T18g	AKGt4_3	ALCD2if	ALAt2r
ALAtN1	ARACHCPT2	APOC_LYS_BTNP	AICART	ALCD21_L	ASCBOX	ALR3	AIRCr	APOCF	ASPTA	AMY1e	APOC_LYS_BTNP	ALAR	ALCD22_D	ARACHCOAtx	ARACHCRNt	APOC_LYS_BTNP	ARACHCPT2	ALATHRNaEx	ALATA_L	ADRNCOAtx	AG13T16g	ALCD21_L	ALAR	BUTt2m	ALAt4	ALAtN1	AKGDm	ALCD22_D	ALDD21	ARACHCPT1	ALAtN1	APOC_LYS_BTNP	AKR1C42	ALCD21_D	ALCD22_D	ALAt2r	ALAt4	AG13T12g	ALAtN1	ADRNCPT1	ARTCOAL3	AG13T2g	AG13T2g	AKR1C42	AG13T1g	AG13T1g	AKGtp	ALCD2yf	ALAt4
ALCD1	ARACHCRNt	APOC_LYS_BTNPm	AIRCr	ALCD2yf	ASCBt	AMETt2m	AKGDm	APOCFm	ASPTAm	AMY2e	APOC_LYS_BTNPm	ALASERNaEx	ALCD22_L	ARACHCPT1	ARACHDCOAtx	APOC_LYS_BTNPm	ARACHCRNt	ALAtN1	ALATHRNaEx	ADRNCPT1	AG13T17g	ALCD22_D	ALASERNaEx	BUTt2r	ALATA_L	ALCD1	AKGMALtm	ALCD22_L	ALDD2x	ARACHCPT2	ALCD1	APOC_LYS_BTNPm	AKR1D2	ALCD21_L	ALCD22_L	ALAt4	ALATA_L	AG13T13g	ALCD1	ADRNCPT2	R_group_phosphotase_1	AG13T3g	AG13T3g	AKR1D2	AG13T2g	AG13T2g	AKR1C42	ALDD21	ALATA_L
ALCD21_D	ARACHDCOAtx	ARACHCPT1	AKGDm	ALDD21	ASNNm	AMPTASECG	AKGMALtm	APOC_LYS_BTNP	ATP2ter	APOCF	ARACHCOAtx	ALASm	ALCD2if	ARACHCPT2	ARACHDtr	ARACHCOAtx	ARACHDCOAtx	ALCD1	ALAtN1	ADRNCPT2	AG13T18g	ALCD22_L	ALASm	C160CPT1	ALATHRNaEx	ALCD21_D	AKGt4_3	ALCD2yf	ALDD2y	ARACHCRNt	ALCD21_D	ARAB_Lt	ALAR	ALCD22_D	ALCD2if	ALATA_L	ALATHRNaEx	AG13T14g	ALCD21_D	ADRNCRNt	R_group_phosphotase_2	AG13T4g	AG13T4g	ALAASNNaEx	AG13T3g	AG13T3g	AKR1D2	ALDD2x	ALAtN1
ALCD21_L	ARACHDtr	ARACHCPT2	AKGMALtm	ALDD2x	ASNS1	AMY1e	AKGt4_3	APOC_LYS_BTNPm	ATPasel	APOCFm	ARACHCPT1	ALAt2r	ALCD2yf	ARACHCRNt	ARACHt	ARACHCPT1	ARACHDtr	ALCD21_D	ALCD1	ADRNCRNt	AG13T1g	ALCD2yf	ALAt2r	C160CPT2	ALAtN1	ALCD21_L	AKGtp	ALDD21	ALR2	ARACHDCOAtx	ALCD21_L	ARABR	ALASm	ALCD22_L	ALCD2yf	ALATHRNaEx	ALAtN1	AG13T15g	ALCD21_L	ADRNLPVESSEC	ARTPLM2	AG13T5g	AG13T5g	ALACYSNaEx	AG13T4g	AG13T4g	ALAASNNaEx	ALDD2y	ALCD1
ALCD22_D	ARACHt	ARACHCRNt	AKGtp	ALDD2y	ASNt4	AMY2e	AKGtp	ARACHCOAtx	ATPH1e	APOC_LYS_BTNP	ARACHCPT2	ALAt4	ALDD2x	ARACHDCOAtx	ARGtiDF	ARACHCPT2	ARACHt	ALCD21_L	ALCD21_D	ADRNLPVESSEC	AG13T2g	ALDD21	ALATA_L	C161CPT1	ALCD1	ALCD22_D	AKR1C41	ALDD2x	ALR3	ARACHDtr	ALCD22_D	ARACHCPT1	ALAt2r	ALCD2if	ALDD21	ALAtN1	ALCD1	AG13T16g	ALCD22_D	ADRNt	ARTPLM3	AG13T6g	AG13T6g	ALADGLNexR	AG13T5g	AG13T5g	ALACYSNaEx	ALR2	ALCD21_D
ALCD22_L	ARGN	ARACHDCOAtx	AKR1C42	ALOX5	ASNtm	ARACHCOAtx	AKR1C42	ARACHCPT1	ATPH2e	APOC_LYS_BTNPm	ARACHCRNt	ALATA_L	ALDD2y	ARACHDtr	ARTCOAL1	ARACHCRNt	ARGN	ALCD22_D	ALCD21_L	ADRNt	AG13T3g	ALDD2x	ALATHRNaEx	C161CPT12	ALCD21_D	ALCD22_L	AKR1C42	ALDD2y	AMANK	ARACHt	ALCD22_L	ARACHCPT2	ALATA_L	ALDD21	ALDD2x	ALCD1	ALCD21_D	AG13T17g	ALCD22_L	ADSK	ASAH1	AG13T7g	AG13T7g	ALAGLNNaEx	AG13T6g	AG13T6g	ALAGLNNaEx	ALR3	ALCD21_L
ALCD2if	ARGNm	ARACHDtr	AKR1D2	ALOX52	ASNtN1	ARACHCPT1	AKR1D2	ARACHCPT2	ATPS4m	ARAB_Lt	ARACHDCOAtx	ALATHRNaEx	ALOX5	ARACHt	ARTCOAL2	ARACHDCOAtx	ARGtiDF	ALCD22_L	ALCD22_L	ADSK	AG13T4g	ALDD2y	ALAtN1	C161CPT2	ALCD21_L	ALCD2if	AKR1D	ALOX5	AMETr	ARGt4	ALCD2if	ARACHCRNt	ALAtN1	ALDD2x	ALDD2y	ALCD21_D	ALCD21_L	AG13T18g	ALCD2yf	ADSL1	ASCBOX	AG13T8g	AG13T8g	ALAGLYexR	AG13T7g	AG13T7g	ALAR	APAT2rm	ALCD22_D
ALCD2yf	ARGtiDF	ARACHt	ALAASNNaEx	ALR2	Asn_X_Ser_Thrtr	ARACHCPT2	ALACYSNaEx	ARACHCRNt	ATPtm	ARABR	ARACHDtr	ALAtN1	ALOX52	ARGtiDF	ARTCOAL3	ARACHDtr	ARTCOAL1	ALCD2if	ALCD2yf	ADSL1	AG13T5g	ALOX5	ALCD1	C161CPT22	ALCD22_D	ALDD21	AKR1D2	ALOX52	AMETt2m	ARGtiDF	ALDD21	ARACHDCOAtx	ALCD1	ALDD2y	ALOX5	ALCD21_L	ALCD22_D	AG13T1g	ALDD21	ADSL2	ASNALANaEx	AG13T9g	AG13T9g	ALAR	AG13T8g	AG13T8g	ALASERNaEx	APOCF	ALCD22_L
ALDD2x	ARTCOAL1	ARGN	ALACYSNaEx	ALR3	ASPDxt	ARACHCRNt	ALAR	ARACHDCOAtx	B_MANNASEly	ARACHCOAtx	ARACHt	ALCD21_L	ALR2	ARSA	R_group_phosphotase_1	ARACHt	ARTCOAL2	ALCD2yf	ALDD21	ADSL2	AG13T6g	ALOX52	ALCD21_D	C161CRN2t	ALCD22_L	ALDD2x	ALAASNNaEx	ALR2	AMPDA	ARSA	ALDD2x	ARACHDtr	ALCD21_D	ALOX5	ALOX52	ALCD22_D	ALCD22_L	AG13T2g	ALDD2x	ADSS	ASNCYSNaEx	AGPAT1	AGDC	ALASERNaEx	AG13T9g	AG13T9g	ALASm	APOCFm	ALCD2if
ALDD2y	ARTCOAL2	ARGtiDF	ALADGLNexR	AMETt2m	ASPGLUm	ARACHDCOAtx	ALASERNaEx	ARACHDtr	B3GNT39g	ARACHCPT1	ARGSL	ALCD2yf	ALR3	ARTCOAL2	R_group_phosphotase_2	ARGN	ARTCOAL3	ALDD21	ALDD2x	ADSS	AG13T7g	ALR2	ALCD21_L	C161CRNt	ALCD2if	ALDD2y	ALACYSNaEx	ALR3	APAT2rm	ARTCOAL1	ALDD2y	ARACHt	ALCD21_L	ALOX52	ALR2	ALCD22_L	ALCD2if	AG13T3g	ALDD2y	AG13T10g	ASNGLNNaEx	AGTim	AGPAT1	ALASm	AGDC	AGDC	ALAt2r	APOC_LYS_BTNP	ALCD2yf
ALOX5	ARTCOAL3	ARTCOAL1	ALAGLNNaEx	AMPTASECG	ASPt6	ARACHDtr	ALASm	ARACHt	BACCL	ARACHCPT2	ARGSS	ALDD21	AMACRp	ARTCOAL3	ARTPLM2	ARGSL	R_group_phosphotase_1	ALDD2x	ALDD2y	AG13T10g	AG13T8g	ALR3	ALCD22_D	C204CPT1	ALDD21	ALOX5	ALAGLNNaEx	AMACR2p	APOCF	ARTCOAL2	ALOX5	ARGtiDF	ALCD22_D	ALR2	ALR3	ALCD2if	ALDD21	AG13T4g	ALOX5	AG13T11g	ASNNm	AHC	AGTim	ALAt4	AGPAT1	AGMTm	ALAt4	APOC_LYS_BTNPm	ALDD21
ALOX52	R_group_phosphotase_1	ARTCOAL2	ALAGLYexR	APOCF	ASPTA	ARACHt	ALAt2r	ARGt4	BACCLm	ARACHCRNt	ARGt4	ALDD2x	AMETr	R_group_phosphotase_1	ARTPLM3	ARGSS	R_group_phosphotase_2	ALDD2y	ALOX5	AG13T11g	AG13T9g	AMANK	ALCD22_L	C204CPT2	ALDD2x	ALOX52	ALAR	AMACRp	APOCFm	ARTCOAL3	ALOX52	ARSA	ALCD22_L	ALR3	AMACR2p	ALCD2yf	ALDD2x	AG13T5g	ALOX52	AG13T12g	ASNSERNaEx	AHCYStr	AHCYStr	ALATA_L	AHCYStr	AGPAT1	ALATA_L	ARAB_Lt	ALDD2x
ALR2	R_group_phosphotase_2	ARTCOAL3	ALAR	APOCFm	ASPTAm	ARGtiDF	ALAt4	ARGtiDF	BAMPPALDOX	ARACHDCOAtx	ARGtiDF	ALDD2y	AMETt2m	R_group_phosphotase_2	ASAH1	ARGtiDF	ARTPLM2	ALOX5	ALOX52	AG13T12g	AGMTm	AMETt2m	ALDD21	C204CRNt	ALDD2y	ALR2	ALASERNaEx	AMANK	APOC_LYS_BTNP	R_group_phosphotase_1	ALR2	ARTCOAL1	ALCD2if	AMANK	AMACRp	ALDD21	ALDD2y	AG13T6g	ALR2	AG13T13g	ASNTHRNaEx	AHEXASE2ly	AHEXASE2ly	ALATHRNaEx	AHEXASE2ly	AHCYStr	ALATHRNaEx	ARABR	ALDD2y
ALR3	ARTPLM2	R_group_phosphotase_1	ALASERNaEx	APOC_LYS_BTNP	ATP2ter	ARTCOAL1	ALATA_L	ARTCOAL1	BDHm	ARACHDtr	ARTCOAL1	ALOX5	AMPDA	ARTPLM2	ASCBOX	ARTCOAL2	ARTPLM3	ALOX52	ALR2	AG13T13g	AGPAT1	AMPDA	ALDD2x	C226COAtx	ALOX5	ALR3	ALASm	AMETr	APOC_LYS_BTNPm	R_group_phosphotase_2	ALR3	ARTCOAL2	ALDD21	AMETr	AMETr	ALDD2x	ALOX5	AG13T7g	ALR3	AG13T14g	ASNtm	AHEXASEly	AHEXASEly	ALCD1	AHEXASEly	AHEXASE2ly	ALAtN1	ARACHCOAtx	ALOX5
AMETt2m	ARTPLM3	R_group_phosphotase_2	ALASm	APOC_LYS_BTNPm	ATPasel	ARTCOAL2	ALATHRNaEx	ARTCOAL2	BDMT_L	ARACHt	ARTCOAL2	ALOX52	AMPTASECG	ARTPLM3	ASCBt	ARTCOAL3	ASAH1	ALR2	ALR3	AG13T14g	AGTim	APAT2rm	ALDD2y	C226CPT1	ALOX52	AMANK	ALAt2r	AMPDA	ARAB_Lt	R_group_phosphotase_3	AMANK	ARTCOAL3	ALDD2x	AMETt2m	AMPDA	ALDD2y	ALOX52	AG13T8g	AMACR2p	AG13T15g	ASNtN1	AICART	AICART	ALCD21_D	AICART	AHEXASEly	ALCD1	ARACHCPT1	ALOX52
AMY1e	ASAH1	ARTPLM2	ALAt2r	ARACHCOAtx	ATPH1e	ARTCOAL3	ALAtN1	ARTCOAL3	BDMT_U	ARGtiDF	ARTCOAL3	ALR2	APAT2rm	ASAH1	ASCBt4	R_group_phosphotase_1	ASCBOX	ALR3	AMANK	AG13T15g	AHCYStr	APOCF	ALOX5	C226CPT2	ALR2	AMETt2m	ALATA_L	APAT2rm	ARABR	ARTPLM2	AMCOXO	R_group_phosphotase_1	ALDD2y	AMY1e	AMPTASECG	ALOX5	ALR2	AG13T9g	AMANK	AG13T16g	Asn_X_Ser_Thrtr	AIRCr	AIRCr	ALCD21_L	AIRCr	AICART	ALCD21_D	ARACHCPT2	ALR2
APAT2rm	ASCBOX	ARTPLM3	ALAt4	ARACHCPT1	ATPH2e	R_group_phosphotase_1	ALCD1	R_group_phosphotase_1	BHBt	ARSA	R_group_phosphotase_1	ALR3	APOCF	ASCBOX	ASNALANaEx	R_group_phosphotase_2	ASCBt	AMANK	AMETt2m	AG13T16g	AHEXASE2ly	APOCFm	ALOX52	C226CRNt	ALR3	AMPDA	ALATHRNaEx	APOCF	ARACHCOAtx	ARTPLM3	AMETr	R_group_phosphotase_2	ALOX5	AMY2e	AMPTASECGe	ALOX52	ALR3	AGDC	AMETt2m	AG13T17g	ASPCTr	AKGDm	AKGDm	ALCD22_D	AKGDm	AIRCr	ALCD21_L	ARACHCRNt	ALR3
ARAB_Lt	ASCBt	ASAH1	ALATA_L	ARACHCPT2	ATPS4m	R_group_phosphotase_2	ALCD21_D	R_group_phosphotase_2	BHBtm	ARTCOAL2	R_group_phosphotase_2	AMETt2m	APOCFm	ASNALANaEx	ASNCYSNaEx	R_group_phosphotase_3	ASCBt4	AMETt2m	AMPDA	AG13T17g	AHEXASEly	APOC_LYS_BTNP	ALR2	CAATPS	AMANK	APAT2rm	ALAtN1	APOCFm	ARACHCPT1	ASAH1	AMETt2m	R_group_phosphotase_3	ALOX52	APAT2rm	APOCF	ALR2	AMANK	AGMTm	AMPDA	AG13T18g	ASPDxt	AKGMALtm	AKGMALtm	ALCD22_L	AKGMALtm	AKGDm	ALCD22_D	ARACHDCOAtx	AMACR2p
ARABR	ASCBt4	ASCBOX	ALATHRNaEx	ARACHCRNt	ATPtm	ARTPLM2	ALCD21_L	ARTPLM2	BILDGLCURt	ARTCOAL3	ARTPLM2	AMPDA	APOC_LYS_BTNP	ASNNm	ASNGLNNaEx	ARTPLM2	ASNALANaEx	AMPDA	AMY1e	AG13T18g	AICART	APOC_LYS_BTNPm	ALR3	CAMPt	AMETr	APOCF	ALCD1	APOC_LYS_BTNP	ARACHCPT2	ASCBOX	AMY1e	ARTPLM2	ALR2	APOCF	APOCFm	ALR3	AMETt2m	AGPAT1	APAT2rm	AG13T1g	ASPGLUm	AKGt4_3	AKGt4_3	ALCD2if	AKGt4_3	AKGMALtm	ALCD22_L	ARACHDtr	AMACRp
ARACHCOAtx	ASNNm	ASCBt	ALAtN1	ARACHDCOAtx	B_MANNASEly	ARTPLM3	ALCD22_D	ARTPLM3	BILGLCURtr	R_group_phosphotase_1	ARTPLM3	AMPTASECG	APOC_LYS_BTNPm	ASNS1	ASNSERNaEx	ARTPLM3	ASNNm	APAT2rm	AMY2e	AG13T1g	AIRCr	ARAB_Lt	AMANK	CAROtr	AMETt2m	APOCFm	ALCD21_D	APOC_LYS_BTNPm	ARACHCRNt	ASNtN1	AMY2e	ARTPLM3	ALR3	APOCFm	APOC_LYS_BTNP	AMETr	AOBUTDsm	AGTim	APOCF	AG13T2g	ASPTA	AKGtp	AKGtp	ALCD2yf	AKGtp	AKGt4_3	ALCD2if	ARACHt	AMETr
ARACHCPT1	ASNtm	ASCBt4	ALCD1	ARACHDtr	B3GALTg	ASAH1	ALCD22_L	ASAH1	BILIRED	R_group_phosphotase_2	ASAH1	APAT2rm	ARACHCPT1	ASNtm	ASNTHRNaEx	ASAH1	ASNtm	APOCF	APAT2rm	AG13T2g	AKGDm	ARABR	AMETr	CAt7r	AMPDA	APOC_LYS_BTNP	ALCD21_L	ARAB_Lt	ARACHDCOAtx	Asn_X_Ser_Thrtr	AOBUTDsm	ASAH1	AMACR2p	APOC_LYS_BTNP	APOC_LYS_BTNPm	AMETt2m	APOCF	AHCYStr	APOCFm	AG13T3g	ASPTAm	AKR1C42	AKR1C42	ALDD21	AKR1C41	AKGtp	ALDD21	ARGtiDF	AMETt2m
ARACHCPT2	ASNtN1	ASNALANaEx	ALCD21_L	ARACHt	B3GNT39g	ASCBOX	ALCD2if	ASCBOX	BILIRUBt2	ARTPLM2	ASCBOX	APOCF	ARACHCPT2	Asn_X_Ser_Thrtr	ASNtN1	ASCBOX	ASNtN1	APOCFm	APOCF	AG13T3g	AKGMALtm	ARACHCPT1	AMETt2m	CATm	APAT2rm	APOC_LYS_BTNPm	ALCD22_D	ARABR	ARACHDtr	ASP1DC	APAT2rm	ASCBOX	AMACRp	APOC_LYS_BTNPm	ARAB_Lt	AMPDA	APOCFm	AHEXASE2ly	APOC_LYS_BTNP	AG13T4g	ATP2ter	AKR1D2	AKR1D2	ALDD2x	AKR1C42	AKR1C42	ALDD2x	ARSA	APAT2rm
ARACHCRNt	Asn_X_Ser_Thrtr	ASNCYSNaEx	ALCD22_D	ARGN	B3GNT51g	ASCBt	ALCD2yf	ASNALANaEx	BILIRUBtr	ARTPLM3	ASCBt	APOCFm	ARACHCRNt	ASPDt6	Asn_X_Ser_Thrtr	ASNALANaEx	Asn_X_Ser_Thrtr	APOC_LYS_BTNP	APOCFm	AG13T4g	AKGtp	ARACHCPT2	AMPDA	CBR2	APOCF	ARAB_Lt	ALCD22_L	ARACHCOAtx	ARACHt	ASPDt6	APOCF	ASNNm	AMANK	ARAB_Lt	ARABR	AMY1e	APOC_LYS_BTNP	AHEXASEly	APOC_LYS_BTNPm	AG13T5g	ATPH1e	ALAASNNaEx	ALAASNNaEx	ALDD2y	AKR1D	AKR1D2	ALDD2y	ARTCOAL1	APOCF
ARACHDCOAtx	ASPCTr	ASNGLNNaEx	ALCD2yf	ARGtiDF	BAAT1x	ASCBt4	ALDD21	ASNCYSNaEx	BMTer_L	ASAH1	ASCBt4	APOC_LYS_BTNP	ARACHDCOAtx	ASPDxt	ASPCTr	ASNCYSNaEx	ASPCTr	APOC_LYS_BTNPm	APOC_LYS_BTNP	AG13T5g	AKR1C41	ARACHCRNt	AMPTASECG	CDIPTr	APOCFm	ARABR	ALCD2if	ARACHCPT1	ARGN	ASPDxt	APOCFm	ASNS1	AMETr	ARABR	ARACHCOAtx	AMY2e	APOC_LYS_BTNPm	AICART	ARAB_Lt	AG13T6g	ATPH2e	ALACYSNaEx	ALACYSNaEx	ALOX5	AKR1D2	ALAASNNaEx	ALOX5	ARTCOAL2	APOCFm
ARACHDtr	ASPDxt	ASNNm	ALDD21	ARSA	BACCL	ASNALANaEx	ALDD2x	ASNGLNNaEx	BMTer_U	ASCBOX	ASNALANaEx	APOC_LYS_BTNPm	ARACHDtr	ASPGLUm	ASPDxt	ASNGLNNaEx	ASPDxt	ARAB_Lt	APOC_LYS_BTNPm	AG13T6g	AKR1C42	ARACHDCOAtx	AMPTASECGe	CDPDAGtm	APOC_LYS_BTNP	ARACHCPT1	ALDD21	ARACHCPT2	ARGNm	ASPGLUm	APOC_LYS_BTNP	ASNtm	AMETt2m	ARACHCPT1	ARACHCPT1	APAT2rm	ARAB_Lt	AIRCr	ARABR	AG13T7g	ATPS4m	ALAGLNNaEx	ALADGLNexR	ALOX52	ALAASNNaEx	ALACYSNaEx	ALOX52	ARTCOAL3	APOC_LYS_BTNP
ARACHt	ASPGLUm	ASNSERNaEx	ALDD2x	ARTCOAL1	BACCLm	ASNCYSNaEx	ALDD2y	ASNSERNaEx	BPNT	ASCBt	ASNCYSNaEx	ARACHCOAtx	ARACHt	ASPt6	ASPGLUm	ASNNm	ASPGLUm	ARABR	ARAB_Lt	AG13T7g	AKR1D	ARACHt	APOCF	CDS	APOC_LYS_BTNPm	ARACHCPT2	ALDD2x	ARACHCRNt	ARGt4	ASPNATm	APOC_LYS_BTNPm	ASNtN1	AMPDA	ARACHCPT2	ARACHCPT2	APOCF	ARABR	AKGDm	ARACHCPT1	AG13T8g	ATPtm	ALAR	ALAGLNNaEx	ALR2	ALACYSNaEx	ALAGLNNaEx	ALR2	R_group_phosphotase_1	APOC_LYS_BTNPm
ARGtiDF	ASPt6	ASNTHRNaEx	ALDD2y	ARTCOAL2	BALAtmr	ASNGLNNaEx	ALOX5	ASNt4	BTND1	ASCBt4	ASNGLNNaEx	ARACHCPT1	ARGN	ASPTA	ASPTA	ASNSERNaEx	ASPNATm	ARACHCPT1	ARABR	AG13T8g	AKR1D2	ARGtiDF	APOCFm	CDSm	ARAB_Lt	ARACHCRNt	ALDD2y	ARACHDCOAtx	ARGtiDF	ASPt6	ARAB_Lt	Asn_X_Ser_Thrtr	APAT2rm	ARACHCRNt	ARACHCRNt	APOCFm	ARACHCPT1	AKGMALtm	ARACHCPT2	AG13T9g	B_MANNASEly	ALASERNaEx	ALAR	ALR3	ALAGLNNaEx	ALAR	ALR3	R_group_phosphotase_3	ARAB_Lt
ARSA	ASPTA	ASNtm	ALOX5	ARTCOAL3	BAMPPALDOX	ASNSERNaEx	ALOX52	ASNTHRNaEx	BTNDm	ASNGLNNaEx	ASNNm	ARACHCPT2	ARGNm	ASPTAm	ASPTAm	ASNt4	ASPTA	ARACHCPT2	ARACHCOAtx	AG13T9g	ALAASNNaEx	ARSA	APOC_LYS_BTNP	CEPTE	ARABR	ARACHDCOAtx	ALOX5	ARACHt	ARSA	ASPTA	ARABR	ASPDt6	APOCF	ARACHDCOAtx	ARACHDCOAtx	APOC_LYS_BTNP	ARACHCPT2	AKGt4_3	ARACHCRNt	AGDC	B3GALTg	ALASm	ALASERNaEx	AMANK	ALAR	ALASERNaEx	AMACR2p	ARTPLM2	ARABR
ARTCOAL1	ASPTAm	ASNtN1	ALOX52	R_group_phosphotase_1	BDHm	ASNTHRNaEx	ALR2	ASNtN1	BTNPL	ASNtN1	ASNSERNaEx	ARACHCRNt	ARGtiDF	ATP2ter	ATP1ter	ASNTHRNaEx	ASPTAm	ARACHCRNt	ARACHCPT1	AGDC	ALACYSNaEx	ARTCOAL1	APOC_LYS_BTNPm	CERT1gt	ARACHCOAtx	ARACHDtr	ALOX52	ARGSL	ARTCOAL1	ASPTAm	ARACHCPT1	ASPDxt	APOCFm	ARACHDtr	ARACHDtr	APOC_LYS_BTNPm	ARACHCRNt	AKGtp	ARACHDCOAtx	AGMTm	B3GNT39g	ALAt2r	ALASm	AMCOXO	ALASERNaEx	ALASm	AMANK	ARTPLM3	ARACHCOAtx
ARTCOAL2	ATP2ter	Asn_X_Ser_Thrtr	ALR2	R_group_phosphotase_2	BDMT_L	ASNtN1	ALR3	Asn_X_Ser_Thrtr	BTNPLm	Asn_X_Ser_Thrtr	ASNt4	ARACHDCOAtx	ARSA	ATPasel	ATP2ter	ASNtm	ATP2ter	ARACHDCOAtx	ARACHCPT2	AGPAT1	ALAGLNNaEx	ARTCOAL2	ARAB_Lt	CERT1rt	ARACHCPT1	ARACHt	ALR2	ARGSS	ARTCOAL2	ATP1ter	ARACHCPT2	ASPGLUm	APOC_LYS_BTNP	ARACHt	ARACHt	ARAB_Lt	ARACHDCOAtx	AKR1C42	ARACHDtr	AGPAT1	B3GNT51g	ALAt4	ALATA_L	AMETt2m	ALASm	ALAt4	AMETr	ASAH1	ARACHCPT1
ARTCOAL3	ATPasel	ASPCTr	ALR3	ARTPLM2	BDMT_U	Asn_X_Ser_Thrtr	AMACR2p	ASPCTr	BUTt2m	ASPCTr	ASNTHRNaEx	ARACHDtr	ARTCOAL1	ATPH1e	ATPasel	ASNtN1	ATPasel	ARACHDtr	ARACHCRNt	AGTim	ALAR	ARTCOAL3	ARABR	CERT2gt	ARACHCPT2	ARGtiDF	ALR3	ARGtiDF	ARTCOAL3	ATP2ter	ARACHCRNt	ASPNATm	APOC_LYS_BTNPm	ARGtiDF	ARGt4	ARABR	ARACHt	AKR1D2	ARACHt	AGTim	BAAT1x	ALATA_L	ALATHRNaEx	AMPDA	ALAt2r	ALATA_L	AMETt2m	ASCBOX	ARACHCPT2
R_group_phosphotase_1	ATPH1e	ASPDxt	AMACR2p	ARTPLM3	BHBt	ASPCTr	AMACRp	ASPDxt	BUTt2r	ASPDxt	ASNtm	ARACHt	ARTCOAL2	ATPH2e	ATPH1e	Asn_X_Ser_Thrtr	ATPH1e	ARACHt	ARACHDCOAtx	AHCYStr	ALASERNaEx	R_group_phosphotase_1	ARACHCOAtx	CERT2rt	ARACHCRNt	ARSA	AMACR2p	ARSA	R_group_phosphotase_1	ATPH1e	ARACHDCOAtx	ASPt6	ARAB_Lt	ARTCOAL2	ARGtiDF	ARACHCOAtx	ARGtiDF	ALAASNNaEx	ARGtiDF	AHCYStr	BACCL	ALATHRNaEx	ALCD1	AMY1e	ALATA_L	ALATHRNaEx	AMPDA	ASNNm	ARACHCRNt
R_group_phosphotase_2	ATPH2e	ASPGLUm	AMACRp	ASAH1	BHBtm	ASPDxt	AMCOXO	ASPGLUm	C14STRr	ASPGLUm	ASNtN1	ARGSL	ARTCOAL3	ATPS4m	ATPS4m	ASPCTr	ATPH2e	ARGN	ARACHDtr	AHEXASE2ly	ALASm	R_group_phosphotase_2	ARACHCPT1	CGLYt3_2_	ARACHDCOAtx	ARTCOAL1	AMACRp	ARTCOAL1	R_group_phosphotase_2	ATPH2e	ARACHt	ASPTA	ARABR	ARTCOAL3	ARSA	ARACHCPT1	ARSA	ALACYSNaEx	ARSA	AHEXASE2ly	BACCLm	ALAtN1	ALCD21_D	AMY2e	ALATHRNaEx	ALCD1	APOCF	ASNS1	ARACHDCOAtx
ARTPLM2	ATPS4m	ASPTA	AMETt2m	ASCBOX	BILIRED	ASPGLUm	AMETt2m	ASPTA	C160CPT1	ASPTA	Asn_X_Ser_Thrtr	ARGSS	R_group_phosphotase_1	ATPtm	ATPtm	ASPDxt	ATPS4m	ARGNm	ARACHt	AHEXASEly	ALAt2r	ARTPLM2	ARACHCPT2	CGMPt	ARACHDtr	ARTCOAL2	AMCOXO	ARTCOAL2	ARTPLM2	ATPS4m	ARGtiDF	ASPTAm	ARACHCOAtx	R_group_phosphotase_1	ARTCOAL1	ARACHCPT2	ARTCOAL1	ALAGLNNaEx	ARTCOAL1	AHEXASEly	BALAtmr	ALCD1	ALCD21_L	APAT2rm	ALAtN1	ALCD21_D	APOCFm	ASNtm	ARACHDtr
ARTPLM3	ATPtm	ASPTAm	AMPDA	ASNALANaEx	BILIRUBt2	ASPTA	AMPDA	ASPTAm	C160CPT2	ASPTAm	ASPCTr	ARGt4	R_group_phosphotase_2	AVITE1t	B_MANNASEly	ASPGLUm	ATPtm	ARGtiDF	ARGN	AICART	ALAt4	ARTPLM3	ARACHCRNt	CHLtm	ARACHt	ARTCOAL3	AMETr	ARTCOAL3	ARTPLM3	ATPtm	ARSA	ATP2ter	ARACHCPT1	R_group_phosphotase_2	ARTCOAL2	ARACHCRNt	ARTCOAL2	ALAR	ARTCOAL2	AICART	BAMPPALDOX	ALCD21_D	ALCD22_D	APOCF	ALCD1	ALCD21_L	APOC_LYS_BTNP	ASNtN1	ARACHt
ASAH1	ATPtn	ATP2ter	AMY1e	ASNCYSNaEx	BMTer_L	ASPTAm	AMPTASECG	ATP2ter	C161CPT1	ATP2ter	ASPDxt	ARGtiDF	ARTPLM2	B_MANNASEly	B3GALT3g	ASPTA	AVITE1t	ARSA	ARGtiDF	AIRCr	ALATA_L	ASAH1	ARACHDCOAtx	CHOLATEt	ARGtiDF	R_group_phosphotase_1	AMETt2m	R_group_phosphotase_1	ASAH1	B_MANNASEly	ARTCOAL1	ATPasel	ARACHCPT2	R_group_phosphotase_3	ARTCOAL3	ARACHDCOAtx	ARTCOAL3	ALASERNaEx	ARTCOAL3	AIRCr	BCDO	ALCD21_L	ALCD22_L	APOCFm	ALCD21_D	ALCD22_D	APOC_LYS_BTNPm	Asn_X_Ser_Thrtr	ARGN
ASCBOX	B_MANNASEly	ATPasel	AMY2e	ASNGLNNaEx	BMTer_U	ATP2ter	AMPTASECGe	ATPasel	C161CPT12	ATPasel	ASPGLUm	ARTCOAL1	ARTPLM3	B3GALTg	B3GALT5g	ASPTAm	B_MANNASEly	ARTCOAL1	ARTCOAL1	AKGDm	ALATHRNaEx	ASCBOX	ARACHDtr	CHOLATEt2	ARSA	R_group_phosphotase_2	AMPDA	R_group_phosphotase_2	ASCBOX	B3GALT3g	ARTCOAL2	ATPH1e	ARACHCRNt	ARTPLM2	R_group_phosphotase_1	ARACHDtr	R_group_phosphotase_1	ALASm	R_group_phosphotase_1	AKGDm	BDMT_L	ALCD22_D	ALCD2if	APOC_LYS_BTNP	ALCD21_L	ALCD22_L	ARAB_Lt	ASPDt6	ARGNm
ASCBt	B3GALT3g	ATPH1e	APAT2rm	ASNNm	BPNT	ATPasel	APAT2rm	ATPS4m	C161CPT2	ATPH1e	ASPTA	ARTCOAL2	ASAH1	B3GNT310g	B3GNT39g	ATP1ter	B3GALTg	ARTCOAL2	ARTCOAL2	AKGMALtm	ALAtN1	ASCBt	ARACHt	CHOLK	ARTCOAL1	ARTPLM2	AMPTASECG	R_group_phosphotase_3	ASCBt	B3GALT41g	ARTCOAL3	ATPH2e	ARACHDCOAtx	ARTPLM3	R_group_phosphotase_2	ARACHt	R_group_phosphotase_2	ALAt4	R_group_phosphotase_2	AKGMALtm	BDMT_U	ALCD22_L	ALDD21	APOC_LYS_BTNPm	ALCD22_D	ALCD2if	ARABR	ASPDxt	ARGt4
ASCBt4	B3GALT5g	ATPH2e	APOCF	ASNSERNaEx	BTND1	ATPH1e	APNNOXte	ATPtm	C161CPT22	ATPH2e	ASPTAm	ARTCOAL3	ASCBOX	B3GNT39g	BAAT1x	ATP2ter	B3GNT39g	ARTCOAL3	ARTCOAL3	AKGt4_3	ALCD1	ASCBt4	ARGN	CHOLt4	ARTCOAL2	ARTPLM3	APAT2rm	ARTPLM2	ASCBt4	B3GALT42g	R_group_phosphotase_1	ATPtm	ARACHDtr	ASCBOX	ARTPLM2	ARGtiDF	R_group_phosphotase_3	ALATA_L	R_group_phosphotase_3	AKGtp	BILDGLCURt	ALCD2if	ALDD2x	ARAB_Lt	ALCD22_L	ALCD2yf	ARACHCOAtx	ASPGLUm	ARGtiDF
ASNALANaEx	B3GALTg	ATPS4m	APOCFm	ASNTHRNaEx	BTNDm	ATPH2e	APOCF	ATPtn	C161CRN2t	ATPS4m	ATP1ter	R_group_phosphotase_1	ASNALANaEx	B3GNT51g	BAAT2x	ATPH1e	B3GNT51g	R_group_phosphotase_1	R_group_phosphotase_1	AKGtp	ALCD21_D	ASNALANaEx	ARGtiDF	CHOLtu	ARTCOAL3	ASAH1	APOCF	ARTPLM3	ASNNm	B3GALT43g	R_group_phosphotase_2	ATPtn	ARACHt	ASCBt	ARTPLM3	ARSA	ARTPLM2	ALATHRNaEx	ARTPLM2	AKR1C41	BILDGLCURtr	ALCD2yf	ALDD2y	ARABR	ALCD2if	ALDD21	ARACHCPT1	ASPNATm	ARGtm
ASNCYSNaEx	B3GNT310g	ATPtm	APOC_LYS_BTNP	ASNtm	BTNPL	ATPS4m	APOCFm	B_MANNASEly	C161CRNt	ATPtm	ATP2ter	R_group_phosphotase_2	ASNCYSNaEx	BAAT1x	BACCL	ATPH2e	BAAT1x	R_group_phosphotase_2	R_group_phosphotase_2	AKR1C1	ALCD21_L	ASNCYSNaEx	ARSA	CHSTEROLt	R_group_phosphotase_1	ASCBOX	APOCFm	ASAH1	ASNS1	B3GALT44g	ARTPLM2	B_MANNASEly	ARGN	ASCBt4	ASAH1	ARTCOAL1	ARTPLM3	ALCD1	ARTPLM3	AKR1C42	BILGLCURt	ALDD21	ALOX5	ARACHCPT1	ALDD21	ALDD2x	ARACHCPT2	ASPt6	ARSA
ASNGLNNaEx	B3GNT39g	B_MANNASEly	APOC_LYS_BTNPm	ASNtN1	BTNPLm	ATPtm	APOC_LYS_BTNP	B3GALT3g	C204CPT1	ATPtn	ATPasel	R_group_phosphotase_3	ASNGLNNaEx	BAAT2x	BACCLm	ATPS4m	BACCL	ARTPLM2	ARTPLM2	AKR1C42	ALCD22_D	ASNGLNNaEx	ARTCOAL1	CHSTEROLt1	R_group_phosphotase_2	ASNALANaEx	APOC_LYS_BTNP	ASCBOX	ASNt4	B3GALTg	ARTPLM3	B3GALT41g	ARGNm	ASNALANaEx	ASCBOX	ARTCOAL2	ASAH1	ALCD21_D	ASCBOX	AKR1D	BILGLCURtr	ALDD2x	ALOX52	ARACHCPT2	ALDD2x	ALDD2y	ARACHCRNt	ASPTA	ARTCOAL1
ASNNm	B3GNT51g	B3GALT3g	ARACHCOAtx	Asn_X_Ser_Thrtr	BUTt2m	B_MANNASEly	APOC_LYS_BTNPm	B3GALT5g	C204CPT2	B_MANNASEly	ATPH1e	ARTPLM2	ASNNm	BACCL	BAMPPALDOX	ATPtm	BACCLm	ARTPLM3	ARTPLM3	AKR1D2	ALCD22_L	ASNSERNaEx	ARTCOAL2	CHSTEROLt2	R_group_phosphotase_3	ASNCYSNaEx	APOC_LYS_BTNPm	ASCBt	ASNtm	B3GNT39g	ASCBOX	B3GALT42g	ARGt4	ASNCYSNaEx	ASNALANaEx	ARTCOAL3	ASCBOX	ALCD21_L	ASCBt	AKR1D2	BILIRED	ALDD2y	ALR2	ARACHCRNt	ALDD2y	ALOX5	ARACHDCOAtx	ASPTAm	ARTCOAL2
ASNSERNaEx	BAAT1x	B3GALT5g	ARACHCPT1	ASPCTr	BUTt2r	B3GALT3g	APPNNte	B3GNT11g	C204CRNt	B3GALTg	ATPH2e	ARTPLM3	ASNS1	BACCLm	BCDO	ATPtn	BAMPPALDOX	ASAH1	ASAH1	ALAASNNaEx	ALCD2if	ASNTHRNaEx	ARTCOAL3	CHSTEROLt3	ARTPLM2	ASNGLNNaEx	ARAB_Lt	ASCBt4	ASNtN1	B3GNT51g	ASCBt	B3GALT43g	ARGtiDF	ASNGLNNaEx	ASNCYSNaEx	R_group_phosphotase_1	ASCBt	ALCD22_D	ASCBt4	ALAASNNaEx	BILIRUBt2	ALOX5	ALR3	ARACHDCOAtx	ALOX5	ALOX52	ARACHDtr	ATP1ter	ARTCOAL3
ASNTHRNaEx	BAAT2x	B3GALTg	ARACHCPT2	ASPDxt	C14STRr	B3GALT5g	ARAB_Lt	B3GNT310g	C226CPT1	B3GNT310g	ATPS4m	ASAH1	ASNSERNaEx	BALAtmr	BDMT_L	B_MANNASEly	BCDO	ASCBOX	ASCBOX	ALACYSNaEx	ALCD2yf	ASNtN1	R_group_phosphotase_1	CITL	ARTPLM3	ASNNm	ARABR	ASNt4	Asn_X_Ser_Thrtr	BAAT1x	ASCBt4	B3GALT44g	ARGtm	ASNNm	ASNGLNNaEx	R_group_phosphotase_2	ASCBt4	ALCD22_L	ASNALANaEx	ALACYSNaEx	BILIRUBtr	ALOX52	AMACR2p	ARACHDtr	ALOX52	ALR2	ARACHt	ATP2ter	R_group_phosphotase_1
ASNtm	BACCL	B3GNT39g	ARACHCRNt	ASPGLUm	C160CPT1	B3GALTg	ARABR	B3GNT312g	C226CPT2	B3GNT39g	ATPtm	ASCBOX	ASNTHRNaEx	BAMPPALDOX	BDMT_U	B3GNT31g	BDHm	ASCBt	ASNALANaEx	ALAGLNNaEx	ALDD21	Asn_X_Ser_Thrtr	R_group_phosphotase_2	CITtam	ASAH1	ASNSERNaEx	ARACHCOAtx	ASNtN1	ASP1DC	BAAT4x	ASNNm	B3GALTg	ARSA	ASNSERNaEx	ASNNm	ARTPLM2	ASNALANaEx	ALCD2if	ASNCYSNaEx	ALAGLNNaEx	BMTer_L	ALR2	AMACRp	ARACHt	ALR2	ALR3	ARGN	ATPH1e	R_group_phosphotase_2
ASNtN1	BACCLm	B3GNT51g	ARACHDCOAtx	ASPTA	C160CPT2	B3GNT39g	ARACHCOAtx	B3GNT39g	C226CRNt	B3GNT51g	ATPtn	ASNALANaEx	ASNtm	BCDO	BILIRED	B3GNT32g	BDMT_L	ASCBt4	ASNCYSNaEx	ALAR	ALDD2x	ASPCTr	ARTPLM2	CLFORtex	ASCBOX	ASNTHRNaEx	ARACHCPT1	Asn_X_Ser_Thrtr	ASPDt6	BACCL	ASNtm	B3GNT39g	ARTCOAL1	ASNTHRNaEx	ASNS1	ARTPLM3	ASNCYSNaEx	ALCD2yf	ASNGLNNaEx	ALAR	BMTer_U	ALR3	AMANK	ARGtiDF	ALR3	AMACR2p	ARGNm	ATPH2e	R_group_phosphotase_3
Asn_X_Ser_Thrtr	BALAtmr	BAAT1x	ARACHDtr	ASPTAm	C161CPT1	B3GNT51g	ARACHCPT1	B3GNT51g	C3STDH1Pr	BAAT1x	B_MANNASEly	ASNCYSNaEx	ASNtN1	BDHm	BILIRUBt2	B3GNT33g	BDMT_U	ASNS1	ASNGLNNaEx	ALASERNaEx	ALDD2y	ASPDxt	ARTPLM3	CLHCO3tex2	ASCBt	ASNtm	ARACHCPT2	ASP1DC	ASPDxt	BACCLm	ASNtN1	B3GNT51g	ARTCOAL2	ASNtm	ASNSERNaEx	ASAH1	ASNGLNNaEx	ALDD21	ASNSERNaEx	ALASERNaEx	BPNT	AMACR2p	AMETr	ARSA	AMACR2p	AMACRp	ARGtiDF	ATPtm	ARTPLM2
ASPCTr	BAMPPALDOX	BAAT2x	ARACHt	ATP2ter	C161CPT2	BAAT1x	ARACHCPT2	BAAT1x	C3STDH1r	BACCL	B3GALT3g	ASNGLNNaEx	Asn_X_Ser_Thrtr	BDMT_L	BMTer_L	B3GNT39g	BHBt	Asn_X_Ser_Thrtr	ASNSERNaEx	ALASm	ALOX5	ASPGLUm	ASAH1	CLOHtex2	ASCBt4	ASNtN1	ARACHCRNt	ASPDt6	ASPGLUm	BALAtmr	Asn_X_Ser_Thrtr	BAAT1x	ARTCOAL3	Asn_X_Ser_Thrtr	ASNTHRNaEx	ASCBOX	ASNSERNaEx	ALDD2x	ASNTHRNaEx	ALASm	BTND1	AMACRp	AMETt2m	ARTCOAL1	AMACRp	AMANK	ARSA	B_MANNASEly	ARTPLM3
ASPDxt	BDHm	BACCL	ARGN	ATPasel	C161CRNt	BAMPPALDOX	ARACHCRNt	BAAT2x	C3STKR2r	BACCLm	B3GALT5g	ASNNm	ASPCTr	BDMT_U	BMTer_U	BAAT1x	BHBtm	ASPCTr	ASNTHRNaEx	ALAt2r	ALOX52	ASPNATm	ASCBOX	CLOXAtex2	ASNALANaEx	Asn_X_Ser_Thrtr	ARACHDCOAtx	ASPDxt	ASPNATm	BAMPPALDOX	ASPDt6	BACCL	R_group_phosphotase_1	ASP1DC	ASNtm	ASNALANaEx	ASNTHRNaEx	ALDD2y	Asn_X_Ser_Thrtr	ALAt4	BTNDm	AMANK	AMPDA	ARTCOAL2	AMETr	AMETr	ARTCOAL1	B3GALT3g	ASAH1
ASPGLUm	BDMT_L	BACCLm	ARGNm	ATPH1e	C180CPT1	BDHm	ARACHDCOAtx	BACCL	C4STMO1r	BAMPPALDOX	B3GNT39g	ASNSERNaEx	ASPDxt	BHBt	BPNT	BACCL	BILGLCURt	ASPDxt	ASNtN1	ALAt4	ALR2	ASPTA	ASCBt	CLPNDCOAtx	ASNCYSNaEx	ASPCTr	ARACHDtr	ASPGLUm	ASPt6	BCDO	ASPDxt	BACCLm	R_group_phosphotase_2	ASPCTr	Asn_X_Ser_Thrtr	ASNCYSNaEx	ASNtN1	ALOX5	ASPCTr	ALATA_L	BTNPL	AMETr	AMPTASECG	ARTCOAL3	AMETt2m	AMETt2m	ARTCOAL2	B3GALT41g	ASCBOX
ASPTA	BDMT_U	BAMPPALDOX	ARGtiDF	ATPH2e	C180CPT2	BDMT_L	ARACHDt2	BACCLm	C4STMO2Pr	BDHm	BAAT1x	ASNt4	ASPGLUm	BHBtm	BTND1	BACCLm	BILGLCURtr	ASPGLUm	Asn_X_Ser_Thrtr	ALATA_L	ALR3	ASPTAm	ASCBt4	CLPNDt	ASNGLNNaEx	ASPDxt	ARACHt	ASPNATm	ASPTA	BDMT_L	ASPt6	BALAtmr	R_group_phosphotase_3	ASPDt6	ASPCTr	ASNGLNNaEx	Asn_X_Ser_Thrtr	ALOX52	ASPDt6	ALATHRNaEx	BTNPLm	AMETt2m	AMY1e	R_group_phosphotase_1	AMPDA	AMPDA	ARTCOAL3	B3GALT42g	ASCBt
ASPTAm	BETALDHxm	BDHm	ARGtm	ATPS4m	C180CRNt	BDMT_U	ARACHDtr	BALAtmr	CAATPS	BDMT_L	BAAT2x	ASNTHRNaEx	ASPNATm	BHMT	BTNDm	BALAtmr	BILIRED	ASPTA	ASPCTr	ALATHRNaEx	AMACR2p	ATP1ter	ASNALANaEx	CMPACNAtg	ASNNm	ASPGLUm	ARGN	ASPt6	ASPTAm	BDMT_U	ASPTA	BAMPPALDOX	ARTPLM2	ASPDxt	ASPDxt	ASNS1	ASPCTr	ALR2	ASPDxt	ALCD1	BTNt2	AMPDA	AMY2e	R_group_phosphotase_2	APAT2rm	AMPTASECG	R_group_phosphotase_1	B3GALT43g	ASCBt4
ATP2ter	BHBt	BDMT_L	ARTCOAL1	ATPtm	C204CPT1	BHBt	ARACHt	BAMPPALDOX	CAt7r	BDMT_U	BACCL	ASNtm	ASPTA	BILDGLCURt	BTNPL	BAMPPALDOX	BILIRUBt2	ASPTAm	ASPDxt	ALCD1	AMACRp	ATP2ter	ASNCYSNaEx	CMPSAS	ASNSERNaEx	ASPTA	ARGNm	ASPTA	ATP1ter	BETALDHxm	ASPTAm	BCDO	ARTPLM3	ASPGLUm	ASPGLUm	ASNSERNaEx	ASPDxt	ALR3	ASPGLUm	ALCD21_D	BTNt4i	AOBUTDsm	APAT2rm	R_group_phosphotase_3	APOCF	AMPTASECGe	R_group_phosphotase_2	B3GALT44g	ASNNm
ATPasel	BHBtm	BDMT_U	ARTCOAL2	ATPtn	C204CPT2	BHBtm	ARGN	BCDO	CBPS	BHBt	BACCLm	ASNtN1	ASPTAm	BILDGLCURtr	BTNPLm	BDHm	BILIRUBtr	ATP1ter	ASPGLUm	ALCD21_D	AMETr	ATPasel	ASNGLNNaEx	CO2t	ASNTHRNaEx	ATP1ter	ARGSL	ASPTAm	ATP2ter	BILDGLCURt	ATP1ter	BDHm	ASAH1	ASPt6	ASPTA	ASNTHRNaEx	ASPNATm	AMACR2p	ASPNATm	ALCD21_L	BUTt2m	APAT2rm	APOCF	ARTPLM2	APOCFm	AOBUTDsm	R_group_phosphotase_3	B3GALTg	ASNtm
ATPH1e	BILDGLCURt	BHBt	ARTCOAL3	B_MANNASEly	C204CRNt	BILDGLCURt	ARGSL	BDHm	CDIPTr	BHBtm	BAMPPALDOX	Asn_X_Ser_Thrtr	ATP1ter	BILGLCURt	BTNt2	BDMT_L	BMTer_L	ATP2ter	ASPTA	ALCD21_L	AMETt2m	ATPH1e	ASNNm	CO2ter	ASNtm	ATP2ter	ARGSS	ATP1ter	ATPH1e	BILDGLCURtr	ATP2ter	BDMT_L	ASCBOX	ASPTA	ASPTAm	ASNtN1	ASPTA	AMACRp	ASPt6	ALCD22_D	BUTt2r	APOCF	APOCFm	ARTPLM3	APOC_LYS_BTNP	APAT2rm	ARTPLM2	B3GNT39g	ASNtN1
ATPH2e	BILDGLCURtr	BHBtm	R_group_phosphotase_1	B3GALT3g	C226CPT1	BILDGLCURtr	ARGSS	BDMT_L	CDPDAGtm	BILGLCURt	BCDO	ASPDxt	ATP2ter	BILGLCURtr	BTNt4i	BDMT_U	BMTer_U	ATPasel	ASPTAm	ALCD22_D	AMPDA	ATPH2e	ASNS1	CO2tm	ASNtN1	ATPasel	ARGt4	ATP2ter	ATPH2e	BILGLCURt	ATPH1e	BDMT_U	ASCBt	ASPTAm	ATP1ter	Asn_X_Ser_Thrtr	ASPTAm	AMETr	ASPTA	ALCD22_L	C14STRr	APOCFm	APOC_LYS_BTNP	ASAH1	APOC_LYS_BTNPm	APNNOXte	ARTPLM3	B3GNT51g	Asn_X_Ser_Thrtr
ATPS4m	BILGLCURt	BILDGLCURt	R_group_phosphotase_2	B3GALT5g	C226CPT2	BILGLCURt	ARGtiDF	BDMT_U	CDS	BILIRED	BDHm	ASPGLUm	ATPasel	BILIRED	BUTt2m	BHBt	BPNT	ATPH1e	ATP1ter	ALCD22_L	AMPTASECG	ATPS4m	ASNSERNaEx	CO2tp	Asn_X_Ser_Thrtr	ATPH1e	ARGtiDF	ATPasel	ATPS4m	BILGLCURtr	ATPH2e	BETALDHxm	ASCBt4	ATP1ter	ATP2ter	ASPDxt	ATP1ter	AMETt2m	ASPTAm	ALCD2if	C160CPT1	APOC_LYS_BTNP	APOC_LYS_BTNPm	ASCBOX	ARAB_Lt	APOCF	ASAH1	BAAT1x	ASP1DC
ATPtm	BILIRED	BILDGLCURtr	R_group_phosphotase_3	B3GNT11g	C226CRNt	BILGLCURtr	ARSA	BHBt	CDSm	BILIRUBt2	BDMT_L	ASPTA	ATPH1e	BILIRUBt2	BUTt2r	BHBtm	BTND1	ATPH2e	ATP2ter	ALCD2if	AMPTASECGe	ATPtm	ASNTHRNaEx	COAtm	ASPCTr	ATPH2e	ARGtm	ATPH1e	ATPtm	BILIRED	ATPS4m	BHBt	ASNNm	ATP2ter	ATPasel	ASPGLUm	ATP2ter	AMPDA	ATP1ter	ALDD21	C160CPT2	APOC_LYS_BTNPm	ARAB_Lt	ASNALANaEx	ARABR	APOCFm	ASCBOX	BACCL	ASPCTr
B_MANNASEly	BILIRUBt2	BILGLCURt	ARTPLM2	B3GNT12g	C3STDH1Pr	BILIRED	ARTCOAL1	BHBtm	CEPTE	BMTer_L	BDMT_U	ASPTAm	ATPH2e	BILIRUBtr	C14STRr	BILDGLCURt	BTNDm	ATPS4m	ATPasel	ALDD21	APAT2rm	B_MANNASEly	ASNtm	COAtp	ASPDxt	ATPS4m	ARSA	ATPH2e	B_MANNASEly	BILIRUBt2	ATPtm	BHBtm	ASNS1	ATPasel	ATPH1e	ASPNATm	ATPasel	AMPTASECG	ATP2ter	ALDD2x	C161CPT1	ARAB_Lt	ARABR	ASNCYSNaEx	ARACHCOAtx	APOC_LYS_BTNP	ASCBt	BACCLm	ASPDt6
B3GALT3g	BMTer_L	BILGLCURtr	ARTPLM3	B3GNT310g	C3STDH1r	BILIRUBt2	ARTCOAL2	BILDGLCURt	CERT1gt	BMTer_U	BHBt	ATP1ter	ATPS4m	BMTer_L	C160CPT1	BILDGLCURte	BTNPL	ATPtm	ATPH1e	ALDD2x	APOCF	B3GALT3g	ASNtN1	COAtr	ASPGLUm	ATPtm	ARTCOAL1	ATPS4m	B3GALT41g	BILIRUBtr	AVITE1t	BILDGLCURt	ASNt4	ATPH1e	ATPH2e	ASPTA	ATPH1e	AMPTASECGe	ATPasel	ALDD2y	C161CPT12	ARABR	ARACHCOAtx	ASNGLNNaEx	ARACHCPT1	APOC_LYS_BTNPm	ASCBt4	BALAtmr	ASPDxt
B3GALT5g	BMTer_U	BILIRED	ASAH1	B3GNT311g	C3STKR2r	BILIRUBtr	ARTCOAL3	BILGLCURt	CERT1rt	BPNT	BHBtm	ATP2ter	ATPtm	BMTer_U	C160CPT2	BILGLCURt	BTNPLm	B_MANNASEly	ATPH2e	ALDD2y	APOCFm	B3GALT5g	Asn_X_Ser_Thrtr	COQ3m	ASPTA	ATPtn	ARTCOAL2	ATPtm	B3GALT42g	BMTer_L	B_MANNASEly	BILDGLCURtr	ASNtm	ATPH2e	ATPS4m	ASPTAm	ATPH2e	APAT2rm	ATPH1e	ALDSTRNte	C161CPT2	ARACHCOAtx	ARACHCPT1	ASNSERNaEx	ARACHCPT2	APPNNte	ASNALANaEx	BAMPPALDOX	ASPGLUm
B3GNT11g	BPNT	BILIRUBt2	ASCBOX	B3GNT312g	C4STMO1r	BMTer_L	R_group_phosphotase_1	BILGLCURtr	CERT2gt	BTND1	BILIRED	ATPasel	B_MANNASEly	BPNT	C160CRNt	BILIRED	BTNt2	B3GALT3g	ATPS4m	ALDSTRNte	APOC_LYS_BTNP	B3GALTg	ASPCTr	COQ5m	ASPTAm	B_MANNASEly	ARTCOAL3	ATPtn	B3GALT43g	BMTer_U	B3GALT3g	BILGLCURt	ASNtN1	ATPS4m	ATPtm	ATP1ter	ATPtm	APNNOXte	ATPH2e	ALDSTRNtm	C161CPT22	ARACHCPT1	ARACHCPT2	ASNTHRNaEx	ARACHCRNt	ARAB_Lt	ASNCYSNaEx	BCDO	ASPNATm
B3GNT310g	BTND1	BILIRUBtr	ASCBt	B3GNT313g	C4STMO2Pr	BMTer_U	R_group_phosphotase_2	BILIRED	CERT2rt	BTNDm	BILIRUBt2	ATPH1e	B3GALTg	BTND1	C161CPT1	BILIRUBt2	BTNt4i	B3GALT5g	ATPtm	ALDSTRNtm	APOC_LYS_BTNPm	B3GNT39g	ASPDxt	COQ6m	ATP1ter	B3GALT3g	R_group_phosphotase_1	B_MANNASEly	B3GALT44g	BPNT	B3GALT5g	BILGLCURtr	Asn_X_Ser_Thrtr	ATPtm	AVITE1t	ATP2ter	ATPtn	APOCF	ATPtm	ALOX5	C161CRN2t	ARACHCPT2	ARACHCRNt	Asn_X_Ser_Thrtr	ARACHDCOAtx	ARABR	ASNGLNNaEx	BDHm	ASPt6
B3GNT312g	BTNDm	BMTer_L	ASCBt4	B3GNT314g	C4STMO2r	BPNT	R_group_phosphotase_3	BILIRUBt2	CGLYt3_2_	BTNPL	BMTer_L	ATPH2e	B3GNT39g	BTNDm	C161CPT12	BMTer_L	BUTt2m	B3GNT11g	ATPtn	ALOX5	ARAB_Lt	B3GNT51g	ASPGLUm	COQ7m	ATP2ter	B3GALT5g	R_group_phosphotase_2	B3GALT41g	B3GALTg	BTND1	B3GALTg	BILIRED	ASP1DC	ATPtn	B_MANNASEly	ATPasel	B_MANNASEly	APOCFm	B_MANNASEly	ALOX52	C161CRNt	ARACHCRNt	ARACHDCOAtx	ASPDxt	ARACHDtr	ARACHCOAtx	ASNSERNaEx	BDMT_L	ASPTA
B3GNT39g	BTNPL	BMTer_U	ASNALANaEx	B3GNT315g	CAATPS	BTNt2	ARTPLM2	BILIRUBtr	CGMPt	BTNPLm	BMTer_U	ATPS4m	B3GNT51g	BTNPL	C161CPT2	BMTer_U	C14STRr	B3GNT310g	B_MANNASEly	ALOX52	ARABR	BAAT1x	ASPNATm	CORE2GTg	ATPasel	B3GALTg	ARTPLM2	B3GALT42g	B3GNT39g	BTNDm	B3GNT39g	BILIRUBt2	ASPCTr	B_MANNASEly	B3GALTg	ATPH1e	B3GALT3g	APOC_LYS_BTNP	B3GALT3g	ALR2	C180CPT1	ARACHDCOAtx	ARACHDtr	ASPGLUm	ARACHt	ARACHCPT1	ASNTHRNaEx	BDMT_U	ASPTAm
B3GNT51g	BTNPLm	BPNT	ASNCYSNaEx	B3GNT31g	CAt7r	BTNt4i	ARTPLM3	BMTer_L	CHLtm	BUTt2m	BPNT	ATPtm	BAAT1x	BTNPLm	C161CPT22	BPNT	C160CPT1	B3GNT312g	B3GALT3g	ALR2	ARACHCOAtx	BAAT4x	ASPTA	CORE6GTg	ATPH1e	B3GNT39g	ARTPLM3	B3GALT43g	B3GNT51g	BTNPL	B3GNT51g	BILIRUBtr	ASPDt6	B3GALTg	B3GNT39g	ATPH2e	B3GALT5g	APOC_LYS_BTNPm	B3GALT41g	ALR3	C180CPT2	ARACHDtr	ARACHt	ASPTA	ARGSL	ARACHCPT2	Asn_X_Ser_Thrtr	BETALDHxm	ATP1ter
BAAT2x	BUTt2m	BTND1	ASNGLNNaEx	B3GNT32g	CBR2	BUTt2m	ASAH1	BMTer_U	CHOLATEt	C14STRr	BTND1	B_MANNASEly	BACCL	BUP2	C161CRN2t	BTND1	C160CPT2	B3GNT39g	B3GALT5g	ALR3	ARACHCPT1	BACCL	ASPTAm	COt	ATPH2e	B3GNT51g	ASAH1	B3GALT44g	BAAT1x	BTNPLm	BAAT1x	BMTer_L	ASPDxt	B3GNT39g	B3GNT51g	ATPS4m	B3GALTg	APPNNte	B3GALT42g	AMACR2p	C180CRNt	ARACHt	ARGN	ASPTAm	ARGSS	ARACHCRNt	ASPCTr	BHBt	ATP2ter
BALAtmr	C14STRr	BTNDm	ASNNm	B3GNT33g	CDIPTr	C14STRr	Asn_X_Ser_Thrtr	BPNT	CHOLATEt2	C160CPT1	BTNDm	B3GALT3g	BACCLm	BUTt2m	C161CRNt	BTNDm	C161CPT1	B3GNT51g	B3GNT11g	AMACR2p	ARACHCPT2	BACCLm	ATP1ter	COUCOAFm	ATPS4m	BAAT1x	ASCBOX	B3GALTg	BAAT4x	BTNt2	BACCL	BMTer_U	ASPGLUm	B3GNT51g	BAAT1x	ATPtm	B3GNT39g	ARAB_Lt	B3GALT43g	AMACRp	C204CPT1	ARGN	ARGNm	ATP1ter	ARGtiDF	ARACHDCOAtx	ASPDxt	BHBtm	ATPasel
BAMPPALDOX	C160CPT1	BTNPL	ASNSERNaEx	B3GNT34g	CDPDAGtm	C160CPT1	ASPDxt	BTND1	CHOLK	C160CPT2	BTNPL	B3GALT5g	BALAtmr	C14STRr	C180CPT1	BTNPL	C161CPT12	BAAT1x	B3GNT310g	AMACRp	ARACHCRNt	BALAtmr	ATP2ter	CPPPGO	ATPtm	BACCL	ASCBt	B3GNT39g	BACCL	BTNt4i	BACCLm	BPNT	ASPNATm	BAAT1x	BAAT2x	B_MANNASEly	B3GNT51g	ARABR	B3GALT44g	AMCOXO	C204CPT2	ARGNm	ARGtiDF	ATP2ter	ARSA	ARACHDtr	ASPGLUm	BILDGLCURt	ATPH1e
BDHm	C160CPT2	BTNPLm	ASNTHRNaEx	B3GNT35g	CDS	C160CPT2	ASPGLUm	BTNDm	CHOLt4	C161CPT1	BTNPLm	B3GALTg	BAMPPALDOX	C160CPT1	C180CPT2	BTNPLm	C161CPT2	BAAT2x	B3GNT312g	AMANK	ARACHDCOAtx	BAMPPALDOX	ATPasel	CRNt	B_MANNASEly	BACCLm	ASCBt4	B3GNT51g	BACCLm	BUTt2m	BALAtmr	BTND1	ASPt6	BACCL	BAAT3x	B3GNT11g	BAAT1x	ARACHCOAtx	B3GALT5g	AMETr	C204CRNt	ARGtiDF	ARSA	ATPasel	ARTCOAL1	ARACHt	ASPNATm	BILDGLCURtr	ATPH2e
BDMT_L	C161CPT1	BTNt2	ASNtm	B3GNT36g	CDSm	C160CRNt	ASPNATm	BTNPL	CHOLtu	C161CPT12	BTNt2	B3GNT11g	BDHm	C160CPT2	C180CRNt	BTNt2	C161CPT22	BACCL	B3GNT39g	AMCOXO	ARACHDtr	BDHm	ATPH1e	CRNtim	B3GALTg	BALAtmr	ASNALANaEx	BAAT1x	BALAtmr	BUTt2r	BAMPPALDOX	BTNDm	ASPTA	BACCLm	BACCL	B3GNT310g	BAAT2x	ARACHCPT1	B3GNT11g	AMETt2m	C226COAtx	ARGtm	ARTCOAL1	ATPH1e	ARTCOAL2	ARGDCm	ASPTA	BILGLCURt	ATPS4m
BDMT_U	C161CPT12	BTNt4i	Asn_X_Ser_Thrtr	B3GNT39g	CEPTE	C161CPT1	ASPTA	BTNPLm	CITL	C161CPT2	BTNt4i	B3GNT12g	BDMT_L	C161CPT1	C181CPT1	BTNt4i	C161CRN2t	BACCLm	B3GNT51g	AMETr	ARACHt	BDMT_L	ATPH2e	CRNtuNa	B3GNT39g	BAMPPALDOX	ASNCYSNaEx	BAAT3x	BAMPPALDOX	C14STRr	BCDO	BTNPL	ASPTAm	BALAtmr	BACCLm	B3GNT312g	BACCL	ARACHCPT2	B3GNT310g	AMPDA	C226CPT1	ARSA	ARTCOAL2	ATPH2e	ARTCOAL3	ARGN	ASPTAm	BILGLCURtr	ATPtm
BHBt	C161CPT2	BUTt2m	ASPCTr	B3GNT51g	CERT1rt	C161CPT12	ASPTAm	BTNt2	CITtam	C161CPT22	BUTt2m	B3GNT310g	BDMT_U	C161CPT12	C181CPT2	BUTt2m	C161CRNt	BALAtmr	BAAT1x	AMETt2m	ARGDCm	BDMT_U	ATPtm	CRNtx	B3GNT51g	BDMT_L	ASNGLNNaEx	BACCL	BDHm	C160CPT1	BDHm	BTNPLm	ATP1ter	BALAVECSEC	BAMPPALDOX	B3GNT39g	BACCLm	ARACHCRNt	B3GNT312g	AMPTASECG	C226CPT2	ARTCOAL1	ARTCOAL3	ATPS4m	R_group_phosphotase_1	ARGNm	ATP1ter	BILIRED	ATPtn
BHBtm	C161CPT22	C14STRr	ASPDxt	BAAT1x	CERT2gt	C161CPT2	ATP1ter	BTNt4i	CITtbm	C161CRN2t	C14STRr	B3GNT312g	BHBt	C161CPT2	C181CRNt	C14STRr	C180CPT1	BAMPPALDOX	BAAT2x	AMPDA	ARGtiDF	BHBt	AVITE1t	CRVNCtr	BAAT1x	BDMT_U	ASNNm	BACCLm	BDMT_L	C160CPT2	BDMT_L	BTNt2	ATP2ter	BAMPPALDOX	BDHm	B3GNT51g	BAMPPALDOX	ARACHDCOAtx	B3GNT37g	AMPTASECGe	C226CRNt	ARTCOAL2	R_group_phosphotase_1	ATPtm	R_group_phosphotase_2	ARGSL	ATP2ter	BILIRUBt2	B_MANNASEly
BILDGLCURt	C161CRN2t	C160CPT1	ASPGLUm	BAAT2x	CERT2rt	C161CPT22	ATP2ter	BUTt2m	CLFORtex	C161CRNt	C160CPT1	B3GNT315g	BHBtm	C161CPT22	C204CPT1	C160CPT1	C180CPT2	BCDO	BACCL	AOBUTDsm	ARGtm	BHBtm	B_MANNASEly	CSAPASEly	BAAT2x	BILDGLCURt	ASNS1	BALAtmr	BDMT_U	C161CPT12	BDMT_U	BTNt4i	ATPasel	BDHm	BDMT_L	BAAT1x	BCDO	ARACHDtr	B3GNT39g	AMY1e	C3STDH1Pr	ARTCOAL3	R_group_phosphotase_2	B_MANNASEly	R_group_phosphotase_3	ARGSS	ATPasel	BILIRUBtr	B3GALT3g
BILGLCURt	C161CRNt	C160CPT2	ASPNATm	BACCL	CGLYt3_2_	C161CRN2t	ATPasel	C14STRr	CLOXAtex2	C180CPT1	C160CPT2	B3GNT39g	BILGLCURtr	C161CRN2t	C204CPT2	C160CPT2	C180CRNt	BDHm	BACCLm	APAT2rm	ARSA	BILDGLCURt	B3GALT3g	CSCPASEly	BACCL	BILGLCURt	ASNSERNaEx	BAMPPALDOX	BHBt	C161CPT22	BHBt	BUTt2m	ATPH1e	BDMT_L	BDMT_U	BACCL	BDMT_L	ARACHt	B3GNT51g	AMY2e	C3STDH1r	R_group_phosphotase_1	ARTPLM2	B3GALTg	ARTPLM2	ARGtiDF	ATPH1e	BMTer_L	B3GALT41g
BILGLCURtr	C180CPT1	C161CPT1	ASPTA	BACCLm	CHLtm	C161CRNt	ATPH1e	C160CPT1	CLPNDt	C180CPT2	C160CRNt	B3GNT51g	BILIRED	C161CRNt	C204CRNt	C160CRNt	C181CPT1	BDMT_L	BALAtmr	APOCF	ARTCOAL1	BILGLCURt	B3GALT5g	CSm	BACCLm	BILIRED	ASNTHRNaEx	BDHm	BHBtm	C161CRN2t	BHBtm	C14STRr	ATPH2e	BDMT_U	BHBt	BACCLm	BDMT_U	ARGDCm	BAAT1x	APAT2rm	C3STKR2r	R_group_phosphotase_2	ARTPLM3	B3GNT39g	ARTPLM3	ARGtm	ATPH2e	BMTer_U	B3GALT42g
BILIRED	C180CPT2	C161CPT12	ASPTAm	BAMPPALDOX	CHOLK	C180CPT1	ATPH2e	C160CPT2	CMPACNAtg	C180CRNt	C161CPT1	BAAT2x	BILIRUBt2	C180CPT1	C3STDH1Pr	C161CPT1	C181CPT2	BDMT_U	BAMPPALDOX	APOCFm	ARTCOAL2	BILGLCURtr	B3GALTg	CSNAT2x	BALAtmr	BILIRUBt2	ASNtm	BDMT_L	BILDGLCURt	C180CPT1	BILGLCURt	C160CPT1	ATPS4m	BETALDHxm	BHBtm	BALAtmr	BILDGLCURt	ARGN	BAAT2x	APNNOXte	C4STMO1r	R_group_phosphotase_3	ASAH1	B3GNT51g	ASAH1	ARSA	ATPS4m	BPNT	B3GALT43g
BILIRUBt2	C180CRNt	C161CPT2	ATP1ter	BDHm	CHOLt4	C180CPT2	ATPS4m	C161CPT1	CMPSAS	C204CPT1	C161CPT12	BACCL	BILIRUBtr	C180CPT2	C3STDH1r	C161CPT12	C181CRNt	BHBt	BDHm	APOC_LYS_BTNP	ARTCOAL3	BILIRED	B3GNT39g	CSPG_Atly	BAMPPALDOX	BMTer_L	ASNtN1	BDMT_U	BILDGLCURtr	C180CPT2	BILGLCURtr	C160CPT2	ATPtm	BHBt	BILDGLCURt	BAMPPALDOX	BILDGLCURte	ARGNm	BAAT3x	APOCF	C4STMO2Pr	ARTPLM2	ASCBOX	BAAT1x	ASCBOX	ARTCOAL1	ATPtm	BTND1	B3GALT44g
BILIRUBtr	C181CPT1	C161CPT22	ATP2ter	BDMT_L	CHOLtu	C180CRNt	ATPtm	C161CPT12	CO2t	C204CPT2	C161CPT2	BACCLm	BMTer_L	C180CRNt	C3STKR2r	C161CPT2	C204CPT1	BHBtm	BDMT_L	APOC_LYS_BTNPm	R_group_phosphotase_1	BILIRUBt2	B3GNT51g	CSPG_Ctly	BDHm	BMTer_U	Asn_X_Ser_Thrtr	BETALDHxm	BILGLCURt	C180CRNt	BILIRED	C161CPT1	ATPtn	BHBtm	BILDGLCURte	BDMT_L	BILDGLCURtr	ARGtiDF	BAAT4x	APOCFm	C4STMO2r	ARTPLM3	ASCBt	BAAT4x	ASCBt	ARTCOAL2	ATPtn	BTNDm	B3GALTg
BMTer_L	C181CPT2	C161CRN2t	ATPasel	BDMT_U	CHSTEROLSULT	C181CPT1	AVITE1t	C161CPT2	CO2ter	C204CRNt	C161CPT22	BALAtmr	BMTer_U	C181CPT1	C4STMO1r	C161CPT22	C204CPT2	BILDGLCURte	BDMT_U	APRGSTRNte	R_group_phosphotase_2	BILIRUBtr	BAAT1x	CTPS1	BDMT_L	BPNT	ASPCTr	BHBt	BILGLCURtr	C204CPT1	BILIRUBt2	C161CPT12	AVITE1t	BILDGLCURt	BILDGLCURtr	BDMT_U	BILGLCURt	ARGtm	BACCL	APOC_LYS_BTNP	CAATPS	ASAH1	ASCBt4	BACCL	ASCBt4	ARTCOAL3	B_MANNASEly	BTNPL	B3GNT39g
BMTer_U	C181CRNt	C161CRNt	ATPH1e	BHBt	CHSTEROLt	C181CPT2	B_MANNASEly	C161CPT22	CO2tm	C226CPT1	C161CRN2t	BAMPPALDOX	BPNT	C181CPT2	C4STMO2Pr	C161CRN2t	C204CRNt	BILDGLCURtr	BHBt	ARAB_Lt	R_group_phosphotase_3	BMTer_L	BAAT4x	CTPS2	BDMT_U	BTND1	ASPDxt	BHBtm	BILIRED	C204CPT2	BILIRUBtr	C161CPT2	B_MANNASEly	BILDGLCURte	BILGLCURt	BILDGLCURt	BILGLCURtr	ARSA	BACCLm	APOC_LYS_BTNPm	CAMPt	ASCBOX	ASNALANaEx	BACCLm	ASNALANaEx	R_group_phosphotase_1	B3GALT3g	BTNPLm	B3GNT51g
BPNT	C204CPT1	C180CPT1	ATPH2e	BHBtm	CHSTEROLt1	C181CRNt	B3GNT11g	C161CRN2t	CO2tp	C226CPT2	C161CRNt	BDHm	BTND1	C181CRNt	C4STMO2r	C161CRNt	C226COAtx	BILGLCURt	BHBtm	ARABR	ARTPLM2	BMTer_U	BACCL	CYANt	BETALDHxm	BTNDm	ASPGLUm	BILDGLCURt	BILIRUBt2	C204CRNt	BMTer_L	C161CPT22	B3GALT41g	BILDGLCURtr	BILGLCURtr	BILGLCURt	BILIRED	ARTCOAL1	BALAtmr	APPNNte	CAROtr	ASNALANaEx	ASNCYSNaEx	BALAtmr	ASNCYSNaEx	R_group_phosphotase_2	B3GALTg	BTNt2	BAAT1x
BTNt2	C204CPT2	C180CPT2	ATPS4m	BILDGLCURt	CHSTEROLt2	C204CPT1	B3GNT310g	C161CRNt	COAtg	C226CRNt	C180CPT1	BDMT_L	BTNDm	C204CPT1	CAATPS	C180CPT1	C226CPT1	BILGLCURtr	BILDGLCURt	ARACHCOAtx	ARTPLM3	BPNT	BACCLm	CYANtm	BHBt	BTNPL	ASPNATm	BILDGLCURte	BILIRUBtr	C226CPT1	BMTer_U	C161CRN2t	B3GALT42g	BILGLCURt	BILIRED	BILGLCURtr	BILIRUBt2	ARTCOAL2	BAMPPALDOX	ARAB_Lt	CAt7r	ASNCYSNaEx	ASNGLNNaEx	BAMPPALDOX	ASNGLNNaEx	R_group_phosphotase_3	B3GNT39g	BTNt4i	BAAT3x
BTNt4i	C204CRNt	C180CRNt	ATPtm	BILGLCURt	CHSTEROLt3	C204CPT2	B3GNT312g	C180CPT1	COAtm	C3STDH1Pr	C180CPT2	BDMT_U	BTNPL	C204CPT2	CAMPt	C180CPT2	C226CPT2	BILIRED	BILDGLCURtr	ARACHCPT1	ASAH1	BTND1	BAMPPALDOX	CYSGLTH	BHBtm	BTNPLm	ASPTA	BILDGLCURtr	BMTer_L	C226CPT2	BPNT	C161CRNt	B3GALT43g	BILGLCURtr	BILIRUBt2	BILIRED	BILIRUBtr	ARTCOAL3	BDHm	ARABR	CATm	ASNGLNNaEx	ASNNm	BDHm	ASNNm	ARTPLM2	B3GNT51g	BUTt2m	BACCL
BUTt2m	C226CPT1	C181CPT1	ATPtn	BILIRED	CITL	C204CRNt	B3GNT39g	C180CPT2	COAtp	C3STDH1r	C180CRNt	BETALDHxm	BTNPLm	C204CRNt	CAROtr	C180CRNt	C226CRNt	BILIRUBt2	BILGLCURt	ARACHCPT2	ASCBOX	BTNDm	BDMT_L	CYSt4	BILDGLCURt	BUTt2m	ASPTAm	BILGLCURt	BMTer_U	C226CRNt	BTND1	C180CPT1	B3GALT44g	BILIRED	BILIRUBtr	BILIRUBt2	BMTer_L	R_group_phosphotase_1	BDMT_L	ARACHCOAtx	CBPS	ASNNm	ASNS1	BDMT_L	ASNSERNaEx	ARTPLM3	BAAT1x	C14STRr	BACCLm
BUTt2r	C226CPT2	C181CPT2	B_MANNASEly	BILIRUBt2	CITtam	C226COAtx	B3GNT51g	C180CRNt	COAtr	C3STKR2r	C181CPT1	BHBt	BTNt2	C226CPT1	CAt7r	C181CPT1	C3STDH1Pr	BILIRUBtr	BILGLCURtr	ARACHCRNt	ASCBt	BTNPL	BDMT_U	CYSTA	BILDGLCURte	BUTt2r	ATP1ter	BILGLCURtr	BPNT	C3STDH1Pr	BTNDm	C180CPT2	B3GALTg	BILIRUBt2	BPNT	BILIRUBtr	BMTer_U	R_group_phosphotase_2	BDMT_U	ARACHCPT1	CDIPTr	ASNSERNaEx	ASNSERNaEx	BDMT_U	ASNTHRNaEx	ASAH1	BAAT2x	C160CPT1	BALAtmr
C14STRr	C226CRNt	C181CRNt	B3GALT3g	BMTer_L	CITtbm	C226CPT1	BAAT1x	C181CPT1	CORE2GTg	C4STMO1r	C181CPT2	BHBtm	BTNt4i	C226CPT2	CBPS	C181CPT2	C3STDH1r	BMTer_L	BILIRED	ARACHDCOAtx	ASCBt4	BTNPLm	BILDGLCURt	CYTD	BILDGLCURtr	C14STRr	ATP2ter	BILIRED	BTND1	C3STDH1r	BTNPL	C180CRNt	B3GNT39g	BILIRUBtr	BTND1	BMTer_L	BPNT	R_group_phosphotase_3	BETALDHxm	ARACHCPT2	CDPDAGtm	ASNTHRNaEx	ASNTHRNaEx	BHBt	ASNtm	ASCBOX	BAAT3x	C160CPT2	BAMPPALDOX
C160CPT1	C3STDH1Pr	C204CPT1	B3GALT5g	BMTer_U	CLFORtex	C226CPT2	BAAT2x	C181CPT2	CORE3GTg	C4STMO2Pr	C181CRNt	BILDGLCURt	BUTt2m	C226CRNt	CBR2	C181CRNt	C3STKR2r	BMTer_U	BILIRUBt2	ARACHDtr	ASNALANaEx	BTNt2	BILDGLCURtr	CYTDK1	BILGLCURt	C160CPT1	ATPasel	BILIRUBt2	BTNDm	C3STKR2r	BTNPLm	C204CPT1	B3GNT51g	BMTer_L	BTNDm	BMTer_U	BTND1	ARTPLM2	BHBt	ARACHCRNt	CDS	ASNtm	ASNtm	BHBtm	ASNtN1	ASCBt	BAAT4x	C161CPT1	BDHm
C160CPT2	C3STDH1r	C204CPT2	B3GNT11g	BPNT	CLHCO3tex2	C226CRNt	BAAT3x	C181CRNt	CORE4GTg	C4STMO2r	C204CPT1	BILDGLCURte	BUTt2r	C3STDH1Pr	CDIPTr	C204CPT1	C4STMO1r	BPNT	BILIRUBtr	ARACHt	ASNCYSNaEx	BTNt4i	BILGLCURt	CYTDK2m	BILGLCURtr	C160CPT2	ATPH1e	BILIRUBtr	BTNPL	C4STMO1r	BTNt2	C204CPT2	BAAT1x	BMTer_U	BTNPL	BPNT	BTNDm	ARTPLM3	BHBtm	ARACHDCOAtx	CDSm	ASNtN1	Asn_X_Ser_Thrtr	BILDGLCURt	Asn_X_Ser_Thrtr	ASCBt4	BACCL	C161CPT12	BDMT_L
C161CPT1	C3STKR2r	C204CRNt	B3GNT12g	BTND1	CLOHtex2	C3STDH1Pr	BAAT4x	C204CPT1	CORE6GTg	CAATPS	C204CPT2	BILDGLCURtr	C14STRr	C3STDH1r	CDS	C204CPT2	C4STMO2Pr	BTND1	BMTer_L	ARGSL	ASNGLNNaEx	BUTt2m	BILGLCURtr	CYTDt	BILIRED	C160CRNt	ATPH2e	BMTer_L	BTNPLm	C4STMO2Pr	BTNt4i	C204CRNt	BAAT3x	BPNT	BTNPLm	BTND1	BTNPL	ASAH1	BILDGLCURt	ARACHDtr	CEPTC	Asn_X_Ser_Thrtr	ASPCTr	BILDGLCURte	ASPCTr	ASNALANaEx	BACCLm	C161CPT2	BDMT_U
C161CPT12	C4STMO1r	C226COAtx	B3GNT310g	BTNDm	CLOXAtex2	C3STDH1r	BACCL	C204CPT2	COt	CAMPt	C204CRNt	BILGLCURt	C160CPT1	C3STKR2r	CEPTC	C204CRNt	C4STMO2r	BTNDm	BMTer_U	ARGSS	ASNNm	BUTt2r	BILIRED	CYTDt4	BILIRUBt2	C161CPT1	ATPS4m	BMTer_U	BTNt2	C4STMO2r	BUTt2m	C226COAtx	BACCL	BTND1	BUTt2m	BTNDm	BTNPLm	ASCBt	BILDGLCURte	ARACHt	CERT1gt	ASPCTr	ASPDxt	BILDGLCURtr	ASPDxt	ASNCYSNaEx	BAMPPALDOX	C161CPT22	BHBt
C161CPT2	C4STMO2Pr	C226CPT1	B3GNT311g	BTNPL	CLPNDCOAtx	C3STKR2r	BACCLm	C204CRNt	CPPPGO	CAt7r	C226COAtx	BILGLCURtr	C160CPT2	C4STMO1r	CERT1gt	C226COAtx	CAATPS	BTNPL	BPNT	ARGtiDF	ASNS1	C14STRr	BILIRUBt2	CYTDtm	BILIRUBtr	C161CPT12	ATPtm	BPNT	BTNt4i	CAATPS	C14STRr	C226CPT1	BACCLm	BTNDm	BUTt2r	BTNPL	BTNt2	ASCBt4	BILDGLCURtr	ARGDCm	CERT1rt	ASPDxt	ASPGLUm	BILGLCURt	ASPGLUm	ASNGLNNaEx	BDHm	C161CRN2t	BHBtm
C161CPT22	C4STMO2r	C226CPT2	B3GNT312g	BTNPLm	CLPNDt	C4STMO1r	BALAtmr	C226COAtx	CRNt	CBPS	C226CPT1	BILIRED	C161CPT1	C4STMO2Pr	CERT1rt	C226CPT1	CAMPt	BTNPLm	BTND1	ARSA	ASNSERNaEx	C160CPT1	BILIRUBtr	CYTK1	BMTer_L	C161CPT2	B_MANNASEly	BTND1	BUTt2m	CAROtr	C160CPT1	C226CPT2	BALAtmr	BTNPL	C14STRr	BTNPLm	BTNt4i	ASNALANaEx	BILGLCURt	ARGN	CERT2gt	ASPGLUm	ASPNATm	BILGLCURtr	ASPTA	ASNNm	BDMT_L	C161CRNt	BILDGLCURt
C161CRN2t	CAATPS	C226CRNt	B3GNT313g	BTNt2	CMPACNAtg	C4STMO2Pr	BAMPPALDOX	C226CPT1	CRNtim	CBR2	C226CPT2	BILIRUBt2	C161CPT12	C4STMO2r	CERT2gt	C226CPT2	CAROtr	BUTt2m	BTNDm	ARTCOAL1	ASNTHRNaEx	C160CPT2	BMTer_L	CYTK10	BMTer_U	C161CPT22	B3GALT3g	BTNDm	BUTt2r	CAt7r	C160CPT2	C226CRNt	BDHm	BTNPLm	C160CPT1	BTNt2	BUTt2m	ASNCYSNaEx	BILGLCURtr	ARGNm	CERT2rt	ASPTA	ASPTA	BILIRED	ASPTAm	ASNSERNaEx	BDMT_U	C180CPT1	BILGLCURt
C161CRNt	CAMPt	C3STDH1Pr	B3GNT314g	BTNt4i	CMPACNAtn	C4STMO2r	BDHm	C226CPT2	CRNtuNa	CDIPTr	C226CRNt	BILIRUBtr	C161CPT2	CAATPS	CERT2rt	C226CRNt	CAt7r	C14STRr	BTNPL	ARTCOAL2	ASNtm	C161CPT1	BMTer_U	CYTK10n	BPNT	C161CRN2t	B3GALT5g	BTNPL	C14STRr	CATm	C161CPT1	C3STDH1Pr	BDMT_L	BUP2	C160CPT2	BTNt4i	BUTt2r	ASNGLNNaEx	BILIRED	ARGtiDF	CGLYt3_2_	ASPTAm	ASPTAm	BILIRUBt2	ATP1ter	ASNTHRNaEx	BETALDHxm	C180CPT2	BILGLCURtr
C180CPT1	CAt7r	C3STDH1r	B3GNT315g	BUTt2m	CMPSAS	CAATPS	BDMT_L	C226CRNt	CRVNCtr	CDPDAGtm	C3STDH1Pr	BMTer_L	C161CPT22	CAROtr	CGLYt3_2_	C3STDH1Pr	CBPS	C160CPT1	BTNPLm	ARTCOAL3	ASNtN1	C161CPT12	BPNT	CYTK11	BTND1	C161CRNt	B3GALTg	BTNPLm	C160CPT1	CBR2	C161CPT12	C3STDH1r	BDMT_U	BUTt2m	C161CPT1	BUTt2m	C14STRr	ASNNm	BILIRUBt2	ARGtm	CGMPt	ATP1ter	ATP1ter	BILIRUBtr	ATP2ter	ASNtm	BHBt	C180CRNt	BILIRED
C180CPT2	CBPS	C3STKR2r	B3GNT31g	C14STRr	CMPSASn	CAMPt	BDMT_U	C3STDH1Pr	CSCPASEly	CDS	C3STDH1r	BMTer_U	C161CRN2t	CAt7r	CGMPt	C3STDH1r	CDIPTr	C160CPT2	BUTt2m	R_group_phosphotase_1	Asn_X_Ser_Thrtr	C161CPT2	BTND1	CYTK11n	BTNDm	C180CPT1	B3GNT39g	BTNt2	C160CPT2	CDIPTr	C161CPT2	C3STKR2r	BETALDHxm	BUTt2r	C161CPT12	BUTt2r	C160CPT1	ASNSERNaEx	BILIRUBtr	ARSA	CHLPCTD	ATP2ter	ATP2ter	BMTer_L	ATPasel	Asn_X_Ser_Thrtr	BHBtm	C181CPT1	BILIRUBt2
C180CRNt	CBR2	C4STMO1r	B3GNT32g	C160CPT1	CO2t	CAt7r	BHBt	C3STDH1r	CSm	CDSm	C3STKR2r	BPNT	C161CRNt	CBR2	CH25H	C3STKR2r	CDPDAGtm	C161CPT1	C14STRr	R_group_phosphotase_2	ASPCTr	C161CPT22	BTNDm	CYTK12	BTNPL	C180CPT2	B3GNT51g	BTNt4i	C161CPT1	CDPDAGtm	C161CPT22	C4STMO1r	BHBt	C160CPT1	C161CPT2	C14STRr	C160CPT2	ASNTHRNaEx	BPNT	ARTCOAL1	CHLtm	ATPasel	ATPasel	BMTer_U	ATPH1e	ASPCTr	BILDGLCURt	C181CPT2	BILIRUBtr
C181CPT1	CDIPTr	C4STMO2Pr	B3GNT33g	C160CPT2	CO2ter	CBPS	BHBtm	C3STKR2r	CSPG_Ctly	CEPTC	C4STMO1r	BTND1	C180CPT1	CDIPTr	CHLPCTD	C4STMO1r	CDS	C161CPT12	C160CPT1	R_group_phosphotase_3	ASPDxt	C161CRN2t	BTNPL	CYTK12n	BTNPLm	C180CRNt	BAAT1x	BUTt2m	C161CPT12	CDS	C161CRN2t	C4STMO2Pr	BHBtm	C160CPT2	C161CPT22	C160CPT1	C161CPT1	ASNtm	BTND1	ARTCOAL2	CHOLATEt2	ATPH1e	ATPH1e	BPNT	ATPH2e	ASPDxt	BILDGLCURte	C181CRNt	BMTer_L
C181CPT2	CDPDAGtm	C4STMO2r	B3GNT34g	C161CPT1	CO2tm	CBR2	BILDGLCURt	C4STMO1r	CYOR_u10m	CEPTE	C4STMO2Pr	BTNDm	C180CPT2	CDPDAGtm	CHOLATEt2	C4STMO2Pr	CDSm	C161CPT2	C160CPT2	ARTPLM2	ASPGLUm	C161CRNt	BTNPLm	CYTK13	BTNt2	C181CPT1	BAAT3x	BUTt2r	C161CPT2	CDSm	C161CRNt	C4STMO2r	BILDGLCURt	C160CRNt	C161CRN2t	C160CPT2	C161CPT12	Asn_X_Ser_Thrtr	BTNDm	ARTCOAL3	CHOLK	ATPH2e	ATPH2e	BTND1	ATPS4m	ASPGLUm	BILDGLCURtr	C204CPT1	BMTer_U
C181CRNt	CDS	CAATPS	B3GNT35g	C161CPT12	CO2tp	CDIPTr	BILDGLCURte	C4STMO2Pr	CYSALANaEx	CERT1gt	C4STMO2r	BTNPL	C180CRNt	CDS	CHOLK	C4STMO2r	CEPTC	C161CPT22	C160CRNt	ARTPLM3	ASPNATm	C180CPT1	BTNt2	CYTK14	BTNt4i	C181CPT2	BACCL	C14STRr	C161CPT22	CEPTE	C180CPT1	CAATPS	BILDGLCURte	C161CPT1	C161CRNt	C161CPT1	C161CPT2	ASPCTr	BTNPL	R_group_phosphotase_1	CHOLt4	ATPS4m	ATPS4m	BTNDm	ATPtm	ASPNATm	BILGLCURt	C204CPT2	BPNT
C204CPT1	CDSm	CAMPt	B3GNT36g	C161CPT2	COAtg	CDPDAGtm	BILDGLCURtr	C4STMO2r	CYSGLTH	CERT1rt	CAATPS	BTNPLm	C181CPT1	CDSm	CHOLPtg	CAATPS	CERT1gt	C161CRN2t	C161CPT1	ASAH1	ASPTA	C180CPT2	BTNt4i	CYTK14n	BUTt2m	C181CRNt	BACCLm	C160CPT1	C161CRN2t	CERT1rt	C180CPT2	CAROtr	BILDGLCURtr	C161CPT12	C180CPT1	C161CPT12	C161CPT22	ASPDxt	BTNPLm	R_group_phosphotase_2	CHOLtu	ATPtm	ATPtm	BTNPL	ATPtn	ASPTA	BILGLCURtr	C204CRNt	BTND1
C204CPT2	CEPTC	CAt7r	B3GNT39g	C161CPT22	COAtl	CDS	BILGLCURt	CAATPS	CYSO	CERT2gt	CAMPt	BTNt2	C181CPT2	CERT1gt	CHOLt4	CAMPt	CERT1rt	C161CRNt	C161CPT12	ASCBOX	ASPTAm	C180CRNt	BUTt2m	CYTK1m	BUTt2r	C204CPT1	BALAtmr	C160CPT2	C161CRNt	CERT2gt	C180CRNt	CAt7r	BILGLCURt	C161CPT2	C180CPT2	C161CPT2	C161CRN2t	ASPGLUm	BUTt2m	R_group_phosphotase_3	CHSTEROLt	ATPtn	B_MANNASEly	BTNPLm	AVITE1t	ASPTAm	BILIRED	C226COAtx	BTNDm
C204CRNt	CEPTE	CBPS	B3GNT51g	C161CRN2t	COAtm	CDSm	BILGLCURtr	CAMPt	CYSTA	CERT2rt	CAROtr	BTNt4i	C181CRNt	CERT1rt	CHOLtu	CAt7r	CERT2gt	C180CPT1	C161CPT2	ASCBt	ATP1ter	C204CPT1	BUTt2r	CYTK1n	C14STRr	C204CPT2	BAMPPALDOX	C161CPT1	C180CPT1	CERT2rt	C204CPT1	CATm	BILGLCURtr	C161CPT22	C180CRNt	C161CPT22	C161CRNt	ASPNATm	BUTt2r	ARTPLM2	CHSTEROLt1	B_MANNASEly	B3GALT3g	BUTt2m	B_MANNASEly	ATP1ter	BILIRUBt2	C226CPT1	BTNPL
C226COAtx	CERT1gt	CDIPTr	BAAT1x	C161CRNt	COAtp	CEPTC	BILIRED	CAROtr	CYTD	CGLYt3_2_	CAt7r	BUTt2m	C204CPT1	CERT2gt	CHSTEROLt1	CBPS	CERT2rt	C180CPT2	C161CPT22	ASCBt4	ATP2ter	C204CPT2	C14STRr	CYTK2	C160CPT1	C204CRNt	BDHm	C161CPT2	C180CPT2	CGLYt3_2_	C204CPT2	CBR2	BILIRED	C161CRN2t	C181CPT1	C161CRN2t	C180CPT1	ASPTA	C14STRr	ARTPLM3	CHSTEROLt2	B3GALT3g	B3GALT42g	BUTt2r	B3GALT3g	ATP2ter	BILIRUBtr	C226CPT2	BTNPLm
C226CPT1	CERT1rt	CDPDAGtm	BAAT3x	C180CPT1	COAtr	CEPTE	BILIRUBt2	CAt7r	CYTDK1	CGMPt	CBPS	BUTt2r	C204CPT2	CERT2rt	CHSTEROLt2	CBPSam	CGLYt3_2_	C180CRNt	C161CRN2t	ASNALANaEx	ATPasel	C204CRNt	C160CPT1	CYTK2n	C160CPT2	C226COAtx	BDMT_L	C161CRNt	C180CRNt	CH25H	C204CRNt	CDIPTr	BILIRUBt2	C161CRNt	C181CPT2	C161CRNt	C180CPT2	ASPTAm	C160CPT1	ASAH1	CHSTEROLt3	B3GALT5g	B3GALT43g	C14STRr	B3GALT5g	ATPasel	BMTer_L	C226CRNt	BUTt2m
C226CPT2	CERT2gt	CDS	BACCL	C180CPT2	CORE2GTg	CERT1gt	BILIRUBtr	CBPS	CYTDK2m	CHLP	CDIPTr	C14STRr	C204CRNt	CGLYt3_2_	CHSTEROLt3	CDIPTr	CGMPt	C181CPT1	C161CRNt	ASNCYSNaEx	ATPH1e	C226CPT1	C160CPT2	CYTK3n	C161CPT1	C226CPT1	BDMT_U	C180CPT1	C204CPT1	CHLtm	C226COAtx	CDPDAGtm	BILIRUBtr	C180CPT1	C181CRNt	C180CPT1	C180CRNt	ATP1ter	C160CPT2	ASCBOX	CITL	B3GNT11g	B3GALT44g	C160CPT1	B3GNT11g	ATPH1e	BMTer_U	C3STDH1Pr	BUTt2r
C226CRNt	CERT2rt	CDSm	BACCLm	C180CRNt	CORE6GTg	CERT1rt	BMTer_L	CDIPTr	CYTDn	CHLPCTD	CDPDAGtm	C160CPT1	C226CPT1	CHLP	CITL	CDPDAGtm	CHLP	C181CPT2	C180CPT1	ASNGLNNaEx	ATPH2e	C226CPT2	C180CPT1	CYTK4n	C161CPT12	C226CPT2	BHBt	C180CPT2	C204CPT2	CHOLD2m	C226CPT1	CDS	BMTer_L	C180CPT2	C204CPT1	C180CPT2	C204CPT1	ATP2ter	C160CRNt	ASNALANaEx	CITtam	B3GNT12g	B3GALT5g	C160CPT2	B3GNT12g	ATPH2e	BPNT	C3STDH1r	C14STRr
C3STDH1Pr	CGLYt3_2_	CEPTC	BALAtmr	C181CPT1	COt	CERT2gt	BMTer_U	CDS	CYTDt	CHLtm	CDS	C160CPT2	C226CPT2	CHLtm	CITtam	CDS	CHLPCTD	C181CRNt	C180CPT2	ASNSERNaEx	ATPS4m	C226CRNt	C180CPT2	CYTK5	C161CPT2	C226CRNt	BHBtm	C180CRNt	C204CRNt	CHOLK	C226CPT2	CDSm	BMTer_U	C180CRNt	C204CPT2	C180CRNt	C204CPT2	ATPasel	C161CPT1	ASNCYSNaEx	CLFORtex	B3GNT310g	B3GNT11g	C161CPT1	B3GNT310g	ATPS4m	BTND1	C3STKR2r	C160CPT1
C3STDH1r	CGMPt	CEPTE	BAMPPALDOX	C181CPT2	CPPPGO	CERT2rt	BPNT	CEPTC	CYTDtm	CHOLATEt	CDSm	C161CPT1	C226CRNt	CHOLK	CLFORtex	CDSm	CHLtm	C204CPT1	C180CRNt	ASNTHRNaEx	ATPtm	C3STDH1Pr	C180CRNt	CYTK5n	C161CPT22	C3STDH1Pr	BILDGLCURt	C204CPT1	C226CPT1	CHOLt4	C226CRNt	CEPTC	BPNT	C181CPT1	C204CRNt	C181CPT1	C204CRNt	ATPH1e	C161CPT12	ASNGLNNaEx	CLPNDCOAtx	B3GNT311g	B3GNT12g	C161CPT12	B3GNT311g	ATPtm	BTNDm	C4STMO1r	C160CPT2
C3STKR2r	CHLPCTD	CERT1gt	BDHm	C181CRNt	CRNCARtp	CGLYt3_2_	BTND1	CERT1gt	CYTDtn	CHOLATEt2	CEPTE	C161CPT2	C3STDH1Pr	CHOLPtg	CLHCO3tex2	CEPTE	CHOLATEt2	C204CPT2	C181CPT1	ASNtN1	B_MANNASEly	C3STDH1r	C204CPT1	CYTK6	C161CRN2t	C3STDH1r	BILDGLCURte	C204CPT2	C226CPT2	CHOLtu	C3STDH1Pr	CEPTE	BTND1	C181CPT2	C226COAtx	C181CPT2	C226COAtx	ATPH2e	C161CPT2	ASNNm	CMPACNAtg	B3GNT312g	B3GNT310g	C161CPT2	B3GNT312g	B_MANNASEly	BTNPL	C4STMO2Pr	C160CRNt
C4STMO1r	CHLtm	CERT1rt	BDMT_L	C204CPT1	CRNt	CGMPt	BTNDm	CERT1rt	CYTK1	CHOLK	CERT1gt	C161CRNt	C3STDH1r	CHOLt4	CLOHtex2	CERT1gt	CHOLK	C204CRNt	C181CPT2	Asn_X_Ser_Thrtr	B3GALT3g	C3STKR2r	C204CPT2	CYTK6n	C161CRNt	C3STKR2r	BILDGLCURtr	C204CRNt	C226CRNt	CHSTEROLSULT	C3STDH1r	CERT1rt	BTNDm	C181CRNt	C226CPT1	C181CRNt	C226CPT1	ATPS4m	C161CPT22	ASNS1	CMPSAS	B3GNT313g	B3GNT311g	C161CPT22	B3GNT313g	B3GALT3g	BTNPLm	C4STMO2r	C161CPT1
C4STMO2Pr	CHOLATEt	CERT2gt	BDMT_U	C204CPT2	CRNtim	CHLP	BTNPL	CERT2gt	CYTK10	CHOLPtg	CERT1rt	C180CPT1	C3STKR2r	CHOLtu	CLOXAtex2	CERT1rt	CHOLPtg	C226COAtx	C181CRNt	ASPCTr	B3GALT5g	C4STMO1r	C204CRNt	CYTK7	C180CPT1	C4STMO1r	BILGLCURt	C226COAtx	C3STDH1Pr	CHSTEROLt1	C3STKR2r	CERT2gt	BTNPL	C204CPT1	C226CPT2	C204CPT1	C226CPT2	ATPtm	C161CRN2t	ASNSERNaEx	CO2t	B3GNT314g	B3GNT312g	C161CRN2t	B3GNT314g	B3GALT41g	BTNt2	CAATPS	C161CPT12
C4STMO2r	CHOLATEt2	CERT2rt	BETALDHxm	C204CRNt	CRNtuNa	CHLPCTD	BTNPLm	CERT2rt	CYTK10n	CHOLt4	CERT2gt	C180CPT2	C4STMO1r	CHSTEROLSULT	CMPACNAtg	CERT2gt	CHOLt4	C226CPT1	C204CPT1	ASPDxt	B3GNT11g	C4STMO2Pr	C226COAtx	CYTK7n	C180CPT2	C4STMO2Pr	BILGLCURtr	C226CPT1	C3STDH1r	CHSTEROLt2	C4STMO1r	CERT2rt	BTNPLm	C204CPT2	C226CRNt	C204CPT2	C226CRNt	B_MANNASEly	C161CRNt	ASNTHRNaEx	CO2ter	B3GNT315g	B3GNT313g	C161CRNt	B3GNT315g	B3GALT42g	BTNt4i	CAROtr	C161CPT2
CAATPS	CHOLD2m	CGLYt3_2_	BHBt	C226COAtx	CRNtx	CHLtm	BTNt2	CGLYt3_2_	CYTK11	CHOLtu	CERT2rt	C180CRNt	C4STMO2Pr	CHSTEROLt	CMPSAS	CERT2rt	CHOLtu	C226CPT2	C204CPT2	ASPGLUm	B3GNT12g	C4STMO2r	C226CPT1	CYTK8	C180CRNt	C4STMO2r	BILIRED	C226CPT2	C3STKR2r	CHSTEROLt3	C4STMO2Pr	CGLYt3_2_	BTNt2	C204CRNt	C3STDH1Pr	C204CRNt	C3STDH1Pr	B3GALT3g	C180CPT1	ASNtm	CO2tm	B3GNT31g	B3GNT314g	C180CPT1	B3GNT31g	B3GALT43g	BUTt2m	CAt7r	C161CPT22
CAMPt	CHOLK	CGMPt	BHBtm	C226CPT1	CRVNCtr	CHOLATEt	BTNt4i	CGMPt	CYTK11n	CHSTEROLt	CGLYt3_2_	C204CPT1	C4STMO2r	CHSTEROLt1	CO2t	CGLYt3_2_	CHSTEROLt	C226CRNt	C204CRNt	ASPNATm	B3GNT310g	CAATPS	C226CPT2	CYTK9	C181CPT1	CAATPS	BILIRUBt2	C226CRNt	C4STMO1r	CITL	C4STMO2r	CHLPCTD	BTNt4i	C226COAtx	C3STDH1r	C226COAtx	C3STKR2r	B3GALT5g	C180CPT2	Asn_X_Ser_Thrtr	CO2tp	B3GNT32g	B3GNT315g	C180CPT2	B3GNT32g	B3GALT44g	BUTt2r	CATm	C161CRN2t
CAt7r	CHOLPtg	CHLP	BILDGLCURt	C226CPT2	CSAPASEly	CHOLATEt2	BUP2	CHLP	CYTK12	CHSTEROLt1	CGMPt	C204CPT2	CAATPS	CHSTEROLt2	CO2ter	CGMPt	CHSTEROLt1	C3STDH1Pr	C226COAtx	ASPTA	B3GNT311g	CAMPt	C226CRNt	CYTK9n	C181CPT2	CAMPt	BILIRUBtr	C3STDH1Pr	C4STMO2Pr	CITtam	CAATPS	CHLtm	BUTt2m	C226CPT1	C3STKR2r	C226CPT1	C4STMO1r	B3GNT11g	C180CRNt	ASPCTr	COAtl	B3GNT33g	B3GNT31g	C180CRNt	B3GNT33g	B3GALT5g	C14STRr	CBR2	C161CRNt
CATm	CHOLt4	CHLPCTD	BILDGLCURte	C226CRNt	CSBPASEly	CHOLK	BUTt2m	CHLPCTD	CYTK12n	CHSTEROLt2	CH25H	C204CRNt	CAMPt	CHSTEROLt3	CO2tm	CH25H	CHSTEROLt2	C3STDH1r	C226CPT1	ASPTAm	B3GNT312g	CAt7r	C3STDH1Pr	D_3AIBt	C181CRNt	CAt7r	BMTer_L	C3STDH1r	C4STMO2r	CK	CAROtr	CHOLD2m	BUTt2r	C226CPT2	C4STMO1r	C226CPT2	C4STMO2r	B3GNT12g	C181CPT1	ASPDxt	COAtm	B3GNT34g	B3GNT32g	C181CPT1	B3GNT34g	B3GALTg	C160CPT1	CDIPTr	C180CPT1
CATp	CHOLtu	CHLtm	BILDGLCURtr	C3STDH1Pr	CSCPASEly	CHOLPtg	BUTt2r	CHOLATEt	CYTK13	CHSTEROLt3	CHLP	C226COAtx	CAt7r	CITL	CO2tp	CHLP	CHSTEROLt3	C3STKR2r	C226CPT2	ATP1ter	B3GNT313g	CBPS	C3STDH1r	D3AIBTm	C204CPT1	CBPS	BMTer_U	C3STKR2r	CAATPS	CKc	CAt7r	CHOLK	C14STRr	C226CRNt	C4STMO2Pr	C226CRNt	CAATPS	B3GNT310g	C181CPT2	ASPGLUm	COAtp	B3GNT35g	B3GNT33g	C181CPT2	B3GNT35g	B3GNT39g	C160CPT2	CDPDAGtm	C180CPT2
CBPS	CHSTEROLSULT	CHOLATEt	BILGLCURt	C3STDH1r	CSEPASEly	CHOLt4	C14STRr	CHOLATEt2	CYTK14	CITL	CHLtm	C226CPT1	CATm	CITtam	COAtg	CHLtm	CITtam	C4STMO1r	C226CRNt	ATP2ter	B3GNT314g	CBR2	C3STKR2r	DADA	C204CPT2	CBR2	BPNT	C4STMO1r	CAMPt	CLFORtex	CBR2	CHOLt4	C160CPT1	CAATPS	C4STMO2r	C3STDH1Pr	CAMPt	B3GNT311g	C181CRNt	ASPNATm	COAtr	B3GNT36g	B3GNT34g	C181CRNt	B3GNT36g	B3GNT51g	C161CPT1	CDS	C180CRNt
CDIPTr	CHSTEROLt1	CHOLATEt2	BILGLCURtr	C3STKR2r	CSm	CHOLtu	C160CPT1	CHOLK	CYTK14n	CITtam	CHOLATEt2	C226CPT2	CATp	CITtbm	COAtm	CHOLATEt	CLFORtex	C4STMO2Pr	C3STDH1Pr	ATPasel	B3GNT315g	CDIPTr	C4STMO1r	DADAe	C204CRNt	CDIPTr	BTND1	C4STMO2Pr	CAt7r	CMPACNAtg	CDIPTr	CHOLtu	C160CPT2	CAMPt	CAATPS	C3STDH1r	CAROtr	B3GNT312g	C204CPT1	ASPTA	CORE2GTg	B3GNT37g	B3GNT35g	C204CPT1	B3GNT39g	BAAT1x	C161CPT12	CDSm	C181CPT1
CDPDAGtm	CHSTEROLt2	CHOLK	BILIRED	C4STMO1r	CSNAT2m	CHSTEROLt1	C160CPT2	CHOLPtg	CYTK1m	CLFORtex	CHOLK	C226CRNt	CBPS	CLFORtex	COAtp	CHOLATEt2	CLHCO3tex2	C4STMO2r	C3STDH1r	ATPH1e	B3GNT31g	CDPDAGtm	C4STMO2Pr	DADNK	C226COAtx	CDPDAGtm	BTNDm	C4STMO2r	CATm	CMPACNAtn	CDPDAGtm	CHSTEROLt	C160CRNt	CAt7r	CAMPt	C3STKR2r	CAt7r	B3GNT313g	C204CPT2	ASPTAm	CORE3GTg	B3GNT39g	B3GNT36g	C204CPT2	B3GNT51g	BAAT2x	C161CPT2	CEPTE	C181CPT2
CDS	CHSTEROLt3	CHOLPtg	BILIRUBt2	C4STMO2Pr	CSNAT2x	CHSTEROLt2	C161CPT1	CHOLt4	CYTK1n	CLHCO3tex2	CHOLPtg	C3STDH1Pr	CBR2	CLHCO3tex2	COAtr	CHOLK	CLOHtex2	CAATPS	C3STKR2r	ATPH2e	B3GNT32g	CDS	C4STMO2r	DADNt4	C226CPT1	CDS	BTNPL	CAATPS	CBR2	CMPSAS	CDS	CHSTEROLt1	C161CPT1	CATm	CAt7r	C4STMO1r	CBPS	B3GNT314g	C204CRNt	ATP1ter	CORE4GTg	B3GNT51g	B3GNT37g	C204CRNt	BAAT1x	BAAT3x	C161CPT22	CERT1rt	C181CRNt
CDSm	CITL	CHOLt4	BILIRUBtr	C4STMO2r	CSNATm	CHSTEROLt3	C161CPT12	CHOLtu	CYTK2	CLOHtex2	CHOLt4	C3STDH1r	CDIPTr	CLOHtex2	COQ3m	CHOLPtg	CLOXAtex2	CAMPt	C4STMO1r	ATPS4m	B3GNT33g	CDSm	CAATPS	DAG_HSter	C226CPT2	CDSm	BTNPLm	CAMPt	CDIPTr	CMPSASn	CDSm	CHSTEROLt2	C161CPT12	CBPS	CBPS	C4STMO2Pr	CBR2	B3GNT315g	C226COAtx	ATP2ter	CORE6GTg	BAAT1x	B3GNT39g	C226COAtx	BAAT2x	BAAT4x	C161CRN2t	CERT2gt	C204CPT1
CEPTE	CITtam	CHOLtu	BMTer_L	CAATPS	CSNATp	CITtam	C161CPT2	CHSTEROLt1	CYTK2n	CLOXAtex2	CHOLtu	C3STKR2r	CDPDAGtm	CLOXAtex2	COQ5m	CHOLt4	CLPNDCOAtx	CAROtr	C4STMO2Pr	ATPtm	B3GNT34g	CEPTC	CAMPt	DAGK_hs	C226CRNt	CEPTC	BTNt2	CAt7r	CDPDAGtm	CO2t	CEPTC	CHSTEROLt3	C161CPT2	CBR2	CBR2	C4STMO2r	CDIPTr	B3GNT31g	C226CPT1	ATPasel	COt	BAAT3x	B3GNT51g	C226CPT1	BAAT3x	BACCL	C161CRNt	CERT2rt	C204CPT2
CERT1gt	CITtbm	CHSTEROLt1	BMTer_U	CAMPt	CSNATr	CITtbm	C161CPT22	CHSTEROLt2	CYTK3n	CLPNDt	CHSTEROLt1	C4STMO1r	CDS	CLPNDt	COQ6m	CHOLtu	CMPACNAtg	CAt7r	C4STMO2r	AVITE1t	B3GNT35g	CERT1gt	CAT2p	DAGt	C3STDH1Pr	CEPTE	BTNt4i	CATm	CDS	CO2ter	CERT1gt	CITL	C161CPT22	CDIPTr	CDIPTr	CAATPS	CDPDAGtm	B3GNT32g	C226CPT2	ATPH1e	CPPPGO	BACCL	BAAT1x	C226CPT2	BAAT4x	BACCLm	C180CPT1	CGLYt3_2_	C204CRNt
CERT1rt	CLFORtex	CHSTEROLt2	BPNT	CAt7r	CSPG_Atly	CLFORtex	C161CRN2t	CHSTEROLt3	CYTK4n	CMPACNAtg	CHSTEROLt2	C4STMO2Pr	CDSm	CMPACNAtg	COQ7m	CHSTEROLt1	CMPACNAtn	CBPS	CAATPS	B_MANNASEly	B3GNT36g	CERT1rt	CAt7r	DALAt2r	C3STDH1r	CERT1gt	BUTt2m	CBR2	CDSm	CO2tm	CERT1rt	CITtam	C161CRN2t	CDPDAGtm	CDPDAGtm	CAMPt	CDS	B3GNT33g	C226CRNt	ATPH2e	CRNt	BACCLm	BAAT3x	C226CRNt	BACCL	BALAtmr	C180CPT2	CH25H	C226COAtx
CERT2gt	CLPNDt	CHSTEROLt3	BTND1	CATm	CSPG_Btly	CLHCO3tex2	C161CRNt	CITL	CYTK5	CMPACNAtn	CHSTEROLt3	C4STMO2r	CEPTE	CMPACNAtn	CORE2GTg	CHSTEROLt2	CMPSAS	CBR2	CAMPt	B3GALT3g	B3GNT39g	CERT2gt	CATm	DASCBR	C3STKR2r	CERT1rt	BUTt2r	CDIPTr	CEPTC	CO2tp	CERT2gt	CK	C161CRNt	CDS	CDS	CAt7r	CDSm	B3GNT34g	C3STDH1Pr	ATPS4m	CRNtim	BALAtmr	BAAT4x	C3STDH1Pr	BACCLm	BAMPPALDOX	C180CRNt	CHLtm	C226CPT1
CERT2rt	CMPACNAtg	CITL	BTNDm	CATp	CSPG_Ctly	CLOHtex2	C180CPT1	CITtam	CYTK5n	CMPSAS	CITL	CAATPS	CERT1gt	CMPSAS	CORE3GTg	CHSTEROLt3	CMPSASn	CDIPTr	CAt7r	B3GALT42g	B3GNT51g	CERT2rt	CATp	DASPO1p	C4STMO1r	CERT2gt	C14STRr	CDPDAGtm	CEPTE	COAtg	CERT2rt	CKc	C180CPT1	CDSm	CDSm	CBR2	CEPTE	B3GNT35g	C3STDH1r	ATPtm	CRNtuNa	BAMPPALDOX	BACCL	C3STDH1r	BALAtmr	BDHm	C181CPT1	CHOLD2m	C226CPT2
CGLYt3_2_	CMPACNAtn	CITtam	BTNPL	CBPS	CSPG_Etly	CLOXAtex2	C180CPT2	CLPNDCOAtx	CYTK6	CMPSASn	CITtam	CAMPt	CERT1rt	CMPSASn	CORE4GTg	CITL	CO2t	CDPDAGtm	CBPS	B3GALT43g	BAAT1x	CGLYt3_2_	CBPS	DCSPTN1COAtx	C4STMO2Pr	CERT2rt	C160CPT1	CDS	CERT1gt	COAtm	CGLYt3_2_	CLFORtex	C180CPT2	CEPTE	CEPTE	CDIPTr	CERT1gt	B3GNT36g	C3STKR2r	AVITE1t	CRNtx	BDHm	BACCLm	C3STKR2r	BAMPPALDOX	BDMT_L	C181CPT2	CHOLK	C226CRNt
CGMPt	CMPSAS	CITtbm	BTNPLm	CDIPTr	CTPtn	CLPNDCOAtx	C180CRNt	CLS_hs	CYTK6n	CO2t	CLFORtex	CAt7r	CERT2gt	CO2t	CORE6GTg	CITRtm	CO2ter	CDS	CDIPTr	B3GALT44g	BAAT2x	CGMPt	CBR2	DCSPTN1CPT1	C4STMO2r	CGLYt3_2_	C160CPT2	CDSm	CERT1rt	COAtp	CH25H	CLOXAtex2	C180CRNt	CERT1gt	CERT1gt	CDPDAGtm	CERT1rt	B3GNT37g	C4STMO1r	B_MANNASEly	CRVNCtr	BDMT_L	BALAtmr	C4STMO1r	BDHm	BDMT_U	C181CRNt	CHOLt4	C3STDH1Pr
CHLP	CMPSASn	CLFORtex	BTNt2	CDPDAGtm	CYANt	CMPACNAtg	C181CPT1	CMPACNAtg	CYTK7	CO2ter	CLHCO3tex2	CBR2	CERT2rt	CO2ter	COt	CITtam	CO2tm	CDSm	CDPDAGtm	B3GALT5g	BAAT3x	CH25H	CDIPTr	DCSPTN1CPT2	CAATPS	CGMPt	C161CPT1	CEPTC	CERT2gt	COAtr	CHLPCTD	CLPNDCOAtx	C181CPT1	CERT1rt	CERT1rt	CDS	CERT2gt	B3GNT39g	C4STMO2Pr	B3GALT3g	CSAPASEly	BDMT_U	BAMPPALDOX	C4STMO2Pr	BDMT_L	BETALDHxm	C204CPT1	CHOLtu	C3STDH1r
CHLtm	CO2t	CLHCO3tex2	BTNt4i	CDS	CYANtm	CMPSAS	C181CPT2	CMPACNAtn	CYTK8	CO2tm	CLOHtex2	CDIPTr	CGLYt3_2_	CO2tm	COUCOAFm	CLFORtex	CO2tp	CEPTE	CDS	B3GNT11g	BAAT4x	CHLPCTD	CDPDAGtm	DCSPTN1CRNt	CAMPt	CH25H	C161CPT12	CEPTE	CERT2rt	CORE2GTg	CHLtm	CMPACNAtg	C181CPT2	CERT2gt	CERT2gt	CDSm	CERT2rt	B3GNT51g	C4STMO2r	B3GALT5g	CSBPASEly	BETALDHxm	BDHm	C4STMO2r	BDMT_U	BHBt	C204CPT2	CHSTEROLt1	C3STKR2r
CHOLATEt	CO2ter	CLOHtex2	BUTt2m	CDSm	CYOR_u10m	CO2t	C181CRNt	CMPSAS	CYTK8n	CO2tp	CLOXAtex2	CDPDAGtm	CGMPt	CO2tp	CPPPGO	CLOHtex2	COAtg	CERT1gt	CDSm	B3GNT12g	BACCL	CHLtm	CDS	DCSPTN1t	CAt7r	CHLP	C161CPT2	CERT1gt	CGLYt3_2_	CORE6GTg	CHOLATEt2	CMPACNAtn	C181CRNt	CERT2rt	CERT2rt	CEPTC	CGLYt3_2_	BAAT1x	CAATPS	B3GNT11g	CSCPASEly	BHBt	BDMT_L	CAATPS	BETALDHxm	BHBtm	C204CRNt	CHSTEROLt2	C4STMO1r
CHOLK	CO2tm	CLOXAtex2	BUTt2r	CEPTC	CYSALANaEx	CO2ter	C204CPT1	CMPSASn	CYTK9	COAtg	CLPNDCOAtx	CDS	CH25H	COAtg	CRNt	CLOXAtex2	COAtm	CERT1rt	CEPTC	B3GNT310g	BACCLm	CHOLATEt	CDSm	DCYTD	CBPS	CHLPCTD	C161CPT22	CERT1rt	CH25H	COt	CHOLK	CMPSAS	C204CPT1	CGLYt3_2_	CGLYt3_2_	CEPTE	CGMPt	BAAT2x	CAMPt	B3GNT12g	CSEPASEly	BHBtm	BDMT_U	CAMPt	BHBt	BILDGLCURt	C226COAtx	CHSTEROLt3	C4STMO2Pr
CHOLPtg	CO2tp	CLPNDCOAtx	C14STRr	CEPTE	CYSGLTH	CO2tm	C204CPT2	CO2t	CYTK9n	COAtm	CMPACNAtg	CDSm	CHAT	COAtl	CRNtim	CLPNDCOAtx	COAtp	CERT2gt	CEPTE	B3GNT311g	BALAtmr	CHOLATEt2	CEPTE	DECDPtm	CBR2	CHLtm	C161CRN2t	CERT2gt	CHLP	CPPPGO	CHOLt4	CMPSASn	C204CPT2	CGMPt	CGMPt	CERT1gt	CH25H	BAAT3x	CAt7r	B3GNT310g	CSm	BILDGLCURte	BHBt	CAt7r	BHBtm	BILDGLCURte	C226CPT1	CITL	C4STMO2r
CHOLt4	COAtg	CMPACNAtg	C160CPT1	CERT1gt	CYSO	CO2tp	C204CRNt	CO2ter	D_3AIBt	COAtp	CMPACNAtn	CEPTC	CHLP	COAtm	CRNtuNa	CMPACNAtg	COAtr	CERT2rt	CERT1gt	B3GNT312g	BAMPPALDOX	CHOLK	CERT1gt	DESAT16_2	CDIPTr	CHOLATEt	C161CRNt	CERT2rt	CHLPCTD	CREATtmdiffir	CHOLtu	CO2t	C204CRNt	CH25H	CH25H	CERT1rt	CHLP	BAAT4x	CBPS	B3GNT311g	CSNAT2x	BILDGLCURtr	BHBtm	CBR2	BILDGLCURt	BILDGLCURtr	C226CPT2	CITtam	CAATPS
CHOLtu	COAtm	CMPACNAtn	C160CPT2	CERT1rt	CYSt4	COAtg	C226COAtx	CO2tm	D3AIBTm	COAtr	CMPSAS	CEPTE	CHLtm	COAtp	CSBPASEly	CMPACNAtn	COQ3m	CGLYt3_2_	CERT1rt	B3GNT313g	BDHm	CHOLt4	CERT1rt	DESAT18_10	CDPDAGtm	CHOLATEt2	C180CPT1	CGLYt3_2_	CHLtm	CRNCAR3tp	CHSTEROLt	CO2ter	C226COAtx	CHLtm	CHLP	CERT2gt	CHLtm	BACCL	CBR2	B3GNT312g	CSPG_Atly	BILGLCURt	BILDGLCURt	CDIPTr	BILDGLCURte	BILGLCURt	C226CRNt	CK	CAMPt
CHSTEROLSULT	COAtp	CMPSAS	C161CPT1	CERT2gt	CYSTA	COAtm	C226CPT1	CO2tp	DADNK	COQ3m	CMPSASn	CERT1gt	CHOLATEt2	COAtr	CSCPASEly	CMPSAS	COQ5m	CGMPt	CERT2gt	B3GNT314g	BDMT_L	CHOLtu	CERT2gt	DESAT18_3	CDS	CHOLK	C180CPT2	CGMPt	CHOLATEt2	CRNCARtp	CHSTEROLt1	CO2tm	C226CPT1	CHOLATEt	CHLtm	CERT2rt	CHOLATEt2	BACCLm	CDIPTr	B3GNT313g	CSPG_Btly	BILGLCURtr	BILDGLCURtr	CDS	BILDGLCURtr	BILGLCURtr	C3STDH1Pr	CKc	CAt7r
CHSTEROLt1	COAtr	CMPSASn	C161CPT12	CERT2rt	CYStec	COAtp	C226CPT2	COAtg	DADNt4	COQ5m	CO2t	CERT1rt	CHOLK	CORE2GTg	CSm	CMPSASn	COQ6m	CHLP	CERT2rt	B3GNT315g	BDMT_U	CHSTEROLt	CERT2rt	DESAT18_4	CDSm	CHOLPtg	C180CRNt	CH25H	CHOLATEt3	CRNt	CHSTEROLt2	CO2tp	C226CPT2	CHOLATEt2	CHOLATEt	CGLYt3_2_	CHOLATEt3	BALAtmr	CDPDAGtm	B3GNT314g	CSPG_Ctly	BILIRED	BILGLCURt	CEPTC	BILGLCURt	BILIRED	C3STDH1r	CLFORtex	CATm
CHSTEROLt2	CORE2GTg	CO2t	C161CPT2	CGLYt3_2_	CYTD	COAtr	C226CRNt	COAtl	DAG_HSter	COQ6m	CO2ter	CERT2gt	CHOLPtg	CORE3GTg	CSPG_Btly	CO2t	COQ7m	CHLtm	CGLYt3_2_	B3GNT31g	BETALDHxm	CHSTEROLt1	CGLYt3_2_	DESAT18_5	CEPTE	CHOLt4	C181CPT1	CHLP	CHOLK	CRNtim	CHSTEROLt3	COAtg	C226CRNt	CHOLATEt3	CHOLATEt2	CGMPt	CHOLK	BAMPPALDOX	CDS	B3GNT315g	CSPG_Etly	BILIRUBt2	BILGLCURtr	CEPTE	BILGLCURtr	BILIRUBt2	C3STKR2r	CLPNDCOAtx	CBPS
CHSTEROLt3	CORE6GTg	CO2ter	C161CPT22	CGMPt	CYTDK1	COQ3m	C3STDH1Pr	COAtm	DAGK_hs	COQ7m	CO2tm	CERT2rt	CHOLt4	CORE4GTg	CSPG_Ctly	CO2ter	CORE2GTg	CHOLATEt2	CGMPt	B3GNT32g	BHBt	CHSTEROLt2	CGMPt	DESAT18_6	CERT1gt	CHOLtu	C181CPT2	CHLPCTD	CHOLPtg	CRNtuNa	CITL	COAtm	C3STDH1Pr	CHOLD2m	CHOLATEt3	CH25H	CHOLPtg	BDHm	CDSm	B3GNT31g	CTPS1	BILIRUBtr	BILIRED	CERT1gt	BILIRED	BILIRUBtr	C4STMO1r	CMPACNAtg	CBR2
CITL	COt	CO2tm	C161CRN2t	CHLP	CYTDK2m	COQ5m	C3STDH1r	COAtp	DAGt	CORE2GTg	CO2tp	CGLYt3_2_	CHOLtu	CORE6GTg	CTPS1	CO2tm	CORE3GTg	CHOLATEt3	CH25H	B3GNT33g	BHBtm	CHSTEROLt3	CH25H	DESAT18_7	CERT1rt	CHSTEROLt	C181CRNt	CHLtm	CHOLt4	CRNtx	CITtam	COAtp	C3STDH1r	CHOLK	CHOLK	CHLP	CHOLt4	BDMT_L	CEPTE	B3GNT32g	CYANt	BMTer_L	BILIRUBt2	CERT1rt	BILIRUBt2	BMTer_L	C4STMO2Pr	CMPACNAtn	CDIPTr
CITtam	CPPPGO	CO2tp	C161CRNt	CHLPCTD	CYTDn	COQ6m	C3STKR2r	COAtr	DASCBR	CORE3GTg	COAtg	CGMPt	CHSTEROLt	COt	CYANt	CO2tp	CORE4GTg	CHOLK	CHLP	B3GNT34g	BILDGLCURt	CITL	CHLtm	DESAT18_8	CERT2gt	CHSTEROLt1	C204CPT1	CHOLATEt	CHOLtu	CRVNCtr	CK	COAtr	C3STKR2r	CHOLt4	CHOLPtg	CHLPCTD	CHOLtu	BDMT_U	CERT1rt	B3GNT33g	CYANtm	BMTer_U	BILIRUBtr	CERT2gt	BILIRUBtr	BMTer_U	C4STMO2r	CMPSAS	CDPDAGtm
CITtbm	CRNCARtp	COAtg	C180CPT1	CHLtm	CYTDt	COQ7m	C4STMO1r	COQ3m	DASPO1p	CORE4GTg	COAtm	CH25H	CHSTEROLt1	CPPPGO	CYANtm	COAtg	CORE6GTg	CHOLPtg	CHLPCTD	B3GNT35g	BILDGLCURte	CITtam	CHOLK	DESAT18_9	CERT2rt	CHSTEROLt2	C204CPT2	CHOLATEt2	CHSTEROLt1	CSAPASEly	CKc	CORE2GTg	C4STMO1r	CHOLtu	CHOLt4	CHLtm	CHSTEROLt	BETALDHxm	CERT2gt	B3GNT34g	CYSALANaEx	BPNT	BMTer_L	CERT2rt	BMTer_L	BPNT	CAATPS	CMPSASn	CDS
CLFORtex	CRNt	COAtm	C180CPT2	CHOLATEt	CYTDtm	CORE2GTg	C4STMO2Pr	COQ5m	DATPtn	CORE6GTg	COAtp	CHLP	CHSTEROLt2	CREATt4_2_r	CYOR_u10m	COAtl	COt	CHOLt4	CHLtm	B3GNT36g	BILDGLCURtr	CLFORtex	CHOLt4	DESAT20_1	CGLYt3_2_	CHSTEROLt3	C204CRNt	CHOLATEt3	CHSTEROLt2	CSBPASEly	CLFORtex	CORE3GTg	C4STMO2Pr	CHSTEROLSULT	CHOLtu	CHOLATEt	CHSTEROLt1	BHBt	CERT2rt	B3GNT35g	CYSASNNaEx	BTND1	BMTer_U	CGLYt3_2_	BMTer_U	BTND1	CAMPt	CO2t	CDSm
CLOHtex2	CRNtim	COAtp	C180CRNt	CHOLATEt2	CYTDtn	CORE3GTg	C4STMO2r	COQ6m	DCK1n	COt	COAtr	CHLPCTD	CHSTEROLt3	CRNCARtp	CYSALANaEx	COAtm	COUCOAFm	CHOLtu	CHOLATEt	B3GNT37g	BILGLCURt	CLHCO3tex2	CHOLtu	DESAT20_2	CGMPt	CITL	C226COAtx	CHOLD2m	CHSTEROLt3	CSCPASEly	CLHCO3tex2	CORE4GTg	C4STMO2r	CHSTEROLt1	CHSTEROLt	CHOLATEt2	CHSTEROLt2	BHBtm	CGLYt3_2_	B3GNT36g	CYSGLNNaEx	BTNDm	BPNT	CGMPt	BPNT	BTNDm	CAt7r	CO2ter	CEPTC
CLOXAtex2	CRNtuNa	COAtr	C181CPT1	CHOLK	CYTK1	CORE4GTg	CAATPS	COQ7m	DCK2n	COUCOAFm	COQ3m	CHLtm	CITL	CRNt	CYSASNNaEx	COAtp	CPPPGO	CHSTEROLSULT	CHOLATEt2	B3GNT39g	BILGLCURtr	CLOHtex2	CHSTEROLSULT	DESAT22_1p	CH25H	CITtam	C226CPT1	CHOLK	CITL	CSEPASEly	CLOHtex2	CORE6GTg	CAATPS	CHSTEROLt2	CHSTEROLt1	CHOLK	CHSTEROLt3	BILDGLCURt	CGMPt	B3GNT37g	CYSGLTH	BTNPL	BTND1	CH25H	BTND1	BTNPL	CATm	CO2tm	CEPTE
CLPNDCOAtx	CRNtx	COQ3m	C181CPT2	CHOLPtg	CYTK10	CORE6GTg	CAMPt	CORE2GTg	DCMPDA	CPPPGO	COQ5m	CHOLATEt2	CITtam	CRNtim	CYSGLNNaEx	COAtr	CREATt4_2_r	CHSTEROLt	CHOLK	B3GNT51g	BILIRED	CLOXAtex2	CHSTEROLt	DESAT22_2p	CHLP	CLFORtex	C226CPT2	CHOLPtg	CITtam	CSm	CLOXAtex2	COt	CAMPt	CHSTEROLt3	CHSTEROLt2	CHOLPtg	CITL	BILDGLCURte	CH25H	B3GNT39g	CYSSERNaEx	BTNPLm	BTNDm	CHLP	BTNDm	BTNPLm	CBPS	CO2tp	CERT1gt
CLPNDt	CRVNCtr	COQ5m	C181CRNt	CHOLt4	CYTK11	COt	CARVEOLte	CORE3GTg	DCSPTN1CPT1	CRNCARtp	COQ6m	CHOLATEt3	CITtbm	CRNtuNa	CYSGLTH	COQ3m	CRNCAR3tp	CHSTEROLt1	CHOLPtg	BAAT1x	BILIRUBt2	CMPACNAtg	CHSTEROLt1	DESAT24_1	CHLtm	CLHCO3tex2	C226CRNt	CHOLt4	CK	CSNAT2m	CLPNDCOAtx	CPPPGO	CAt7r	CITL	CHSTEROLt3	CHOLt4	CITtam	BILDGLCURtr	CHLtm	B3GNT51g	CYSTA	BUTt2m	BTNPL	CHLPCTD	BTNPL	BUP2	CDIPTr	COAtg	CERT1rt
CMPACNAtg	CSBPASEly	COQ6m	C204CPT1	CHOLtu	CYTK13	COUCOAFm	CAT2p	CORE4GTg	DCSPTN1CPT2	CRNt	COQ7m	CHOLD2m	CLFORtex	CRNtx	CYSGLYexR	COQ5m	CRNCARtp	CHSTEROLt2	CHOLt4	BAAT3x	BILIRUBtr	CMPACNAtn	CHSTEROLt2	DGAT	CHOLATEt	CLI2tex	C3STDH1Pr	CHOLtu	CKc	CSNAT2x	CLPNDt	CREATtmdiffir	CBPS	CITtam	CITL	CHOLtu	CK	BILGLCURt	CHOLATEt	BAAT1x	CYSTHRNaEx	BUTt2r	BTNPLm	CHOLATEt	BTNPLm	BUTt2m	CDPDAGtm	COAtm	CERT2gt
CMPACNAtn	CSCPASEly	COQ7m	C204CPT2	CHSTEROLt1	CYTK14	CPPPGO	CAt7r	CORE6GTg	DCSPTN1CRNt	CRNtim	CORE2GTg	CHOLK	CLHCO3tex2	CRVNCtr	CYSO	COQ6m	CRNt	CHSTEROLt3	CHOLtu	BACCL	BMTer_L	CMPSAS	CHSTEROLt3	DGK1	CHOLATEt2	CLOXAtex2	C3STDH1r	CHSTEROLSULT	CLFORtex	CSNAT3x	CMPACNAtg	CRNt	CBR2	CK	CITtam	CHSTEROLt	CKc	BILGLCURtr	CHOLATEt2	BAAT3x	CYTD	C14STRr	BUTt2m	CHOLATEt2	BUTt2m	BUTt2r	CDS	COAtp	CERT2rt
CMPSAS	CSm	CORE2GTg	C204CRNt	CHSTEROLt2	CYTK1m	CRNCAR3tp	CATm	COt	DCSPTN1t	CRNtuNa	CORE3GTg	CHOLPtg	CLOHtex2	CSBPASEly	CYSSERNaEx	COQ7m	CRNtim	CITL	CHSTEROLSULT	BACCLm	BMTer_U	CMPSASn	CITL	DGK2m	CHOLATEt3	CLPNDCOAtx	C3STKR2r	CHSTEROLt1	CLI2tex	CSNATer	CMPACNAtn	CRNtim	CDIPTr	CKc	CLFORtex	CHSTEROLt1	CLFORtex	BILIRED	CHOLATEt3	BACCL	CYTDK1	C160CPT1	BUTt2r	CHOLATEt3	BUTt2r	C14STRr	CDSm	COAtr	CGLYt3_2_
CMPSASn	CSNAT2m	CORE3GTg	C226COAtx	CHSTEROLt3	CYTK2	CRNCARtp	CATp	COUCOAFm	DCTPtn	CRNtx	CORE4GTg	CHOLt4	CLOXAtex2	CSCPASEly	CYSTA	CORE2GTg	CRNtuNa	CITtam	CHSTEROLt	BALAtmr	BPNT	CO2t	CITtam	DGNSKm	CHOLD2m	CLPNDt	C4STMO1r	CHSTEROLt2	CMPACNAtg	CSNATm	CMPSAS	CRNtuNa	CDPDAGtm	CLFORtex	CLI2tex	CHSTEROLt2	CLHCO3tex2	BILIRUBt2	CHOLD2m	BACCLm	CYTDK2m	C160CPT2	C14STRr	CHOLK	C14STRr	C160CPT1	CEPTE	CORE2GTg	CGMPt
CO2t	CSNAT2x	CORE4GTg	C226CPT1	CITL	CYTK2n	CRNt	CBPSam	CPPPGO	DCYTD	CRVNCtr	CORE6GTg	CHOLtu	CLPNDt	CSm	CYSTGLUex	CORE3GTg	CRNtx	CITtbm	CHSTEROLt1	BAMPPALDOX	BTND1	CO2ter	CLFORtex	DGSNtm	CHOLK	CMPACNAtg	C4STMO2Pr	CHSTEROLt3	CMPACNAtn	CSNATp	CMPSASn	CRNtx	CDS	CLOXAtex2	CLPNDCOAtx	CHSTEROLt3	CLI2tex	BILIRUBtr	CHOLK	BALAtmr	CYTDn	C161CPT1	C160CPT1	CHOLPtg	C160CPT1	C160CPT2	CERT1rt	CORE6GTg	CHLP
CO2ter	CSNATm	CORE6GTg	C226CPT2	CITtam	CYTK3	CRNtim	CBR2	CRNCARtp	DCYTDn	CSAPASEly	COt	CHSTEROLSULT	CMPACNAtg	CSNAT2m	CYSTHRNaEx	CORE4GTg	CRVNCtr	CLFORtex	CHSTEROLt2	BCDO	BTNDm	CO2tm	CLI2tex	DGULND	CHOLPtg	CMPACNAtn	C4STMO2r	CITL	CMPSAS	CSNATr	CO2t	CRVNCtr	CDSm	CLPNDCOAtx	CLPNDt	CITL	CLOHtex2	BMTer_L	CHOLt4	BAMPPALDOX	CYTDt	C161CPT12	C160CPT2	CHOLt4	C160CPT2	C161CPT1	CERT2gt	COt	CHLPCTD
CO2tm	CSNATp	COt	C226CRNt	CITtbm	CYTK4	CRNtuNa	CDIPTr	CRNt	DCYTt	CSBPASEly	COUCOAFm	CHSTEROLt1	CMPACNAtn	CSNAT2x	CYTD	CORE6GTg	CSBPASEly	CLHCO3tex2	CHSTEROLt3	BDHm	BTNPL	CO2tp	CLOXAtex2	DHCHOLESTANATEtm	CHOLt4	CMPSAS	CAATPS	CITtam	CMPSASn	CSND	CO2ter	CSAPASEly	CEPTC	CMPACNAtg	CMPACNAtg	CITtam	CLOXAtex2	BMTer_U	CHOLtu	BDHm	CYTDt4	C161CPT2	C161CPT1	CHOLtu	C161CPT1	C161CPT12	CERT2rt	CPPPGO	CHLtm
CO2tp	CSNATr	COUCOAFm	C3STDH1Pr	CLFORtex	CYTK5	CRNtx	CDPDAGtm	CRNtim	DESAT16_2	CSCPASEly	CPPPGO	CHSTEROLt2	CMPSAS	CSNATp	CYTDK1	COt	CSCPASEly	CLOHtex2	CITL	BDMT_L	BTNPLm	COAtg	CLPNDCOAtx	DHCRD1	CHOLtu	CMPSASn	CAMPt	CITtbm	CO2t	CSNt	CO2tm	CSBPASEly	CEPTE	CMPSAS	CMPACNAtn	CLFORtex	CLPNDCOAtx	BPNT	CHSTEROLSULT	BDMT_L	CYTDtm	C161CPT22	C161CPT12	CHSTEROLt	C161CPT12	C161CPT2	CGLYt3_2_	CREATtmdiffir	CHOLATEt
COAtg	CSPG_Btly	CPPPGO	C3STDH1r	CLHCO3tex2	CYTK6	CSAPASEly	CDS	CRNtuNa	DESAT18_3	CSEPASEly	CRNCAR3tp	CHSTEROLt3	CMPSASn	CSNATr	CYTDn	COUCOAFm	CSm	CLOXAtex2	CITtam	BDMT_U	BUTt2m	COAtm	CLPNDt	DHDPBMTm	CHSTEROLSULT	CO2t	CAt7r	CLFORtex	CO2ter	CSPG_Atly	CO2tp	CSCPASEly	CERT1gt	CO2t	CMPSAS	CLHCO3tex2	CMPACNAtg	BTND1	CHSTEROLt1	BDMT_U	CYTDtn	C161CRN2t	C161CPT2	CHSTEROLt1	C161CPT2	C161CPT22	CGMPt	CRNCAR3tp	CHOLATEt2
COAtm	CSPG_Ctly	CRNCAR3tp	C3STKR2r	CLOHtex2	CYTK7	CSBPASEly	CDSm	CSBPASEly	DESAT18_4	CSm	CRNCARtp	CITL	CO2t	CSPG_Btly	CYTDt	CPPPGO	CSNAT2m	CLPNDCOAtx	CITtbm	BETALDHxm	BUTt2r	COAtp	CMPACNAtg	DHFR	CHSTEROLt	CO2ter	CBPS	CLHCO3tex2	CO2tm	CSPG_Btly	COAtm	CSEPASEly	CERT1rt	CO2ter	CMPSASn	CLI2tex	CMPACNAtn	BTNDm	CHSTEROLt2	BETALDHxm	CYTK1	C161CRNt	C161CPT22	CHSTEROLt2	C161CPT22	C161CRN2t	CHLtm	CRNCARtp	CHOLK
COAtp	CTPS1	CRNCARtp	C4STMO1r	CLOXAtex2	CYTK8	CSCPASEly	CEPTC	CSm	DESAT18_5	CSNAT2x	CRNt	CITtam	CO2ter	CSPG_Ctly	CYTDt4	CRNCAR3tp	CSNAT2x	CMPACNAtg	CLFORtex	BHBt	C14STRr	COAtr	CMPACNAtn	DHPM1	CHSTEROLt1	CO2tm	CBR2	CLOHtex2	CO2tp	CSPG_Ctly	COAtp	CSm	CERT2gt	CO2tm	CO2t	CLOHtex2	CMPSAS	BTNPL	CHSTEROLt3	BHBt	CYTK10	C180CPT1	C161CRN2t	CHSTEROLt3	C161CRN2t	C161CRNt	CHOLATEt	CRNt	CHOLPtg
COAtr	CTPtn	CRNt	C4STMO2Pr	CLPNDCOAtx	CYTK9	CSEPASEly	CEPTE	CSNAT2m	DESAT18_6	CSNATm	CRNtim	CLFORtex	CO2tm	CTPS1	CYTDtn	CRNCARtp	CSNAT3x	CMPACNAtn	CLHCO3tex2	BHBtm	C160CPT1	COQ3m	CMPSAS	DIDPtn	CHSTEROLt2	CO2tp	CDIPTr	CLOXAtex2	COAtg	CSPG_Etly	COAtr	CSNAT2x	CERT2rt	CO2tp	CO2ter	CLOXAtex2	CMPSASn	BTNPLm	CITL	BHBtm	CYTK10n	C180CPT2	C161CRNt	CITL	C161CRNt	C180CPT1	CHOLATEt2	CRNtim	CHOLt4
COQ3m	CYANt	CRNtim	C4STMO2r	CMPACNAtg	D3AIBTm	CSm	CERT1gt	CSNATp	DESAT18_7	CSNATp	CRNtuNa	CLOXAtex2	CO2tp	CTPtn	CYTK1	CRNt	CSNATer	CMPSAS	CLOHtex2	BILDGLCURt	C160CPT2	COQ5m	CMPSASn	DINt	CHSTEROLt3	COAtg	CDPDAGtm	CLPNDCOAtx	COAtl	CTPS1	COQ3m	CSPG_Atly	CGLYt3_2_	COAtg	CO2tm	CLPNDCOAtx	CO2t	BUTt2m	CITtam	BILDGLCURt	CYTK11	C180CRNt	C180CPT1	CITtam	C180CPT1	C180CPT2	CHOLATEt3	CRNtuNa	CHOLtu
COQ5m	CYANtm	CRNtuNa	CAATPS	CMPACNAtn	DADNK	CSNAT2m	CERT1rt	CSNATr	DESAT18_8	CSNATr	CRNtx	CLPNDCOAtx	COAtg	CYANt	CYTK10	CRNtim	CSNATm	CMPSASn	CLOXAtex2	BILDGLCURte	C161CPT1	COQ6m	CO2t	DITPtn	CITL	COAtm	CDS	CMPACNAtg	COAtm	CTPtn	COQ5m	CSPG_Btly	CGMPt	COAtm	CO2tp	CLPNDt	CO2ter	BUTt2r	CLFORtex	BILDGLCURte	CYTK11n	C181CPT1	C180CPT2	CLFORtex	C180CPT2	C180CRNt	CHOLD2m	CRNtx	CHSTEROLSULT
COQ6m	CYOR_u10m	CRNtx	CAMPt	CMPSAS	DAG_HSter	CSNAT2x	CERT2gt	CSND	DESAT18_9	CSPG_Atly	CSBPASEly	CMPACNAtg	COAtl	CYANtm	CYTK11	CRNtuNa	CSNATp	CO2t	CLPNDCOAtx	BILDGLCURtr	C161CPT12	COQ7m	CO2ter	D_LACt2	CITtam	COAtp	CDSm	CMPACNAtn	COAtp	CYANt	COQ6m	CSPG_Ctly	CH25H	COAtp	COAtg	CMPACNAtg	CO2tm	C14STRr	CLI2tex	BILDGLCURtr	CYTK12	C181CPT2	C180CRNt	CLHCO3tex2	C180CRNt	C181CPT1	CHOLK	CRVNCtr	CHSTEROLt
COQ7m	CYSGLTH	CRVNCtr	CAt7r	CMPSASn	DAGK_hs	CSNAT3x	CERT2rt	CSNt	DGK1	CSPG_Btly	CSm	CMPACNAtn	COAtm	CYOR_u10m	CYTK12	CSBPASEly	CSNATr	CO2ter	CLPNDt	BILGLCURt	C161CPT2	CORE2GTg	CO2tm	DM_Asn_X_Ser_Thr_ly_	CLFORtex	COAtr	CEPTC	CMPSAS	COAtr	CYANtm	COQ7m	CSPG_Etly	CHLP	COAtr	COAtm	CMPACNAtn	CO2tp	C160CPT1	CLOXAtex2	BILGLCURt	CYTK12n	C181CRNt	C181CPT1	CLI2tex	C181CPT1	C181CPT2	CHOLt4	CSAPASEly	CHSTEROLt1
CORE2GTg	CYSO	CSBPASEly	CBPS	CO2t	DAGt	CSNATm	CGLYt3_2_	CSPG_Btly	DGK2m	CSPG_Ctly	CSNAT2m	CMPSAS	COAtp	CYSGLTH	CYTK13	CSCPASEly	CSND	CO2tm	CMPACNAtg	BILGLCURtr	C161CPT22	CORE3GTg	CO2tp	DM_datp_m_	CLI2tex	COQ3m	CEPTE	CMPSASn	COQ3m	CYOR_u10m	CORE2GTg	CTPS1	CHLPCTD	COQ3m	COAtp	CMPSAS	COAtm	C160CPT2	CLPNDCOAtx	BILGLCURtr	CYTK13	C204CPT1	C181CPT2	CLOHtex2	C181CPT2	C181CRNt	CHOLtu	CSBPASEly	CHSTEROLt2
CORE3GTg	CYSTA	CSCPASEly	CDIPTr	CO2ter	DALAt2r	CSNATp	CGMPt	CTPS1	DGNSKm	CSPG_Etly	CSNAT2x	CMPSASn	COAtr	CYSTA	CYTK14	CSm	CSNt	CO2tp	CMPACNAtn	BILIRED	C161CRN2t	CORE4GTg	COAtg	DM_dctp_m_	CLOXAtex2	COQ5m	CERT1gt	CO2t	COQ5m	CYSGLTH	CORE3GTg	CTPS2	CHLtm	COQ5m	COAtr	CMPSASn	COAtp	C161CPT1	CLPNDt	BILIRED	CYTK14	C204CPT2	C181CRNt	CLOXAtex2	C181CRNt	C204CPT1	CHSTEROLt	CSCPASEly	CHSTEROLt3
CORE4GTg	CYStec	CSm	CDPDAGtm	CO2tm	DASCBR	CSNATr	CH25H	CTPS2	DGSNtm	CTPS1	CSNAT3x	CO2t	COQ3m	CYStec	CYTK2	CSNAT2m	CSPG_Btly	COAtg	CMPSAS	BILIRUBt2	C161CRNt	CORE6GTg	COAtm	DM_dem2emgacpail_prot_hs_r_	CLPNDCOAtx	COQ6m	CERT1rt	CO2ter	COQ6m	CYSO	CORE4GTg	CTPtn	CHOLATEt	COQ6m	COQ3m	CO2t	COAtr	C161CPT12	CMPACNAtg	BILIRUBt2	CYTK14n	C204CRNt	C204CPT1	CLPNDCOAtx	C204CPT1	C204CPT2	CHSTEROLt1	CSEPASEly	CITL
CORE6GTg	CYSTGLUex	CSNAT2m	CDS	CO2tp	DASPO1p	CSPG_Atly	CHLP	CTPtn	DGTPtn	CTPtn	CSNATm	CO2ter	COQ5m	CYTD	CYTK3	CSNAT3x	CSPG_Ctly	COAtm	CMPSASn	BILIRUBtr	C180CPT1	COt	COAtp	DM_dgpi_prot_hs_r_	CLPNDt	COQ7m	CERT2gt	CO2tm	COQ7m	CYSt4	CORE6GTg	CYANt	CHOLATEt2	COQ7m	COQ5m	CO2ter	COQ3m	C161CPT2	CMPACNAtn	BILIRUBtr	CYTK1m	C226COAtx	C204CPT2	CLPNDt	C204CPT2	C204CRNt	CHSTEROLt2	CSm	CITtam
COt	CYTD	CSNAT2x	CDSm	COAtg	DCK1n	CSPG_Btly	CHLPCTD	CYANt	DGULND	CYANt	CSNATp	CO2tm	COQ6m	CYTDK1	CYTK4	CSNATp	CTPS1	COAtp	CO2t	BMTer_L	C180CPT2	COUCOAFm	COAtr	DM_dsT_antigen_g_	CMPACNAtg	CORE2GTg	CERT2rt	CO2tp	CORE2GTg	CYSTA	COt	CYANtm	CHOLATEt3	CORE2GTg	COQ6m	CO2tm	COQ5m	C161CPT22	CMPSAS	BMTer_L	CYTK1n	C226CPT1	C204CRNt	CMPACNAtg	C204CRNt	C226COAtx	CHSTEROLt3	CSNAT2m	CITtbm
COUCOAFm	CYTDK1	CSNAT3x	CEPTE	COAtm	DCMPDA	CSPG_Ctly	CHLtm	CYANtm	DHAAt1r	CYANtm	CSNATr	CO2tp	COQ7m	CYTDK2m	CYTK5	CSNATr	CTPS2	COAtr	CO2ter	BMTer_U	C180CRNt	CPPPGO	COQ3m	DM_dttp_m_	CMPACNAtn	CORE3GTg	CGLYt3_2_	COAtg	CORE6GTg	CYTD	COUCOAFm	CYSGLTH	CHOLD2m	CORE3GTg	COQ7m	CO2tp	COQ6m	C161CRN2t	CMPSASn	BMTer_U	CYTK2	C226CPT2	C226COAtx	CMPACNAtn	C226COAtx	C226CPT1	CITL	CSNAT2x	CLFORtex
CPPPGO	CYTDK2m	CSNATp	CERT1gt	COAtp	DCSPTN1COAtx	CSPG_Etly	CHOLK	CYOR_u10m	DHCR242r	CYOR_u10m	CSPG_Btly	COAtg	CORE2GTg	CYTDt	CYTK6	CSPG_Btly	CTPtn	COQ3m	CO2tm	BPNT	C181CPT1	CRNt	COQ5m	DM_dttp_n_	CMPSAS	CORE4GTg	CGMPt	COAtl	COt	CYTDK1	CPPPGO	CYSO	CHOLK	CORE4GTg	CORE2GTg	COAtm	COQ7m	C161CRNt	CO2t	BPNT	CYTK2n	C226CRNt	C226CPT1	CMPSAS	C226CPT1	C226CPT2	CITtam	CSNAT3x	CLHCO3tex2
CRNCAR3tp	CYTDn	CSNATr	CERT1rt	COAtr	DCSPTN1CPT1	CYANt	CHOLPtg	CYSALANaEx	DHCR72r	CYSALANaEx	CTPS1	COAtm	CORE3GTg	CYTDtm	CYTK7	CSPG_Ctly	CYANt	COQ5m	CO2tp	BTND1	C181CPT2	CRNtim	COQ6m	DM_gpi_sig_er_	CMPSASn	CORE6GTg	CH25H	COAtm	COUCOAFm	CYTDK2m	CREATtmdiffir	CYSt4	CHOLPtg	CORE6GTg	CORE3GTg	COAtp	CORE2GTg	C180CPT1	CO2ter	BTND1	CYTK3n	C3STDH1Pr	C226CPT2	CMPSASn	C226CPT2	C226CRNt	CITtbm	CSNATer	CLI2tex
CRNCARtp	CYTDt	CSPG_Btly	CERT2gt	COQ3m	DCSPTN1CPT2	CYANtm	CHOLt4	CYSASNNaEx	DHCRD1	CYSGLTH	CTPS2	COAtp	CORE4GTg	CYTK1	CYTK8	CTPS1	CYANtm	COQ6m	COAtg	BTNDm	C181CRNt	CRNtuNa	COQ7m	DM_kdn_c_	CO2t	COt	CHLPCTD	COAtp	CPPPGO	CYTDn	CRNt	CYSTA	CHOLt4	COt	CORE4GTg	COAtr	CORE3GTg	C180CPT2	CO2tm	BTNDm	CYTK4n	C3STDH1r	C226CRNt	CO2t	C226CRNt	C3STDH1Pr	CK	CSNATm	CLOHtex2
CRNt	CYTDtm	CSPG_Ctly	CERT2rt	COQ5m	DCSPTN1CRNt	CYOR_u10m	CHOLtu	CYSGLNNaEx	DHFR	CYSGLYexR	CTPtn	COAtr	CORE6GTg	CYTK10	CYTK9	CTPS2	CYOR_u10m	COQ7m	COAtm	BTNPL	C204CPT1	CRNtx	CORE2GTg	DM_oretn_n_	CO2ter	COUCOAFm	CHLtm	COAtr	CREATtmdiffir	CYTDt	CRNtim	CYTD	CHOLtu	COUCOAFm	CORE6GTg	CORE2GTg	CORE4GTg	C180CRNt	CO2tp	BTNPL	CYTK5	C3STKR2r	C3STDH1Pr	CO2ter	C3STDH1Pr	C3STDH1r	CKc	CSNATp	CLOXAtex2
CRNtim	CYTDtn	CTPS2	CGLYt3_2_	COQ6m	DCSPTN1t	CYSALANaEx	CHSTEROLSULT	CYSGLTH	DHFtm	CYSO	CYANt	COQ3m	COt	CYTK11	D_3AIBt	CTPtn	CYSALANaEx	CORE2GTg	COAtp	BTNPLm	C204CPT2	CRVNCtr	CORE3GTg	DM_Ser_Thr_ly_	CO2tm	CPPPGO	CHOLATEt	COQ3m	CRNCAR3tp	CYTDtm	CRNtuNa	CYTDK1	CHSTEROLSULT	CPPPGO	COt	CORE3GTg	CORE6GTg	C181CPT1	COAtg	BTNPLm	CYTK5n	C4STMO1r	C3STDH1r	CO2tm	C3STDH1r	C3STKR2r	CLFORtex	CSNATr	CLPNDCOAtx
CRNtuNa	CYTK1	CTPtn	CGMPt	COQ7m	DCTPtn	CYSASNNaEx	CHSTEROLt	CYSO	DHORD9	CYSSERNaEx	CYANtm	COQ5m	COUCOAFm	CYTK12	D3AIBTm	CYANt	CYSGLTH	CORE3GTg	COAtr	BTNt2	C204CRNt	CSAPASEly	CORE4GTg	DM_Ser_Gly_Ala_X_Gly_ly_	CO2tp	CRNt	CHOLATEt2	COQ5m	CRNCARtp	CYTDtn	CRVNCtr	CYTDK2m	CHSTEROLt	CREATtmdiffir	COUCOAFm	CORE4GTg	COt	C181CPT2	COAtm	BUTt2m	CYTK6	C4STMO2Pr	C3STKR2r	CO2tp	C3STKR2r	C4STMO1r	CLI2tex	CSND	CMPACNAtg
CRNtx	CYTK10	CYANt	CHLP	CORE2GTg	DCYTDn	CYSGLNNaEx	CHSTEROLt1	CYSSERNaEx	DHORTS	CYSTA	CYOR_u10m	COQ6m	CPPPGO	CYTK13	DAG_HSter	CYANtm	CYSGLUexR	CORE4GTg	COQ3m	BTNt4i	C226COAtx	CSBPASEly	CORE6GTg	DM_T_antigen_g_	COAtg	CRNtim	CHOLATEt3	COQ6m	CRNt	CYTK1	CSAPASEly	CYTDt	CHSTEROLt1	CRNCAR3tp	CPPPGO	CORE6GTg	COUCOAFm	C181CRNt	COAtp	BUTt2r	CYTK6n	C4STMO2r	C4STMO1r	COAtg	C4STMO1r	C4STMO2Pr	CLOXAtex2	CSNt	CMPACNAtn
CRVNCtr	CYTK10n	CYANtm	CHLtm	CORE3GTg	DDPGAm	CYSGLTH	CHSTEROLt2	CYSt4	DHPM1	CYSTGLUex	CYSALANaEx	COQ7m	CRNCAR3tp	CYTK14	DAGK_hs	CYOR_u10m	CYSO	CORE6GTg	COQ5m	BUTt2m	C226CPT1	CSCPASEly	COt	DMATTx	COAtm	CRNtuNa	CHOLK	COQ7m	CRNtim	CYTK10	CSBPASEly	CYTDt4	CHSTEROLt2	CRNCARtp	CRNt	COt	CPPPGO	C204CPT1	COAtr	C14STRr	CYTK7	CAATPS	C4STMO2Pr	COAtm	C4STMO2Pr	C4STMO2r	CLPNDCOAtx	CSPG_Atly	CMPSAS
CSBPASEly	CYTK11	CYOR_u10m	CHOLATEt	CORE4GTg	DEBRISOQUINEt	CYSGLYexR	CHSTEROLt3	CYSTA	DHPR	CYSTHRNaEx	CYSASNNaEx	CORE2GTg	CRNCARtp	CYTK1m	DAGt	CYSALANaEx	CYSTA	COt	COQ6m	BUTt2r	C226CPT2	CSEPASEly	COUCOAFm	DMHPTCRNCPT2	COAtp	CRNtx	CHOLPtg	CORE2GTg	CRNtuNa	CYTK10n	CSCPASEly	CYTDtm	CHSTEROLt3	CRNt	CRNtim	CPPPGO	CREATtmdiffir	C204CPT2	COQ3m	C160CPT1	CYTK7n	CAMPt	C4STMO2r	COAtp	C4STMO2r	CAATPS	CLPNDt	CSPG_Btly	CMPSASn
CSm	CYTK11n	CYSALANaEx	CHOLATEt2	CORE6GTg	DESAT16_2	CYSO	CITL	CYSTGLUex	DHPR2	CYTD	CYSGLNNaEx	CORE3GTg	CRNt	CYTK2	DASCBR	CYSASNNaEx	CYSTGLUex	COUCOAFm	COQ7m	C14STRr	C226CRNt	CSm	CPPPGO	DMHPTCRNt	COAtr	CRVNCtr	CHOLt4	CORE3GTg	CRNtx	CYTK11	CSm	CYTK1	CITL	CRNtim	CRNtuNa	CRNCAR3tp	CRNt	C204CRNt	COQ5m	C160CPT2	CYTK8	CAt7r	CAATPS	COAtr	CAATPS	CAMPt	CMPACNAtg	CSPG_Ctly	CO2t
CSNAT2m	CYTK12	CYSASNNaEx	CHOLATEt3	COt	DESAT18_10	CYSSERNaEx	CITRtm	CYSTHRNaEx	DIDPtn	CYTDK1	CYSGLTH	CORE4GTg	CRNtim	CYTK5	DASPO1p	CYSGLNNaEx	CYTD	CPPPGO	CORE2GTg	C160CPT1	C3STDH1Pr	CSNAT2x	CRNCAR3tp	DMHPTCRNte	COQ3m	CSAPASEly	CHOLtu	CORE4GTg	CRVNCtr	CYTK11n	CSND	CYTK10	CITtam	CRNtuNa	CRNtx	CRNCARtp	CRNtim	C226COAtx	COQ6m	C161CPT1	CYTK8n	CBPS	CAMPt	COQ3m	CAMPt	CARVEOLte	CMPACNAtn	CSPG_Etly	CO2ter
CSNAT2x	CYTK12n	CYSGLNNaEx	CHOLD2m	COUCOAFm	DESAT18_3	CYSTA	CITtam	CYTD	DINt	CYTDK2m	CYSO	CORE6GTg	CRNtuNa	CYTK6	DCMPDA	CYSGLTH	CYTDK1	CRNCAR3tp	CORE3GTg	C160CPT2	C3STDH1r	CSPG_Atly	CRNCARtp	DMNONCRNCPT2	COQ5m	CSBPASEly	CHSTEROLSULT	CORE6GTg	CSAPASEly	CYTK12	CSNt	CYTK10n	CITtbm	CRNtx	CRVNCtr	CRNt	CRNtuNa	C226CPT1	COQ7m	C161CPT12	CYTK9	CBR2	CAt7r	COQ5m	CAT2p	CAt7r	CMPSAS	CTPS1	CO2tm
CSNAT3x	CYTK13	CYSGLTH	CHOLK	CPPPGO	DESAT18_4	CYSTGLUex	CITtbm	CYTDK1	DITPtn	CYTDn	CYSSERNaEx	COt	CRVNCtr	CYTK7	DCSPTN1COAtx	CYSO	CYTDK2m	CRNCARtp	CORE4GTg	C161CPT1	C3STKR2r	CSPG_Btly	CRNt	DNDPt11m	COQ6m	CSCPASEly	CHSTEROLt	COt	CSBPASEly	CYTK12n	CSPG_Atly	CYTK11	CLFORtex	CRVNCtr	CSAPASEly	CRNtim	CRNtx	C226CPT2	CORE2GTg	C161CPT2	CYTK9n	CDIPTr	CBPS	COQ6m	CAt7r	CBPS	CMPSASn	CTPS2	CO2tp
CSNATer	CYTK13n	CYSGLYexR	CHOLPtg	CRNCAR3tp	DESAT18_5	CYSTHRNaEx	CLFORtex	CYTDn	DLNLCGCPT1	CYTDt	CYSt4	COUCOAFm	CSAPASEly	CYTK8	DCSPTN1CPT1	CYSSERNaEx	CYTDn	CRNt	CORE6GTg	C161CPT12	C4STMO1r	CSPG_Ctly	CRNtim	DNDPt12m	COQ7m	CSEPASEly	CHSTEROLt1	COUCOAFm	CSCPASEly	CYTK13n	CSPG_Btly	CYTK11n	CLHCO3tex2	CSAPASEly	CSBPASEly	CRNtuNa	CRVNCtr	C226CRNt	CORE3GTg	C161CPT22	D_3AIBt	CDPDAGtm	CBR2	COQ7m	CATm	CBR2	CO2t	CTPtn	COAtg
CSNATm	CYTK14	CYSO	CHOLt4	CRNCARtp	DESAT18_6	CYTD	CLHCO3tex2	CYTDt4	DLNLCGCPT2	CYTDtm	CYSTA	CPPPGO	CSBPASEly	CYTK9	DCSPTN1CPT2	CYSt4	CYTDt	CRNtim	COt	C161CPT2	C4STMO2Pr	CSPG_Etly	CRNtuNa	DNDPt14m	CORE2GTg	CSm	CHSTEROLt2	CPPPGO	CSEPASEly	CYTK14	CSPG_Ctly	CYTK12	CLI2tex	CSBPASEly	CSCPASEly	CRNtx	CSAPASEly	C3STDH1Pr	CORE4GTg	C161CRN2t	D3AIBTm	CDS	CDIPTr	CORE2GTg	CATp	CDIPTr	CO2ter	CYANt	COAtm
CSNATp	CYTK14n	CYSSERNaEx	CHOLtu	CRNt	DESAT18_8	CYTDK1	CLOHtex2	CYTDtn	DLNLCGCRNt	CYTDtn	CYStec	CRNCARtp	CSCPASEly	D_3AIBt	DCSPTN1CRNt	CYSTA	CYTDtm	CRNtuNa	COUCOAFm	C161CPT22	C4STMO2r	CTPS1	CRNtx	DNDPt16m	CORE3GTg	CSNAT2x	CHSTEROLt3	CRNCAR3tp	CSm	CYTK14n	CTPS1	CYTK12n	CLOHtex2	CSCPASEly	CSEPASEly	CRVNCtr	CSBPASEly	C3STDH1r	CORE6GTg	C161CRNt	DADNK	CDSm	CDPDAGtm	CORE3GTg	CBPS	CDPDAGtm	CO2tm	CYANtm	COAtp
CSNATr	CYTK1m	CYSTA	CHSTEROLt	CRNtim	DESAT18_9	CYTDK2m	CLOXAtex2	CYTK1	DM_Asn_X_Ser_Thr_ly_	CYTK1	CYSTHRNaEx	CRNt	CSDPASEly	D3AIBTm	DCYTD	CYStec	CYTDtn	CRNtx	CPPPGO	C161CRN2t	CAATPS	CTPS2	CRVNCtr	DNDPt19m	CORE4GTg	CSPG_Atly	CITL	CRNCARtp	CSNAT2m	CYTK1m	CTPtn	CYTK13n	CLOXAtex2	CSDPASEly	CSm	CSBPASEly	CSCPASEly	C3STKR2r	COt	C180CPT1	DAG_HSter	CEPTC	CDS	CORE4GTg	CBR2	CDS	CO2tp	CYSALANaEx	COAtr
CSPG_Btly	CYTK1n	CYSTGLUex	CHSTEROLt1	CRNtuNa	DESAT22_2p	CYTDn	CLPNDCOAtx	CYTK10	DM_datp_m_	CYTK10	CYTD	CRNtim	CSEPASEly	DADA	DDPGAm	CYSTHRNaEx	CYTK1	CRVNCtr	CRNCAR3tp	C161CRNt	CAMPt	CTPtn	CSAPASEly	DNDPt26m	CORE6GTg	CSPG_Btly	CITtam	CRNt	CSNAT2x	CYTK1n	CYANt	CYTK14	CLPNDCOAtx	CSEPASEly	CSNAT2m	CSCPASEly	CSEPASEly	C4STMO1r	COUCOAFm	C180CPT2	DAGK_hs	CEPTE	CDSm	CORE6GTg	CDIPTr	CDSm	COAtg	CYSGLTH	COQ3m
CTPS1	CYTK2	CYSTHRNaEx	CHSTEROLt2	CRNtx	DGK1	CYTDt	CLPNDt	CYTK10n	DM_datp_n_	CYTK10n	CYTDK1	CRNtuNa	CSm	DADAe	DECDPtm	CYTD	CYTK10	CSAPASEly	CRNCARtp	C180CPT1	CAt7r	CYANt	CSBPASEly	DNDPt28m	COt	CSPG_Ctly	CITtbm	CRNtim	CSNAT3x	CYTK2	CYANtm	CYTK14n	CMPACNAtg	CSm	CSNAT2x	CSm	CSm	C4STMO2Pr	CPPPGO	C180CRNt	DAGt	CERT1gt	CEPTC	COt	CDPDAGtm	CEPTC	COAtm	CYSO	COQ5m
CTPS2	CYTK2n	CYTD	CHSTEROLt3	CSAPASEly	DGK2m	CYTDtm	CMPACNAtg	CYTK11	DM_dctp_m_	CYTK11	CYTDK2m	CRNtx	CSNAT2m	DADNK	DESAT16_2	CYTDK1	CYTK10n	CSBPASEly	CRNt	C180CPT2	CBPS	CYANtm	CSCPASEly	DNDPt30m	COUCOAFm	CSPG_Etly	CLFORtex	CRNtuNa	CSNATer	CYTK2n	CYSGLTH	CYTK1m	CMPACNAtn	CSNAT2m	CSPG_Atly	CSNAT2m	CSNAT2x	C4STMO2r	CRNt	C181CPT1	DALAt2r	CERT1rt	CEPTE	COUCOAFm	CDS	CEPTE	COAtp	CYSSERNaEx	COQ6m
CTPtn	CYTK3	CYTDK1	CITL	CSBPASEly	DGNSKm	CYTDtn	CMPACNAtn	CYTK11n	DM_dem2emgacpail_prot_hs_r_	CYTK11n	CYTDn	CSAPASEly	CSNAT3x	DADNt4	DESAT18_10	CYTDK2m	CYTK11	CSEPASEly	CRNtim	C180CRNt	CBR2	CYOR_u10m	CSEPASEly	DNDPt37m	CPPPGO	CTPS1	CLHCO3tex2	CRNtx	CSNATm	CYTK3	CYSGLUexR	CYTK1n	CMPSAS	CSNAT2x	CSPG_Btly	CSNAT2x	CSPG_Atly	CAATPS	CRNtim	C181CPT2	DASCBR	CERT2gt	CERT1gt	CPPPGO	CDSm	CERT1gt	COAtr	CYSTA	COQ7m
CYANt	CYTK3n	CYTDK2m	CITtam	CSEPASEly	DGSNt	CYTK1	CMPSAS	CYTK12	DM_dgpi_prot_hs_r_	CYTK12	CYTDt	CSBPASEly	CSNATer	DAG_HSter	DESAT18_3	CYTDn	CYTK11n	CSm	CRNtuNa	C181CPT1	CDIPTr	CYSALANaEx	CSm	DNDPt38m	CRNCAR3tp	CTPS2	CLOHtex2	CRVNCtr	CSNATp	CYTK3n	CYSTA	CYTK2	CMPSASn	CSNAT3x	CSPG_Ctly	CSNAT3x	CSPG_Btly	CAMPt	CRNtuNa	C181CRNt	DASPO1p	CERT2rt	CERT1rt	CRNt	CEPTC	CERT1rt	COQ3m	CYSTHRNaEx	CORE2GTg
CYANtm	CYTK4	CYTDn	CITtbm	CSm	DGSNtm	CYTK10	CMPSASn	CYTK12n	DM_dgtp_m_	CYTK12n	CYTDt4	CSCPASEly	CSNATm	DAGK_hs	DESAT18_4	CYTDt	CYTK12	CSNAT2m	CRNtx	C181CPT2	CDPDAGtm	CYSASNNaEx	CSNAT2m	DNDPt39m	CRNCARtp	CTPtn	CLOXAtex2	CSAPASEly	CSNATr	CYTK4	CYStec	CYTK2n	CO2t	CSNATer	CSPG_Etly	CSNATer	CSPG_Ctly	CARVEOLte	CRVNCtr	C204CPT1	DCMPDA	CGLYt3_2_	CERT2gt	CRNtim	CEPTE	CERT2gt	COQ5m	CYTD	CORE3GTg
CYOR_u10m	CYTK4n	CYTDt	CLFORtex	CSNAT2m	DGTPtn	CYTK10n	CO2t	CYTK13	DM_dgtp_n_	CYTK13	CYTDtm	CSEPASEly	CSNATp	DAGt	DESAT18_6	CYTDt4	CYTK12n	CSNAT2x	CRVNCtr	C181CRNt	CDS	CYSGLNNaEx	CSNAT2x	DNDPt40m	CRNt	CYANt	CLPNDCOAtx	CSBPASEly	CSPG_Atly	CYTK4n	CYSTGLUex	CYTK3	CO2ter	CSNATm	CTPS1	CSNATm	CSPG_Etly	CAt7r	CSAPASEly	C204CPT2	DCSPTN1COAtx	CGMPt	CERT2rt	CRNtuNa	CERT1gt	CERT2rt	COQ6m	CYTDK1	CORE4GTg
CYSALANaEx	CYTK5	CYTDtm	CLHCO3tex2	CSNAT2x	DGULND	CYTK11	CO2ter	CYTK14	DM_dsT_antigen_g_	CYTK13n	CYTDtn	CSm	CSNATr	DALAt2r	DESAT18_8	CYTDtm	CYTK13	CSNAT3x	CSBPASEly	C204CPT1	CDSm	CYSGLTH	CSNAT3x	DNDPt43m	CRNtim	CYANtm	CLPNDt	CSCPASEly	CSPG_Btly	CYTK5	CYTD	CYTK3n	CO2tm	CSNATp	CTPS2	CSNATp	CTPS1	CBPS	CSBPASEly	C204CRNt	DCSPTN1CPT1	CHLP	CGLYt3_2_	CRNtx	CERT1rt	CGLYt3_2_	COQ7m	CYTDK2m	CORE6GTg
CYSASNNaEx	CYTK5n	CYTDtn	CLOHtex2	CSNAT3x	DHAAt1r	CYTK11n	CO2tm	CYTK14n	DM_dttp_m_	CYTK14	CYTK1	CSNAT2m	CSPG_Atly	DASPO1p	DESAT18_9	CYTDtn	CYTK13n	CSNATer	CSCPASEly	C204CPT2	CEPTC	CYSO	CSNATer	DNDPt46m	CRNtuNa	CYSALANaEx	CMPACNAtg	CSEPASEly	CSPG_Ctly	CYTK5n	CYTDK1	CYTK4	CO2tp	CSNATr	CTPtn	CSNATr	CTPtn	CBR2	CSCPASEly	C226COAtx	DCSPTN1CPT2	CHLPCTD	CGMPt	CRVNCtr	CERT2gt	CGMPt	CORE2GTg	CYTDt	COt
CYSGLNNaEx	CYTK6	CYTK1	CLOXAtex2	CSNATp	DHCHOLESTANATEtm	CYTK12	CO2tp	CYTK1n	DM_dttp_n_	CYTK14n	CYTK10	CSNAT2x	CSPG_Btly	DATPtn	DESAT22_1p	CYTK1	CYTK14	CSNATm	CSm	C204CRNt	CEPTE	CYSSERNaEx	CSNATm	DNDPt47m	CRNtx	CYSASNNaEx	CMPACNAtn	CSm	CSPG_Etly	CYTK6	CYTDK2m	CYTK4n	COAtg	CSPG_Atly	CYANt	CSND	CYANt	CDIPTr	CSEPASEly	C226CPT1	DCSPTN1CRNt	CHLtm	CH25H	CSAPASEly	CERT2rt	CH25H	CORE3GTg	CYTDt4	COUCOAFm
CYSGLTH	CYTK6n	CYTK10	CLPNDCOAtx	CSNATr	DHCR243r	CYTK12n	COAtg	CYTK2	DM_gpi_sig_er_	CYTK1m	CYTK10n	CSNATp	CSPG_Ctly	DCMPDA	DGAT	CYTK10	CYTK14n	CSNATp	CSNAT2m	C226COAtx	CERT1gt	CYSTA	CSNATp	DNDPt48m	CRVNCtr	CYSGLNNaEx	CMPSAS	CSNAT2m	CTPS1	CYTK6n	CYTDn	CYTK5	COAtm	CSPG_Btly	CYANtm	CSNt	CYANtm	CDPDAGtm	CSm	C226CPT2	DCYTD	CHOLATEt	CHLPCTD	CSBPASEly	CGLYt3_2_	CHLP	CORE4GTg	CYTDtm	CPPPGO
CYSO	CYTK7	CYTK11	CMPACNAtg	CSPG_Atly	DHCR71r	CYTK13	COAtm	CYTK2n	DM_kdn_c_	CYTK1n	CYTK11	CSNATr	CSPG_Dtly	DCSPTN1CPT1	DGK1	CYTK10n	CYTK1m	CSNATr	CSNAT2x	C226CPT1	CERT1rt	CYSTHRNaEx	CSNATr	DNDPt4m	CSAPASEly	CYSGLTH	CMPSASn	CSNAT2x	CTPS2	CYTK7	CYTDtm	CYTK5n	COAtp	CSPG_Ctly	CYOR_u10m	CSPG_Btly	CYSALANaEx	CDS	CSPG_Atly	C226CRNt	DCYTt	CHOLATEt2	CHLtm	CSCPASEly	CGMPt	CHLPCTD	CORE6GTg	CYTK1	CRNCAR3tp
CYSSERNaEx	CYTK7n	CYTK12	CMPACNAtn	CSPG_Btly	DHCR72r	CYTK13n	COAtp	CYTK3	DM_Ser_Thr_ly_	CYTK2	CYTK11n	CSND	CSPG_Etly	DCSPTN1CPT2	DGK2m	CYTK11	CYTK1n	CSND	CSNAT3x	C226CPT2	CERT2gt	CYTD	CSPG_Atly	DNDPt7m	CSBPASEly	CYSO	CO2t	CSNAT3x	CTPtn	CYTK8	CYTDtn	CYTK6	COAtr	CSPG_Dtly	CYSALANaEx	CSPG_Ctly	CYSASNNaEx	CDSm	CSPG_Btly	C3STDH1Pr	DESAT16_2	CHOLATEt3	CHOLATEt	CSEPASEly	CH25H	CHLtm	COt	CYTK10	CRNCARtp
CYSTA	CYTK8	CYTK14	CMPSAS	CSPG_Etly	DHCRD1	CYTK14	COAtr	CYTK3n	DM_Ser_Gly_Ala_X_Gly_ly_	CYTK2n	CYTK12	CSNt	CTPS1	DCSPTN1CRNt	DGNSKm	CYTK11n	CYTK2	CSNt	CSNATp	C226CRNt	CERT2rt	CYTDK1	CSPG_Btly	DNDPt8m	CSCPASEly	CYSSERNaEx	CO2ter	CSNATer	CYANt	CYTK9	CYTK1	CYTK6n	COQ3m	CSPG_Etly	CYSASNNaEx	CTPS1	CYSGLNNaEx	CEPTC	CSPG_Ctly	C3STDH1r	DESAT18_10	CHOLD2m	CHOLATEt2	CSm	CHLP	CHOLATEt	COUCOAFm	CYTK10n	CRNt
CYSTGLUex	CYTK8n	CYTK1m	CMPSASn	CTPS1	DHFR	CYTK14n	COQ3m	CYTK4	DM_T_antigen_g_	CYTK3	CYTK12n	CSPG_Atly	CTPS2	DCSPTN1t	DGSNtm	CYTK12	CYTK2n	CSPG_Atly	CSNATr	C3STDH1Pr	CGLYt3_2_	CYTDK2m	CSPG_Ctly	DNDPt9m	CSEPASEly	CYSTA	CO2tm	CSNATm	CYANtm	CYTK9n	CYTK10	CYTK7	COQ5m	CTPS1	CYSGLNNaEx	CTPtn	CYSGLTH	CEPTE	CSPG_Etly	C3STKR2r	DESAT18_3	CHOLK	CHOLK	CSNAT2x	CHLPCTD	CHOLATEt2	CPPPGO	CYTK11	CRNtim
CYSTHRNaEx	CYTK9	CYTK2	CO2t	CTPS2	DHFtm	CYTK1m	COQ5m	CYTK4n	DMATTx	CYTK3n	CYTK13	CSPG_Btly	CTPtn	DCYTD	DGTPtn	CYTK12n	CYTK3n	CSPG_Btly	CSPG_Btly	C3STDH1r	CGMPt	CYTDn	CSPG_Etly	DOLMANP_Lter	CSm	CYSTHRNaEx	CO2tp	CSNATp	CYOR_u10m	D3AIBTm	CYTK10n	CYTK7n	COQ6m	CTPS2	CYSGLTH	CYANt	CYSSERNaEx	CERT1gt	CTPS1	C4STMO1r	DESAT18_4	CHOLPtg	CHOLPtg	CSPG_Atly	CHLtm	CHOLATEt3	CREATtmdiffir	CYTK11n	CRNtuNa
CYTD	D_3AIBt	CYTK2n	CO2ter	CTPtn	DHPM1	CYTK1n	COQ6m	CYTK5	DNDPt11m	CYTK4	CYTK13n	CSPG_Ctly	CYANt	DESAT18_10	DGULND	CYTK13	CYTK4n	CSPG_Etly	CSPG_Ctly	C3STKR2r	CH25H	CYTDt	CTPS1	DOLMANP_Uter	CSNAT2m	CYTD	COAtg	CSNATr	CYSALANaEx	DADA	CYTK11	CYTK8	COQ7m	CYANt	CYSO	CYANtm	CYSTA	CERT1rt	CTPtn	C4STMO2Pr	DESAT18_6	CHOLt4	CHOLt4	CSPG_Btly	CHOLATEt	CHOLD2m	CRNCAR3tp	CYTK12	CRNtx
CYTDK1	DADNK	CYTK3	CO2tm	CYANt	DHPR	CYTK2	COQ7m	CYTK5n	DNDPt14m	CYTK4n	CYTK14	CSPG_Etly	CYANtm	DESAT18_3	DHAAt1r	CYTK14	CYTK5	CTPS1	CTPS1	C4STMO1r	CHLP	CYTDt4	CTPS2	DOLPMT3_Ler	CSNAT2x	CYTDK1	COAtm	CSND	CYSGLTH	DADAe	CYTK11n	CYTK8n	CORE2GTg	CYANtm	CYSSERNaEx	CYOR_u10m	CYStec	CERT2gt	CYANt	C4STMO2r	DESAT18_9	CHOLtu	CHOLtu	CSPG_Ctly	CHOLATEt2	CHOLK	CRNCARtp	CYTK12n	CRVNCtr
CYTDK2m	DAG_HSter	CYTK4	CO2tp	CYANtm	DHPR2	CYTK2n	CORE2GTg	CYTK6	DNDPt15m	CYTK5	CYTK1m	CTPS1	CYOR_u10m	DESAT18_4	DHCHOLESTANATEtm	CYTK14n	CYTK5n	CTPS2	CTPtn	C4STMO2Pr	CHLPCTD	CYTDtm	CTPtn	DOLPMT3_Uer	CSNAT3x	CYTDK2m	COAtp	CSNt	CYSO	DADNK	CYTK12	CYTK9	CORE3GTg	CYSALANaEx	CYSTA	CYSALANaEx	CYSTHRNaEx	CERT2rt	CYANtm	CAATPS	DESAT20_1	CHSTEROLSULT	CHSTEROLSULT	CSPG_Etly	CHOLATEt3	CHOLPtg	CRNt	CYTK14	CSAPASEly
CYTDn	DAGK_hs	CYTK5	COAtg	CYOR_u10m	D_LACt2	CYTK3	CORE3GTg	CYTK6n	DNDPt16m	CYTK5n	CYTK1n	CTPtn	CYSALANaEx	DESAT18_5	DHCR243r	CYTK1m	CYTK6	CTPtn	CYANt	C4STMO2r	CHLtm	CYTDtn	CYANt	DOLPMT4_Ler	CSNATer	CYTDn	COAtr	CSPG_Atly	CYSSERNaEx	DADNt4	CYTK12n	CYTK9n	CORE4GTg	CYSASNNaEx	CYSTHRNaEx	CYSASNNaEx	CYTD	CGLYt3_2_	CYSALANaEx	CAMPt	DESAT20_2	CHSTEROLt	CHSTEROLt	CTPS1	CHOLD2m	CHOLt4	CRNtim	CYTK14n	CSBPASEly
CYTDt	DAGt	CYTK6	COAtm	CYSALANaEx	DLNLCGCPT1	CYTK3n	CORE4GTg	CYTK7	DNDPt19m	CYTK6	CYTK2	CYANt	CYSASNNaEx	DESAT18_6	DHCR71r	CYTK1n	CYTK6n	CYANt	CYANtm	CAATPS	CHOLATEt	CYTK1	CYANtm	DOLPMT4_Uer	CSNATm	CYTDt	COQ3m	CSPG_Btly	CYSTA	DAG_HSter	CYTK13	D3AIBTm	CORE6GTg	CYSGLNNaEx	CYTD	CYSGLNNaEx	CYTDK1	CGMPt	CYSASNNaEx	CARVEOLte	DESAT22_1p	CHSTEROLt1	CHSTEROLt1	CTPS2	CHOLK	CHOLtu	CRNtuNa	CYTK1m	CSCPASEly
CYTDt4	DALAt2r	CYTK7	COAtp	CYSASNNaEx	DLNLCGCPT2	CYTK4	CORE6GTg	CYTK7n	DNDPt24m	CYTK6n	CYTK2n	CYANtm	CYSGLNNaEx	DESAT18_8	DHCR72r	CYTK2	CYTK7	CYANtm	CYOR_u10m	CAMPt	CHOLATEt2	CYTK10	CYSALANaEx	DOPABMO	CSNATp	CYTDt4	COQ5m	CSPG_Ctly	CYSTHRNaEx	DAGK_hs	CYTK13n	DADA	COt	CYSGLTH	CYTDK1	CYSGLTH	CYTDK2m	CHAT	CYSGLNNaEx	CAT2p	DESAT22_2p	CHSTEROLt2	CHSTEROLt2	CTPtn	CHOLPtg	CHSTEROLSULT	CRNtx	CYTK1n	CSEPASEly
CYTDtm	DASCBR	CYTK9	COAtr	CYSGLNNaEx	DLNLCGCRNt	CYTK4n	COt	CYTK8	DNDPt26m	CYTK7	CYTK3n	CYOR_u10m	CYSGLTH	DESAT20_1	DHCRD1	CYTK2n	CYTK7n	CYOR_u10m	CYSALANaEx	CAROtr	CHOLATEt3	CYTK10n	CYSASNNaEx	DOPAt4_2_r	CSNATr	CYTDtm	COQ6m	CSPG_Etly	CYTD	DAGt	CYTK14	DADAe	COUCOAFm	CYSO	CYTDK2m	CYSGLYexR	CYTDn	CHATn	CYSGLTH	CAt7r	DGAT	CHSTEROLt3	CHSTEROLt3	CYANt	CHOLt4	CHSTEROLt	CRVNCtr	CYTK2	CSm
CYTDtn	DASPO1p	D_3AIBt	COQ3m	CYSGLTH	DM_Asn_X_Ser_Thr_ly_	CYTK5	COUCOAFm	CYTK8n	DNDPt28m	CYTK7n	CYTK4n	CYSALANaEx	CYSO	DESAT22_1p	DHCRD2	CYTK3	CYTK8	CYSALANaEx	CYSASNNaEx	CAT2p	CHOLD2m	CYTK11	CYSGLNNaEx	DOPAtu	CSPG_Atly	CYTDtn	COQ7m	CTPS1	CYTDK1	DALAOXx	CYTK14n	DADNK	CPPPGO	CYSSERNaEx	CYTDn	CYSO	CYTDt	CHLPCTD	CYSSERNaEx	CATm	DGK1	CITL	CITL	CYANtm	CHOLtu	CHSTEROLt1	CSAPASEly	CYTK2n	CSNAT2m
CYTK1	DCK1n	D3AIBTm	COQ5m	CYSO	DM_dem2emgacpail_prot_hs_r_	CYTK5n	CPPPGO	CYTK9	DNDPt30m	CYTK8	CYTK5	CYSASNNaEx	CYSSERNaEx	DGK1	DHDPBMTm	CYTK3n	CYTK9	CYSASNNaEx	CYSGLNNaEx	CAt7r	CHOLK	CYTK11n	CYSGLTH	DPCOAK	CSPG_Btly	CYTK1	CORE2GTg	CTPS2	CYTDK2m	DALAt2r	CYTK1m	DADNt4	CRNCAR3tp	CYSTA	CYTDtm	CYSSERNaEx	CYTDt4	CHLtm	CYSTA	CATp	DGK2m	CITtam	CITtam	CYOR_u10m	CHSTEROLSULT	CHSTEROLt2	CSBPASEly	CYTK3	CSNAT2x
CYTK10	DCK2n	DAG_HSter	COQ6m	CYSSERNaEx	DM_dgpi_prot_hs_r_	CYTK6	CRNCAR3tp	CYTK9n	DNDPt37m	CYTK8n	CYTK5n	CYSGLNNaEx	CYSTA	DGK2m	DHFR	CYTK4	CYTK9n	CYSGLTH	CYSGLTH	CATm	CHOLPtg	CYTK12	CYSO	DPHMBDCm	CSPG_Ctly	CYTK10	CORE3GTg	CTPtn	CYTDn	DALAxt	CYTK1n	DAG_HSter	CRNCARtp	CYStec	CYTDtn	CYSTA	CYTDtm	CHOLATEt	CYSTHRNaEx	CBPS	DGNSKm	CK	CITtbm	CYSALANaEx	CHSTEROLt	CHSTEROLt3	CSCPASEly	CYTK3n	CSNAT3x
CYTK10n	DCMPDA	DAGK_hs	COQ7m	CYSTA	DM_dgtp_m_	CYTK6n	CRNCARtp	D_3AIBt	DNDPt38m	CYTK9	CYTK6	CYSGLTH	CYSTHRNaEx	DGNSKm	DHFtm	CYTK4n	D_3AIBt	CYSO	CYSGLYexR	CATp	CHOLt4	CYTK12n	CYSSERNaEx	DPMVDx	CSPG_Etly	CYTK10n	CORE4GTg	CYANt	CYTDt	DASCBR	CYTK2	DAGK_hs	CRNt	CYSTHRNaEx	CYTK1	CYStec	CYTDtn	CHOLATEt2	CYTD	CBPSam	DGSNtm	CKc	CLFORtex	CYSASNNaEx	CHSTEROLt1	CITL	CSEPASEly	CYTK4	CSNATer
CYTK11	DCSPTN1COAtx	DAGt	CORE2GTg	CYSTHRNaEx	DM_dgtp_n_	CYTK7	CRNt	DAG_HSter	DNDPt39m	CYTK9n	CYTK6n	CYSO	CYTD	DGSNt	DHORD9	CYTK5	D3AIBTm	CYSSERNaEx	CYSO	CBPS	CHOLtu	CYTK13	CYSTA	DPPS	CTPS1	CYTK11	CORE6GTg	CYANtm	CYTDt4	DASPO1p	CYTK2n	DAGt	CRNtim	CYTD	CYTK10	CYSTGLUex	CYTK1	CHOLATEt3	CYTDK1	CBR2	DGTPtn	CLFORtex	CLHCO3tex2	CYSGLNNaEx	CHSTEROLt2	CITt4_2	CSm	CYTK4n	CSNATm
CYTK11n	DCSPTN1CPT1	DALAt2r	CORE3GTg	CYTD	DM_dsT_antigen_g_	CYTK7n	CRNtim	DAGK_hs	DNDPt42m	D_3AIBt	CYTK7	CYSSERNaEx	CYTDK1	DGSNtm	DHORTS	CYTK5n	DADNK	CYSt4	CYSSERNaEx	CBR2	CHSTEROLSULT	CYTK13n	CYSTHRNaEx	DRPA	CTPS2	CYTK11n	COt	CYOR_u10m	CYTDtm	DCK1n	CYTK3n	DALAt2r	CRNtuNa	CYTDK1	CYTK10n	CYSTHRNaEx	CYTK10	CHOLD2m	CYTDK2m	CDIPTr	DGULND	CLHCO3tex2	CLI2tex	CYSGLTH	CHSTEROLt3	CITtam	CSNAT2m	CYTK5	CSNATp
CYTK12	DCSPTN1CPT2	DASCBR	CORE4GTg	CYTDK1	DM_dttp_m_	CYTK8	CRNtuNa	DAGt	DNDPt46m	D3AIBTm	CYTK7n	CYSt4	CYTDK2m	DGTPtn	DIDPtn	CYTK6	DADNt4	CYSTA	CYSTA	CDIPTr	CHSTEROLt	CYTK14	CYTD	DSAT	CTPtn	CYTK12	COUCOAFm	CYSGLTH	CYTDtn	DCK2n	CYTK4n	DASCBR	CRNtx	CYTDK2m	CYTK11	CYTD	CYTK10n	CHOLK	CYTDn	CDPDAGtm	DHCHOLESTANATEtm	CLI2tex	CLOHtex2	CYSGLYexR	CITL	CITtbm	CSNAT2x	CYTK5n	CSNATr
CYTK12n	DCSPTN1CRNt	DASPO1p	CORE6GTg	CYTDK2m	DM_dttp_n_	CYTK8n	CRNtx	DASCBR	DNDPt47m	DADNK	CYTK8	CYSTA	CYTDt	DGULND	DINt	CYTK6n	DAG_HSter	CYStec	CYSTGLUex	CDPDAGtm	CHSTEROLt1	CYTK14n	CYTDK1	DTDPtn	CYANt	CYTK12n	CPPPGO	CYSO	CYTK1	DCMPDA	CYTK5	DASPO1p	CRVNCtr	CYTDn	CYTK11n	CYTDK1	CYTK11	CHOLPtg	CYTDt	CDS	DHCR243r	CLOHtex2	CLOXAtex2	CYSO	CITtam	CLFORtex	CSNAT3x	CYTK6	CSPG_Atly
CYTK13	DCSPTN1t	DCK1n	COt	CYTDn	DM_ethamp_r_	CYTK9	CRVNCtr	DASPO1p	DNDPt48m	DAG_HSter	CYTK9	CYStec	CYTDt4	DHCHOLESTANATEtm	DITPtn	CYTK7	DAGK_hs	CYSTHRNaEx	CYSTHRNaEx	CDS	CHSTEROLt2	CYTK1m	CYTDK2m	DTTPtn	CYANtm	CYTK13	CRNCAR3tp	CYSt4	CYTK10	DCSPTN1COAtx	CYTK5n	DCSPTN1COAtx	CSAPASEly	CYTDt	CYTK12	CYTDK2m	CYTK11n	CHOLt4	CYTDt4	CDSm	DHCR71r	CLOXAtex2	CLPNDCOAtx	CYSSERNaEx	CLFORtex	CLHCO3tex2	CSNATer	CYTK6n	CSPG_Btly
CYTK13n	DCTPtn	DCMPDA	COUCOAFm	CYTDt	DM_gpi_sig_er_	CYTK9n	CSAPASEly	DATPtn	DNDPt58m	DAGK_hs	CYTK9n	CYSTHRNaEx	CYTDtm	DHCR243r	D_LACt2	CYTK7n	DAGt	CYTD	CYTD	CDSm	CHSTEROLt3	CYTK1n	CYTDn	DUDPtn	CYOR_u10m	CYTK13n	CRNCARtp	CYSTA	CYTK10n	DCSPTN1CPT1	CYTK6	DCSPTN1CPT1	CSBPASEly	CYTDtm	CYTK12n	CYTDn	CYTK12	CHOLtn	CYTDtm	CEPTC	DHCR72r	CLPNDCOAtx	CLPNDt	CYSTA	CLHCO3tex2	CLI2tex	CSNATm	CYTK7	CSPG_Ctly
CYTK14	DCYTDn	DCSPTN1COAtx	CPPPGO	CYTDtm	DM_kdn_c_	D_3AIBt	CSBPASEly	DCMPDA	DNDPt60m	DAGt	D_3AIBt	CYTD	CYTK1	DHCR71r	DLNLCGCPT1	CYTK8	DALAt2r	CYTDK1	CYTDK1	CEPTE	CITL	CYTK2	CYTDt	DUMPtn	CYSALANaEx	CYTK14	CRNt	CYTD	CYTK11	DCSPTN1CPT2	CYTK6n	DCSPTN1CPT2	CSCPASEly	CYTDtn	CYTK13	CYTDt	CYTK12n	CHOLtu	CYTDtn	CEPTE	DHCRD1	CLPNDt	CMPACNAtg	CYStec	CLI2tex	CLOHtex2	CSNATp	CYTK7n	CSPG_Etly
CYTK14n	DESAT16_2	DCSPTN1CPT1	CREATt4_2_r	CYTDtn	DM_Ser_Thr_ly_	D3AIBTm	CSEPASEly	DCSPTN1COAtx	DNDPt8m	DALAt2r	D3AIBTm	CYTDK1	CYTK10	DHCR72r	DLNLCGCPT2	CYTK8n	DASCBR	CYTDK2m	CYTDK2m	CERT1gt	CITtam	CYTK2n	CYTDtm	DURAD	CYSASNNaEx	CYTK14n	CRNtim	CYTDK1	CYTK11n	DCSPTN1CRNt	CYTK7	DCSPTN1CRNt	CSEPASEly	CYTK1	CYTK13n	CYTDt4	CYTK13	CHSTEROLSULT	CYTK1	CERT1gt	DHFR	CMPACNAtg	CMPACNAtn	CYSTGLUex	CLOHtex2	CLOXAtex2	CSNATr	CYTK8n	CTPS1
CYTK1m	DESAT18_3	DCSPTN1CPT2	CRNCARtp	CYTK1	DM_Ser_Gly_Ala_X_Gly_ly_	DADNK	CSm	DCSPTN1CPT1	DNDPt9m	DASCBR	DADNK	CYTDK2m	CYTK10n	DHCRD1	DLNLCGCRNt	CYTK9	DASPO1p	CYTDn	CYTDn	CERT1rt	CITtbm	CYTK3n	CYTDtn	DURIK1	CYSGLNNaEx	CYTK1m	CRNtuNa	CYTDK2m	CYTK12	DCTPtn	CYTK7n	DCSPTN1t	CSm	CYTK10	CYTK14	CYTDtm	CYTK13n	CHSTEROLt	CYTK10	CERT1rt	DHORD9	CMPACNAtn	CMPSAS	CYSTHRNaEx	CLOXAtex2	CLPNDCOAtx	CSND	CYTK9	CTPS2
CYTK1n	DESAT18_4	DCSPTN1CRNt	CRNt	CYTK10	DM_sTn_antigen_g_	DADNt4	CSNAT2m	DCSPTN1CPT2	DOLASNT_Ler	DASPO1p	DADNt4	CYTDn	CYTK11	DHFR	DM_Asn_X_Ser_Thr_ly_	CYTK9n	DATPtn	CYTDt	CYTDt	CERT2gt	CK	CYTK4n	CYTK1	DURIPP	CYSGLTH	CYTK1n	CRNtx	CYTDn	CYTK12n	DCYTD	CYTK8	DCYTD	CSNAT2m	CYTK10n	CYTK14n	CYTDtn	CYTK14	CHSTEROLt1	CYTK10n	CERT2gt	DHORTS	CMPSAS	CMPSASn	CYTD	CLPNDCOAtx	CLPNDt	CSNt	CYTK9n	CTPtn
CYTK2	DESAT18_5	DCTPtn	CRNtim	CYTK10n	DM_T_antigen_g_	DAG_HSter	CSNAT2x	DCSPTN1CRNt	DOLASNT_Uer	DCK1n	DAG_HSter	CYTDt	CYTK11n	DHFtm	DM_dem2emgacpail_prot_hs_r_	D_3AIBt	DCMPDA	CYTDtm	CYTDtm	CERT2rt	CKc	CYTK5	CYTK10	DURIt	CYSO	CYTK2	CRVNCtr	CYTDt	CYTK13	DCYTDn	CYTK8n	DDPGAm	CSNAT2x	CYTK11	CYTK1m	CYTK1	CYTK14n	CHSTEROLt2	CYTK11	CERT2rt	DHPM1	CMPSASn	CO2t	CYTDK1	CLPNDt	CMPACNAtg	CSPG_Atly	D3AIBTm	CYANt
CYTK2n	DESAT18_6	DCYTDn	CRNtuNa	CYTK11	DMATTx	DAGK_hs	CSNAT3x	DCTPtn	DOLDPP_Ler	DCMPDA	DAGK_hs	CYTDt4	CYTK12	DHORD9	DM_dgpi_prot_hs_r_	D3AIBTm	DCSPTN1COAtx	CYTDtn	CYTDtn	CGLYt3_2_	CLFORtex	CYTK5n	CYTK10n	DUTPDPm	CYSSERNaEx	CYTK2n	CSAPASEly	CYTDtm	CYTK14	DCYTt	CYTK9	DEBRISOQUINEt	CSNAT3x	CYTK11n	CYTK1n	CYTK10	CYTK1m	CHSTEROLt3	CYTK11n	CGLYt3_2_	DHPR	CO2t	CO2ter	CYTDn	CMPACNAtg	CMPACNAtn	CSPG_Btly	DADA	CYANtm
CYTK3	DESAT18_8	DCYTt	CRNtx	CYTK11n	DMHPTCRNCPT2	DAGt	CSNATer	DCYTD	DOLDPP_Uer	DCSPTN1CPT1	DAGt	CYTDtm	CYTK12n	DHORTS	DM_dgtp_m_	DADNK	DCSPTN1CPT1	CYTK1	CYTK1	CGMPt	CLHCO3tex2	CYTK6	CYTK11	DUTPDPn	CYSTA	CYTK3	CSBPASEly	CYTDtn	CYTK14n	DDPGAm	CYTK9n	DESAT16_2	CSNATer	CYTK12	CYTK2	CYTK10n	CYTK1n	CITL	CYTK12	CGMPt	DIDPtn	CO2ter	CO2tm	CYTDt	CMPACNAtn	CMPSAS	CSPG_Ctly	DADAe	CYOR_u10m
CYTK3n	DESAT18_9	DDPGAm	CSBPASEly	CYTK12	DMHPTCRNt	DASCBR	CSNATm	DCYTt	DOLGLCP_Lter	DCSPTN1CPT2	DALAt2r	CYTDtn	CYTK13	DHPM1	DM_dgtp_n_	DAG_HSter	DCSPTN1CPT2	CYTK10	CYTK10	CHLP	CLOHtex2	CYTK6n	CYTK11n	ECOAH12m	CYSTHRNaEx	CYTK3n	CSCPASEly	CYTK1	CYTK1m	DEBRISOQUINEt	D3AIBTm	DESAT18_10	CSNATm	CYTK12n	CYTK2n	CYTK11	CYTK2	CITtam	CYTK12n	CH25H	DITPtn	CO2tm	CO2tp	CYTDt4	CMPSAS	CMPSASn	CSPG_Etly	DADNK	CYSGLTH
CYTK4n	DESAT20_1	DECDPtm	CSCPASEly	CYTK12n	DMHPTCRNte	DASPO1p	CSNATp	DDPGAm	DOLGLCP_Uter	DCSPTN1CRNt	DASCBR	CYTK1	CYTK13n	DHPM2	DM_dsT_antigen_g_	DAGK_hs	DCSPTN1CRNt	CYTK10n	CYTK10n	CHLtm	CLOXAtex2	CYTK7	CYTK12	ECOAH1m	CYTD	CYTK4	CSEPASEly	CYTK10	CYTK1n	DESAT18_10	DADA	DESAT18_3	CSNATp	CYTK13	CYTK3n	CYTK11n	CYTK2n	CITtbm	CYTK14	CHAT	D_LACt2	CO2tp	COAtg	CYTDtn	CMPSASn	CO2t	CTPS1	DADNt4	CYSO
CYTK5	DGAT	DESAT16_2	CSm	CYTK13	DMNONCRNCPT2	DCK1n	CSNATr	DECDPtm	DOLMANP_Lter	DCSPTN1t	DASPO1p	CYTK10	CYTK14	DHPR	DM_dttp_m_	DAGt	DCYTD	CYTK11	CYTK11	CHOLATEt	CLPNDCOAtx	CYTK8	CYTK12n	ECOAH9m	CYTDK1	CYTK4n	CSm	CYTK10n	CYTK2	DESAT18_3	DADAe	DESAT18_4	CSNATr	CYTK13n	CYTK4n	CYTK12	CYTK3n	CLFORtex	CYTK14n	CHATn	DLNLCGCPT1	COAtg	COAtm	CYTK1	CO2t	CO2ter	CTPS2	DAG_HSter	CYSt4
CYTK5n	DGK1	DESAT18_10	CSNAT2m	CYTK14	DNDPt12m	DCK2n	CSND	DESAT16_2	DOLMANP_Uter	DCT	DATPtn	CYTK10n	CYTK14n	DHPR2	DM_dttp_n_	DALAt2r	DDPGAm	CYTK11n	CYTK11n	CHOLATEt2	CLPNDt	CYTK8n	CYTK13	EICOSTETt	CYTDK2m	CYTK5	CSNAT2m	CYTK11	CYTK2n	DESAT18_4	DADNK	DESAT18_5	CSPG_Atly	CYTK14	CYTK5	CYTK12n	CYTK4n	CLHCO3tex2	CYTK1m	CHLPCTD	DLNLCGCPT2	COAtm	COAtp	CYTK10	CO2ter	CO2tm	CTPtn	DAGK_hs	CYSTA
CYTK6	DGK2m	DESAT18_3	CSNAT2x	CYTK14n	DNDPt13m	DCMPDA	CSNt	DESAT18_3	DOLP_Lter	DCTPtn	DCMPDA	CYTK11	CYTK1m	DIDPtn	DM_ethamp_r_	DASCBR	DECDPtm	CYTK12	CYTK12	CHOLATEt3	CMPACNAtg	CYTK9	CYTK14	ENGASE2ly	CYTDt	CYTK5n	CSNAT2x	CYTK11n	CYTK3	DESAT18_5	DADNt4	DESAT18_6	CSPG_Btly	CYTK14n	CYTK5n	CYTK13	CYTK5	CLI2tex	CYTK1n	CHLtm	DLNLCGCRNt	COAtp	COAtr	CYTK10n	CO2tm	CO2tp	CYANt	DAGt	CYTD
CYTK6n	DGNSKm	DESAT18_4	CSNATm	CYTK1m	DNDPt14m	DCSPTN1COAtx	CSPG_Atly	DESAT18_4	DOLP_Uter	DCYTDn	DCSPTN1COAtx	CYTK11n	CYTK1n	DINt	DM_gpi_sig_er_	DASPO1p	DESAT16_2	CYTK12n	CYTK12n	CHOLD2m	CMPACNAtn	D3AIBTm	CYTK14n	ENGASE3ly	CYTDt4	CYTK6	CSNAT3x	CYTK12	CYTK3n	DESAT18_6	DAG_HSter	DESAT18_9	CSPG_Ctly	CYTK1m	CYTK6	CYTK14	CYTK5n	CLOHtex2	CYTK2	CHOLATEt	DM_Asn_X_Ser_Thr_ly_	COAtr	COQ3m	CYTK11	CO2tp	COAtg	CYANtm	DALAt2r	CYTDK1
CYTK7	DGSNtm	DESAT18_5	CSNATp	CYTK1n	DNDPt15m	DCSPTN1CPT1	CSPG_Btly	DESAT18_5	DOLPGT1_Ler	DCYTt	DCSPTN1CPT1	CYTK12	CYTK2	DITPtn	DM_kdn_c_	DCMPDA	DESAT18_10	CYTK13	CYTK13n	CHOLK	CMPSAS	DADA	CYTK1m	ENO	CYTDtm	CYTK6n	CSNATer	CYTK12n	CYTK4	DESAT18_9	DAGK_hs	DESAT20_1	CSPG_Etly	CYTK1n	CYTK6n	CYTK14n	CYTK6	CLOXAtex2	CYTK2n	CHOLATEt2	DM_datp_m_	COQ3m	COQ5m	CYTK11n	COAtg	COAtm	CYOR_u10m	DASCBR	CYTDK2m
CYTK7n	DGTPtn	DESAT18_6	CSNATr	CYTK2	DNDPt16m	DCSPTN1CPT2	CSPG_Etly	DESAT18_6	DOLPGT1_Uer	DDPGAm	DCSPTN1CPT2	CYTK12n	CYTK2n	D_LACt2	DM_oretn_n_	DCSPTN1COAtx	DESAT18_3	CYTK13n	CYTK14	CHOLPtg	CMPSASn	DADAe	CYTK1n	ESTRADIOLt	CYTK1	CYTK7	CSNATm	CYTK13	CYTK4n	DESAT22_1p	DAGt	DESAT20_2	CTPS1	CYTK2	CYTK7	CYTK1m	CYTK6n	CLPNDCOAtx	CYTK3	CHOLATEt3	DM_dctp_m_	COQ5m	COQ6m	CYTK12	COAtm	COAtp	CYSALANaEx	DASPO1p	CYTDn
CYTK8	DGULND	DESAT18_8	CSPG_Btly	CYTK2n	DNDPt19m	DCSPTN1CRNt	CTPS1	DESAT18_8	DOLPGT2_Ler	DECDPtm	DCSPTN1CRNt	CYTK13	CYTK3n	DLNLCGCPT1	DM_Ser_Gly_Ala_X_Gly_ly_	DCSPTN1CPT1	DESAT18_4	CYTK14	CYTK14n	CHOLt4	CO2t	DADNK	CYTK2	ESTRADIOLtr	CYTK10	CYTK7n	CSNATp	CYTK13n	CYTK5	DGAT	DALAt2r	DESAT22_1p	CTPS2	CYTK2n	CYTK7n	CYTK1n	CYTK7	CLPNDt	CYTK3n	CHOLD2m	DM_dem2emgacpail_prot_hs_r_	COQ6m	COQ7m	CYTK12n	COAtp	COAtr	CYSASNNaEx	DCSPTN1COAtx	CYTDt
CYTK9	DHAAt1r	DESAT18_9	CSPG_Ctly	CYTK3n	DNDPt21m	DCTPtn	CTPS2	DESAT18_9	DOLPGT2_Uer	DESAT16_2	DCTPtn	CYTK13n	CYTK4n	DLNLCGCPT2	DM_T_antigen_g_	DCSPTN1CPT2	DESAT18_5	CYTK14n	CYTK1m	CHOLtu	CO2ter	DADNt4	CYTK2n	ETHAK	CYTK10n	CYTK8	CSNATr	CYTK14	CYTK5n	DGCHOLte	DASCBR	DESAT22_2p	CTPtn	CYTK3	CYTK8	CYTK2	CYTK7n	CMPACNAtg	CYTK4	CHOLK	DM_dgpi_prot_hs_r_	COQ7m	CORE2GTg	CYTK13n	COAtr	COQ3m	CYSGLNNaEx	DCSPTN1CPT1	CYTDt4
CYTK9n	DHCHOLESTANATEtm	DESAT20_1	CTPS1	CYTK4n	DNDPt22m	DCYTD	CTPtn	DESAT20_1	DOLPH_Ler	DESAT18_10	DCYTD	CYTK14	CYTK5	DLNLCGCRNt	DMATTx	DCSPTN1CRNt	DESAT18_6	CYTK1m	CYTK1n	CHSTEROLSULT	CO2tm	DAG_HSter	CYTK3n	ETHP	CYTK11	CYTK8n	CSPG_Atly	CYTK14n	CYTK6	DGCHOLtx	DASPO1p	DGAT	CYANt	CYTK3n	CYTK8n	CYTK2n	CYTK8	CMPACNAtn	CYTK4n	CHOLPtg	DM_dgtp_m_	CORE2GTg	CORE3GTg	CYTK14	COQ3m	COQ5m	CYSGLTH	DCSPTN1CPT2	CYTDtm
D_3AIBt	DHCR242r	DESAT20_2	CTPS2	CYTK5	DNDPt23m	DCYTDn	CYANt	DESAT20_2	DOLPH_Uer	DESAT18_3	DDPGAm	CYTK14n	CYTK5n	DM_Asn_X_Ser_Thr_ly_	DNDPt12m	DCTPtn	DESAT18_8	CYTK1n	CYTK2	CHSTEROLt	CO2tp	DAGK_hs	CYTK4n	ETOHt	CYTK11n	CYTK9	CSPG_Btly	CYTK1m	CYTK6n	DGK1	DATPtn	DGK1	CYANtm	CYTK4	CYTK9	CYTK3	CYTK8n	CMPSAS	CYTK5	CHOLt4	DM_dgtp_n_	CORE3GTg	CORE4GTg	CYTK14n	COQ5m	COQ6m	CYSO	DCSPTN1CRNt	CYTDtn
DADNK	DHCR72r	DESAT22_1p	CTPtn	CYTK5n	DNDPt38m	DCYTt	CYANtm	DESAT22_1p	DOLPMT_L	DESAT18_4	DECDPtm	CYTK1m	CYTK6	DM_datp_m_	DNDPt13m	DCYTD	DESAT18_9	CYTK2	CYTK2n	CHSTEROLt1	COAtg	DAGt	CYTK5	EX_10fthf(e)	CYTK12	CYTK9n	CSPG_Ctly	CYTK1n	CYTK7	DGK2m	DCMPDA	DGK2m	CYOR_u10m	CYTK4n	CYTK9n	CYTK3n	CYTK9	CMPSASn	CYTK5n	CHOLtn	DM_dsT_antigen_g_	CORE4GTg	CORE6GTg	CYTK1n	COQ6m	COQ7m	CYSSERNaEx	DCSPTN1t	CYTK1
DADNt4	DHCRD1	DESAT22_2p	CYANt	CYTK6	DNDPt39m	DDPGAm	CYOR_u10m	DESAT22_2p	DOLPMT_U	DESAT18_5	DESAT16_2	CYTK1n	CYTK6n	DM_datp_n_	DNDPt14m	DCYTt	DESAT20_1	CYTK2n	CYTK3	CHSTEROLt2	COAtm	DALAt2r	CYTK5n	EX_10fthf5glu(e)	CYTK12n	D_3AIBt	CSPG_Etly	CYTK2	CYTK7n	DGNSKm	DCSPTN1COAtx	DGNSKm	CYSGLTH	CYTK5	D_3AIBt	CYTK4	CYTK9n	CO2t	CYTK6	CHOLtu	DM_dttp_m_	CORE6GTg	COt	CYTK2	COQ7m	CORE2GTg	CYSTA	DCYTD	CYTK10
DAG_HSter	DHEASULT	DGK1	CYANtm	CYTK6n	DNDPt42m	DECDPtm	CYSALANaEx	DGK1	DOLPMT1_Ler	DESAT18_6	DESAT18_10	CYTK2	CYTK7	DM_dctp_m_	DNDPt15m	DDPGAm	DESAT20_2	CYTK3n	CYTK3n	CHSTEROLt3	COAtp	DASCBR	CYTK6	EX_2hb(e)	CYTK13n	D3AIBTm	CTPS1	CYTK2n	CYTK8	DGSNtm	DCSPTN1CPT1	DGSNt	CYSO	CYTK5n	D3AIBTm	CYTK4n	D_3AIBt	CO2ter	CYTK6n	CHSTEROLSULT	DM_dttp_n_	COt	COUCOAFm	CYTK2n	CORE2GTg	CORE3GTg	CYSTHRNaEx	DDPGAm	CYTK10n
DAGK_hs	DHFR	DGK2m	CYOR_u10m	CYTK7	DOLASNT_Ler	DESAT16_2	CYSGLTH	DGK2m	DOLPMT1_Uer	DESAT18_8	DESAT18_3	CYTK2n	CYTK7n	DM_dem2emgacpail_prot_hs_r_	DNDPt16m	DECDPtm	DESAT22_1p	CYTK4n	CYTK4	CITL	COAtr	DASPO1p	CYTK6n	EX_2mcit(e)	CYTK14	DADA	CTPS2	CYTK3n	CYTK8n	DGTPtn	DCSPTN1CPT2	DGSNtm	CYSt4	CYTK6	DADA	CYTK5	D3AIBTm	CO2tm	CYTK7	CHSTEROLt	DM_ethamp_r_	COUCOAFm	CPPPGO	CYTK3	CORE3GTg	CORE4GTg	CYTD	DEBRISOQUINEt	CYTK11
DAGt	DHFtm	DGNSKm	CYSALANaEx	CYTK7n	DOLASNT_Uer	DESAT18_10	CYSO	DGNSKm	DOLPMT2_Ler	DESAT20_1	DESAT18_4	CYTK3	CYTK8	DM_dgpi_prot_hs_r_	DNDPt19m	DESAT16_2	DESAT22_2p	CYTK5	CYTK4n	CITtam	COQ3m	DATPtn	CYTK7	EX_34dhoxpeg(e)	CYTK14n	DADAe	CTPtn	CYTK4n	CYTK9	DGULND	DCSPTN1CRNt	DGTPtn	CYSTA	CYTK6n	DADAe	CYTK5n	DADA	CO2tp	CYTK7n	CHSTEROLt1	DM_gpi_sig_er_	CPPPGO	CREATt4_2_r	CYTK3n	CORE4GTg	CORE6GTg	CYTDK1	DESAT16_2	CYTK11n
DALAt2r	DHORD9	DGSNt	CYSASNNaEx	CYTK8	DOLDPP_Ler	DESAT18_3	CYSSERNaEx	DGSNt	DOLPMT2_Uer	DESAT22_1p	DESAT18_5	CYTK3n	CYTK8n	DM_dgtp_m_	DNDPt38m	DESAT18_10	DGK1	CYTK5n	CYTK5	CITtbm	COQ5m	DCK1n	CYTK7n	EX_35cgmp(e)	CYTK1m	DADNK	CYANt	CYTK5	CYTK9n	DHCHOLESTANATEtm	DCSPTN1t	DGULND	CYTD	CYTK7	DADNK	CYTK6	DADAe	COAtg	CYTK8	CHSTEROLt2	DM_kdn_c_	CREATtmdiffir	CRNCAR3tp	CYTK4	CORE6GTg	COt	CYTDK2m	DESAT18_10	CYTK12
DASCBR	DHORTS	DGSNtm	CYSGLNNaEx	CYTK9	DOLDPP_Uer	DESAT18_4	CYSt4	DGSNtm	DOLPMT3_Ler	DGK1	DESAT18_6	CYTK4	CYTK9	DM_dgtp_n_	DNDPt42m	DESAT18_3	DGK2m	CYTK6	CYTK5n	CLFORtex	COQ6m	DCK2n	CYTK8	EX_3aib_D(e)	CYTK1n	DADNt4	CYANtm	CYTK5n	D3AIBTm	DHCR243r	DCYTD	DHCHOLESTANATEtm	CYTDK1	CYTK7n	DADNt4	CYTK6n	DADNK	COAtm	CYTK9	CHSTEROLt3	DM_oretn_n_	CRNCAR3tp	CRNCARtp	CYTK4n	COt	COUCOAFm	CYTDt	DESAT18_3	CYTK12n
DASPO1p	DHPM1	DGTPtn	CYSGLTH	CYTK9n	DOLGLCP_Lter	DESAT18_5	CYSTA	DGTPtn	DOLPMT3_Uer	DGK2m	DESAT18_8	CYTK4n	CYTK9n	DM_dsT_antigen_g_	DNDPt43m	DESAT18_4	DGNSKm	CYTK6n	CYTK6	CLI2tex	COQ7m	DCMPDA	CYTK8n	EX_3mlda(e)	CYTK2	DAG_HSter	CYOR_u10m	CYTK6	DADA	DHCR71r	DCYTt	DHCR242r	CYTDK2m	CYTK8n	DAGK_hs	CYTK7	DADNt4	COAtn	CYTK9n	CITL	DM_Ser_Thr_ly_	CRNCARtp	CRNt	CYTK5	COUCOAFm	CPPPGO	CYTDt4	DESAT18_4	CYTK13
DCK1n	DHPR	DGULND	CYSO	D_3AIBt	DOLGLCP_Uter	DESAT18_6	CYStec	DGULND	DOLPMT4_Ler	DGNSKm	DESAT18_9	CYTK5	D3AIBTm	DM_dttp_m_	DNDPt8m	DESAT18_5	DGSNtm	CYTK7	CYTK6n	CLOXAtex2	CORE2GTg	DCSPTN1COAtx	CYTK9	EX_4abut(e)	CYTK2n	DAGK_hs	CYSALANaEx	CYTK6n	DADAe	DHCR72r	DDPGAm	DHCR72r	CYTDn	CYTK9	DAGt	CYTK7n	DAG_HSter	COAtp	D3AIBTm	CITRtm	DM_Ser_Gly_Ala_X_Gly_ly_	CRNt	CRNtim	CYTK5n	CPPPGO	CRNCAR3tp	CYTDtm	DESAT18_5	CYTK14
DCK2n	DHPR2	DHAAt1r	CYSSERNaEx	D3AIBTm	DOLMANP_Lter	DESAT18_8	CYSTHRNaEx	DHCHOLESTANATEtm	DOLPMT4_Uer	DGSNtm	DESAT20_1	CYTK5n	DADNK	DM_dttp_n_	DOLASNT_Ler	DESAT18_6	DGTPtn	CYTK7n	CYTK7	CLPNDCOAtx	CORE3GTg	DCSPTN1CPT1	CYTK9n	EX_5dhf(e)	CYTK3	DAGt	CYSASNNaEx	CYTK7	DADNK	DHCRD1	DECDPtm	DHCRD1	CYTDt	CYTK9n	DASCBR	CYTK8	DAGK_hs	COAtr	DADA	CITt4_2	DM_T_antigen_g_	CRNtim	CRNtuNa	CYTK6	CRNCAR3tp	CRNCARtp	CYTK1	DESAT18_6	CYTK14n
DCMPDA	DIDPtn	DHCHOLESTANATEtm	CYSTA	DADNK	DOLMANP_Uter	DESAT18_9	CYTD	DHCR243r	DOPAtu	DGTPtn	DESAT20_2	CYTK6	DADNt4	DM_gpi_sig_er_	DOLASNT_Uer	DESAT18_8	DGULND	CYTK8	CYTK7n	CLPNDt	CORE4GTg	DCSPTN1CPT2	D_3AIBt	EX_5mthf(e)	CYTK3n	DALAt2r	CYSGLNNaEx	CYTK7n	DADNt4	DHFR	DESAT16_2	DHFR	CYTDt4	D_3AIBt	DASPO1p	CYTK8n	DAGt	COQ3m	DADAe	CITtam	DMATTx	CRNtuNa	CRNtx	CYTK6n	CRNCARtp	CRNt	CYTK10	DESAT18_9	CYTK1m
DCSPTN1COAtx	DIGALSIDEtg	DHCR243r	CYSTGLUex	DADNt4	DOLP_Lter	DESAT20_1	CYTDK1	DHCR71r	DRIBt	DGULND	DESAT22_1p	CYTK6n	DAG_HSter	DM_kdn_c_	DOLDPP_Ler	DESAT18_9	DHAAt1r	CYTK8n	CYTK8	CMPACNAtg	CORE6GTg	DCSPTN1CRNt	D3AIBTm	EX_5thf(e)	CYTK4	DASCBR	CYSGLTH	CYTK8	DAG_HSter	DHPM1	DESAT18_10	DHFtm	CYTDtm	D3AIBTm	DATPtn	CYTK9	DALAt2r	COQ5m	DADNK	CITtbm	DMHPTCRNCPT2	CRNtx	CRVNCtr	CYTK7	CRNt	CRNtim	CYTK11	DESAT20_1	CYTK1n
DCSPTN1CPT1	DIGALSIDEtl	DHCR71r	CYSTHRNaEx	DAG_HSter	DOLP_Uter	DESAT20_2	CYTDK2m	DHCR72r	DRPA	DHAAt1r	DESAT22_2p	CYTK7	DAGK_hs	DM_oretn_n_	DOLDPP_Uer	DESAT20_2	DHCHOLESTANATEtm	CYTK9	CYTK8n	CMPACNAtn	COt	DCTPtn	DADA	EX_abt(e)	CYTK4n	DASPO1p	CYSO	CYTK8n	DAGK_hs	DHPR	DESAT18_4	DHPM1	CYTDtn	DADA	DCMPDA	CYTK9n	DASCBR	COQ6m	DADNt4	CLFORtex	DMHPTCRNt	CRVNCtr	CSAPASEly	CYTK7n	CRNtim	CRNtuNa	CYTK12	DESAT20_2	CYTK2
DCSPTN1CPT2	DITPtn	DHCR72r	CYTD	DAGK_hs	DOLPGT1_Ler	DESAT22_1p	CYTDn	DHCRD1	DSAT	DHCHOLESTANATEtm	DGK1	CYTK7n	DAGt	DM_Ser_Thr_ly_	DOLGLCP_Lter	DESAT22_1p	DHCR243r	CYTK9n	CYTK9	CMPSAS	COUCOAFm	DCYTD	DADAe	EX_ac(e)	CYTK5	DCSPTN1COAtx	CYSSERNaEx	CYTK9	DAGt	DHPR2	DESAT18_5	DHPR	CYTK1	DADAe	DCSPTN1COAtx	D_3AIBt	DASPO1p	COQ7m	DAGK_hs	CLHCO3tex2	DMHPTCRNte	CSAPASEly	CSBPASEly	CYTK8n	CRNtuNa	CRNtx	CYTK14	DESAT22_1p	CYTK2n
DCSPTN1CRNt	DLNLCGCPT1	DHCRD1	CYTDK1	DAGt	DOLPGT1_Uer	DESAT22_2p	CYTDt	DHCRD2	DTDPtn	DHCR243r	DGK2m	CYTK8	DALAt2r	DM_Ser_Gly_Ala_X_Gly_ly_	DOLGLCP_Uter	DESAT22_2p	DHCR71r	D3AIBTm	CYTK9n	CMPSASn	CPPPGO	DCYTDn	DADNK	EX_acac(e)	CYTK5n	DCSPTN1CPT1	CYSTA	CYTK9n	DALAOXx	DIDPtn	DESAT18_6	DHPR2	CYTK10	DADNt4	DCSPTN1CPT1	D3AIBTm	DATPtn	CORE2GTg	DAGt	CLI2tex	DMNONCRNCPT2	CSBPASEly	CSCPASEly	CYTK9	CRNtx	CRVNCtr	CYTK1m	DESAT22_2p	CYTK3
DCSPTN1t	DLNLCGCPT2	DHDPBMTm	CYTDK2m	DALAt2r	DOLPGT2_Ler	DGSNt	CYTDt4	DHDPBMTm	DTMPK	DHCR71r	DGNSKm	CYTK8n	DASCBR	DM_T_antigen_g_	DOLMANP_Lter	DGAT	DHCR72r	DADNK	D_3AIBt	CO2t	CREATtmdiffir	DCYTt	DADNt4	EX_acald(e)	CYTK6	DCSPTN1CPT2	CYSTHRNaEx	D3AIBTm	DALAt2r	DINt	DESAT18_7	DIDPtn	CYTK10n	DAG_HSter	DCSPTN1CPT2	DADNK	DCMPDA	CORE3GTg	DALAt2r	CLOHtex2	DNDPt11m	CSCPASEly	CSDPASEly	CYTK9n	CRVNCtr	CSAPASEly	CYTK2	DESAT24_1	CYTK3n
DCTPtn	DLNLCGCRNt	DHFR	CYTDn	DASCBR	DOLPGT2_Uer	DGULND	CYTDtm	DHFR	DTTPtn	DHCR72r	DGSNtm	CYTK9	DASPO1p	DMATTx	DOLMANP_Uter	DGK1	DHCRD1	DADNt4	DADNK	CO2ter	CRNCAR3tp	DDPGAm	DAG_HSter	EX_acetone(e)	CYTK6n	DCSPTN1CRNt	CYTD	DADA	DALAxt	DITPtn	DESAT18_9	DINt	CYTK11	DAGK_hs	DCSPTN1CRNt	DAG_HSter	DCSPTN1COAtx	CORE4GTg	DASCBR	CLOXAtex2	DNDPt12m	CSEPASEly	CSEPASEly	D3AIBTm	CSAPASEly	CSBPASEly	CYTK3	DGAT	CYTK4
DCYTDn	DM_Asn_X_Ser_Thr_ly_	DHFtm	CYTDt	DASPO1p	DOLPH_Ler	DHAAt1r	CYTDtn	DHFtm	DUDPtn	DHCRD1	DGTPtn	CYTK9n	DCSPTN1COAtx	DMGDHm	DOLP_Lter	DGK2m	DHDPBMTm	DAG_HSter	DADNt4	CO2tm	CRNCARtp	DECDPtm	DAGK_hs	EX_ach(e)	CYTK7	DCSPTN1t	CYTDK1	DADAe	DASPO1p	D_LACt2	DESAT20_1	DITPtn	CYTK11n	DAGKn_hs	DCSPTN1t	DAGK_hs	DCSPTN1CPT1	CORE6GTg	DASPO1p	CLPNDCOAtx	DNDPt13m	CSm	CSm	DADA	CSBPASEly	CSCPASEly	CYTK4	DGK1	CYTK4n
DCYTt	DM_datp_m_	DHORD9	CYTDt4	DATPtn	DOLPH_Uer	DHCHOLESTANATEtm	CYTK1	DHORD9	DUMPtn	DHDPBMTm	DGULND	D_3AIBt	DCSPTN1CPT1	DMGtm	DOLP_Uter	DGNSKm	DHFR	DAGK_hs	DAG_HSter	CO2tp	CRNt	DESAT16_2	DAGt	EX_ade(e)	CYTK7n	DCYTD	CYTDK2m	DADNK	DCMPDA	DLNLCGCPT1	DESAT20_2	DLNLCGCPT1	CYTK12	DAGt	DCYTD	DAGt	DCSPTN1CPT2	COt	DCMPDA	CLPNDt	DNDPt14m	CSNAT2m	CSNAT2m	DADAe	CSCPASEly	CSDPASEly	CYTK5	DGK2m	CYTK5
DDPGAm	DM_dctp_m_	DHORTS	CYTDtm	DCMPDA	DOLPMT_L	DHCR243r	CYTK10	DHORTS	DURAD	DHFR	DHAAt1r	D3AIBTm	DCSPTN1CPT2	DMHPTCRNCPT2	DOLPGT1_Ler	DGSNtm	DHFtm	DAGt	DAGK_hs	COAtg	CRNtim	DESAT18_10	DALAt2r	EX_adn(e)	CYTK8n	DECDPtm	CYTDn	DADNt4	DCSPTN1COAtx	DLNLCGCPT2	DESAT22_1p	DLNLCGCPT2	CYTK12n	DALAt2r	DCYTt	DALAt2r	DCSPTN1CRNt	COUCOAFm	DCSPTN1COAtx	CMPACNAtg	DNDPt15m	CSNAT2x	CSNAT2x	DADNK	CSEPASEly	CSEPASEly	CYTK6	DGNSKm	CYTK5n
DECDPtm	DM_dem2emgacpail_prot_hs_r_	DHPM1	CYTDtn	DCSPTN1COAtx	DOLPMT_U	DHCR71r	CYTK10n	DHPM1	DURIK1	DHFtm	DHCHOLESTANATEtm	DADNK	DCSPTN1CRNt	DMHPTCRNt	DOLPGT1_Uer	DGULND	DHORD9	DALAt2r	DAGt	COAtm	CRNtuNa	DESAT18_3	DASCBR	EX_adp	CYTK9	DESAT16_2	CYTDt	DAG_HSter	DCSPTN1CPT1	DLNLCGCRNt	DESAT22_2p	DLNLCGCRNt	CYTK14	DASCBR	DDPGAm	DASCBR	DCTPtn	CPPPGO	DCSPTN1CPT1	CMPACNAtn	DNDPt16m	CSNAT3x	CSNAT3x	DADNt4	CSm	CSm	CYTK7	DGSNtm	CYTK6
DESAT16_2	DM_dgpi_prot_hs_r_	DHPR	CYTK1	DCSPTN1CPT1	DOLPMT1_Ler	DHCR72r	CYTK11	DIDPtn	DURIPP	DHORD9	DHCR243r	DAG_HSter	DCSPTN1t	DMHPTCRNte	DOLPGT2_Ler	DHCHOLESTANATEtm	DHORTS	DASCBR	DALAt2r	COAtp	CRNtx	DESAT18_4	DASPO1p	EX_adrn(e)	CYTK9n	DESAT18_10	CYTDtm	DAGK_hs	DCSPTN1CPT2	DM_Asn_X_Ser_Thr_ly_	DESAT24_1	DM_Asn_X_Ser_Thr_ly_	CYTK14n	DASPO1p	DECDPtm	DASPO1p	DCYTD	CRNCAR3tp	DCSPTN1CPT2	CMPSAS	DNDPt19m	CSNATer	CSNATer	DAG_HSter	CSNAT2m	CSNAT2m	CYTK8	DGTPtn	CYTK6n
DESAT18_10	DM_dgtp_m_	DHPR2	CYTK10	DCSPTN1CPT2	DOLPMT1_Uer	DHCRD1	CYTK11n	DIGALSIDEtl	DURIt	DHORTS	DHCR71r	DAGK_hs	DCTPtn	DMNONCOACRNCPT1	DOLPGT2_Uer	DHCR242r	DHPM1	DASPO1p	DASCBR	COAtr	CRVNCtr	DESAT18_6	DATPtn	EX_adrnl(e)	D3AIBTm	DESAT18_4	CYTDtn	DAGt	DCSPTN1CRNt	DM_datp_m_	DGK1	DM_datp_m_	CYTK1m	DCMPDA	DESAT16_2	DCK1n	DCYTt	CRNCARtp	DCSPTN1CRNt	CMPSASn	DNDPt24m	CSNATm	CSNATm	DAGK_hs	CSNAT2x	CSNAT2x	CYTK9	DGULND	CYTK7
DESAT18_3	DM_dgtp_n_	DIDPtn	CYTK10n	DCSPTN1CRNt	DOLPMT2_Ler	DHDPBMTm	CYTK12	DINt	DURItn	DHPM1	DHCR72r	DAGt	DCYTD	DMNONCRNCPT2	DOLPH_Ler	DHCR72r	DIDPtn	DATPtn	DASPO1p	COQ3m	CSAPASEly	DESAT18_8	DCK1n	EX_akg(e)	DADA	DESAT18_5	CYTK1	DALAOXx	DCTPtn	DM_dctp_m_	DGK2m	DM_dctp_m_	CYTK1n	DCSPTN1COAtx	DESAT18_10	DCK2n	DDPGAm	CRNt	DCSPTN1t	CO2t	DNDPt26m	CSNATp	CSNATp	DAGt	CSNAT3x	CSNAT3x	D_3AIBt	DHCHOLESTANATEtm	CYTK7n
DESAT18_4	DM_dsT_antigen_g_	DIGALSIDEtl	CYTK11	DCYTD	DOLPMT2_Uer	DHFR	CYTK12n	DITPtn	DUTPDPm	DIDPtn	DHCRD1	DALAt2r	DDPGAm	DNDPt11m	DOLPH_Uer	DHCRD1	DITPtn	DCK1n	DCK1n	COQ5m	CSBPASEly	DESAT18_9	DCK2n	EX_ala_B(e)	DADAe	DESAT18_6	CYTK10	DALAt2r	DCYTD	DM_dctp_n_	DGNSKm	DM_dem2emgacpail_prot_hs_r_	CYTK2	DCSPTN1CPT1	DESAT18_3	DCMPDA	DECDPtm	CRNtim	DCTPtn	CO2ter	DNDPt28m	CSNATr	CSNATr	DALAt2r	CSNATer	CSNATer	D3AIBTm	DHCR242r	CYTK8n
DESAT18_5	DM_dttp_m_	DINt	CYTK11n	DCYTt	DOLPMT3_Ler	DHFtm	CYTK13	D_LACt2	DUTPDPn	DIGALSIDEtg	DHDPBMTm	DASPO1p	DECDPtm	DNDPt12m	DOLPMT_L	DHDPBMTm	D_LACt2	DCK2n	DCK2n	COQ6m	CSCPASEly	DESAT22_1p	DCMPDA	EX_ala_D(e)	DADNK	DESAT18_7	CYTK10n	DALAxt	DDPGAm	DM_dem2emgacpail_prot_hs_r_	DGSNt	DM_dgpi_prot_hs_r_	CYTK2n	DCSPTN1CPT2	DESAT18_4	DCSPTN1COAtx	DESAT16_2	CRNtuNa	DCYTD	CO2tm	DNDPt30m	CSPG_Atly	CSPG_Atly	DASCBR	CSNATm	CSNATm	DADNK	DHCR72r	CYTK9
DESAT18_6	DM_dttp_n_	DITPtn	CYTK12	DDPGAm	DOLPMT3_Uer	DHORD9	CYTK14	DLNLCGCPT1	EBP1r	DIGALSIDEtl	DHFR	DCMPDA	DESAT16_2	DNDPt13m	DOLPMT_U	DHFR	DLNLCGCPT1	DCMPDA	DCMPDA	COQ7m	CSDPASEly	DGAT	DCSPTN1COAtx	EX_ala_L(e)	DADNt4	DESAT18_8	CYTK11	DASCBR	DEBRISOQUINEt	DM_dgpi_prot_hs_r_	DGSNtm	DM_dgtp_m_	CYTK3	DCSPTN1CRNt	DESAT18_5	DCSPTN1CPT1	DESAT18_10	CRNtx	DDPGAm	CO2tp	DNDPt38m	CSPG_Btly	CSPG_Btly	DASPO1p	CSNATp	CSNATp	DADNt4	DHCRD1	CYTK9n
DESAT18_8	DM_ethamp_r_	D_LACt2	CYTK12n	DECDPtm	DOLPMT4_Ler	DHORTS	CYTK14n	DLNLCGCPT2	ECOAH12m	DINt	DHFtm	DCSPTN1COAtx	DESAT18_10	DNDPt14m	DOLPMT1_Ler	DHFtm	DLNLCGCPT2	DCSPTN1COAtx	DCSPTN1COAtx	CORE2GTg	CSEPASEly	DGCHOLte	DCSPTN1CPT1	EX_amp(e)	DAG_HSter	DESAT18_9	CYTK11n	DASPO1p	DECDPtm	DM_dgtp_m_	DGULND	DM_dgtp_n_	CYTK3n	DCYTD	DESAT18_6	DCSPTN1CPT2	DESAT18_3	CRVNCtr	DECDPtm	COAtg	DNDPt39m	CSPG_Ctly	CSPG_Ctly	DCK1n	CSNATr	CSNATr	DAG_HSter	DHFR	D3AIBTm
DESAT18_9	DM_gpi_sig_er_	DLNLCGCPT1	CYTK13	DESAT16_2	DOLPMT4_Uer	DHPM1	CYTK1m	DLNLCGCRNt	ECOAH1m	DITPtn	DHORD9	DCSPTN1CPT1	DESAT18_3	DNDPt15m	DOLPMT1_Uer	DHORD9	DLNLCGCRNt	DCSPTN1CPT1	DCSPTN1CPT1	CORE3GTg	CSm	DGCHOLtx	DCSPTN1CPT2	EX_arab_L(e)	DAGK_hs	DESAT20_1	CYTK12	DATPtn	DESAT16_2	DM_dgtp_n_	DHAAt1r	DM_dsT_antigen_g_	CYTK4	DDPGAm	DESAT18_7	DCSPTN1CRNt	DESAT18_4	CSAPASEly	DESAT16_2	COAtm	DNDPt42m	CSPG_Etly	CSPG_Dtly	DCK2n	CSPG_Atly	CSPG_Atly	DAGK_hs	DHFtm	DADA
DESAT20_1	DM_kdn_c_	DLNLCGCPT2	CYTK14	DESAT18_10	DOPABMO	DHPR	CYTK1n	DM_Asn_X_Ser_Thr_ly_	ECOAH9m	D_LACt2	DHORTS	DCSPTN1CPT2	DESAT18_4	DNDPt16m	DOLPMT2_Ler	DHORTS	DM_Asn_X_Ser_Thr_ly_	DCSPTN1CPT2	DCSPTN1CPT2	CORE4GTg	CSNAT2m	DGK1	DCSPTN1CRNt	EX_arach(e)	DAGt	DESAT20_2	CYTK12n	DCK1n	DESAT18_10	DM_dsT_antigen_g_	DHCHOLESTANATEtm	DM_dttp_m_	CYTK4n	DECDPtm	DESAT18_8	DCSPTN1t	DESAT18_5	CSBPASEly	DESAT18_10	COAtn	DNDPt46m	CTPS1	CSPG_Etly	DCMPDA	CSPG_Btly	CSPG_Btly	DAGt	DHPM1	DADAe
DESAT20_2	DM_Ser_Thr_ly_	DLNLCGCRNt	CYTK14n	DESAT18_3	DOPAt4_2_r	DHPR2	CYTK2	DM_datp_m_	EICOSTETCPT1	DLNLCGCPT1	DHPM1	DCSPTN1CRNt	DESAT18_5	DNDPt18m	DOLPMT2_Uer	DHPM1	DM_datp_m_	DCSPTN1CRNt	DCSPTN1CRNt	CORE6GTg	CSNAT2x	DGK2m	DCSPTN1t	EX_arachd(e)	DALAt2r	DESAT22_1p	CYTK13	DCK2n	DESAT18_3	DM_dttp_m_	DHCR242r	DM_dttp_n_	CYTK5	DESAT16_2	DESAT18_9	DCTPtn	DESAT18_6	CSCPASEly	DESAT18_4	COAtp	DNDPt47m	CTPtn	CTPS1	DCSPTN1COAtx	CSPG_Ctly	CSPG_Ctly	DALAt2r	DHPR	DADNK
DESAT22_1p	DM_Ser_Gly_Ala_X_Gly_ly_	DM_Asn_X_Ser_Thr_ly_	CYTK1m	DESAT18_4	DOPAtu	DIDPtn	CYTK2n	DM_dctp_m_	EICOSTETCPT2	DLNLCGCPT2	DHPR	DCYTD	DESAT18_6	DNDPt19m	DOLPMT3_Ler	DHPR	DM_datp_n_	DCTPtn	DCSPTN1t	COt	CSNAT3x	DGNSKm	DCTPtn	EX_arg_L(e)	DASCBR	DESAT22_2p	CYTK13n	DCMPDA	DESAT18_4	DM_dttp_n_	DHCR72r	DM_ethamp_r_	CYTK5n	DESAT18_10	DESAT20_1	DCYTD	DESAT18_9	CSEPASEly	DESAT18_5	COAtr	DNDPt48m	CYANt	CTPtn	DCSPTN1CPT1	CSPG_Etly	CSPG_Dtly	DASCBR	DHPR2	DADNt4
DESAT22_2p	DM_T_antigen_g_	DM_datp_m_	CYTK1n	DESAT18_5	DPCOAtl	DINt	CYTK3n	DM_dem2emgacpail_prot_hs_r_	EICOSTETCRNt	DLNLCGCRNt	DHPR2	DCYTt	DESAT18_8	DNDPt21m	DOLPMT3_Uer	DHPR2	DM_dem2emgacpail_prot_hs_r_	DCYTD	DCTPtn	COUCOAFm	CSNATer	DGSNt	DCYTD	EX_asn_L(e)	DASPO1p	DESAT24_1	CYTK14	DCSPTN1COAtx	DESAT18_6	DM_ethamp_r_	DHCRD1	DM_gpi_sig_er_	CYTK6	DESAT18_3	DESAT20_2	DCYTDn	DESAT20_1	CSm	DESAT18_6	COQ3m	DNDPt9m	CYANtm	CYANt	DCSPTN1CPT2	CTPS1	CSPG_Etly	DASPO1p	DIDPtn	DAG_HSter
DGK1	DMATTx	DM_dctp_m_	CYTK2	DESAT18_6	DPMVDx	DITPtn	CYTK4n	DM_dgpi_prot_hs_r_	EICOSTETt	DM_Asn_X_Ser_Thr_ly_	DIDPtn	DDPGAm	DESAT18_9	DNDPt23m	DOLPMT4_Ler	DIDPtn	DM_dgpi_prot_hs_r_	DCYTDn	DCYTD	CPPPGO	CSNATm	DGSNtm	DCYTDn	EX_asp_D(e)	DCK1n	DGK1	CYTK14n	DCSPTN1CPT1	DESAT18_8	DM_gpi_sig_er_	DHDPBMTm	DM_kdn_c_	CYTK6n	DESAT18_4	DESAT22_1p	DCYTt	DESAT20_2	CSNAT2m	DESAT18_7	COQ5m	DOLASNT_Ler	CYOR_u10m	CYANtm	DCSPTN1CRNt	CTPS2	CTPS1	DCMPDA	DINt	DAGK_hs
DGK2m	DMHPTCRNCPT2	DM_dctp_n_	CYTK2n	DESAT18_8	DRIBt	D_LACt2	CYTK5	DM_dgtp_m_	ELAIDCPT1	DM_datp_m_	DIGALSIDEtl	DECDPtm	DESAT20_1	DNDPt24m	DOLPMT4_Uer	DIGALSIDEtg	DM_dgtp_m_	DCYTt	DCYTDn	CRNCAR3tp	CSNATp	DGTPtn	DCYTt	EX_asp_L(e)	DCK2n	DGK2m	CYTK1m	DCSPTN1CPT2	DESAT18_9	DM_kdn_c_	DHFR	DM_n5m2masn_g_	CYTK7	DESAT18_6	DESAT22_2p	DDPGAm	DESAT22_1p	CSNAT2x	DESAT18_8	COQ6m	DOLASNT_Uer	CYSALANaEx	CYOR_u10m	DCSPTN1t	CTPtn	CTPS2	DCSPTN1COAtx	DITPtn	DAGKn_hs
DGNSKm	DMHPTCRNt	DM_dem2emgacpail_prot_hs_r_	CYTK3	DESAT18_9	DRPA	DLNLCGCPT1	CYTK5n	DM_dgtp_n_	ELAIDCPT2	DM_dctp_m_	DITPtn	DESAT16_2	DESAT20_2	DNDPt26m	DOPABMO	DIGALSIDEtl	DM_dgtp_n_	DDPGAm	DCYTt	CRNCARtp	CSNATr	DGULND	DECDPtm	EX_atp(e)	DCSPTN1COAtx	DGNSKm	CYTK1n	DCSPTN1CRNt	DESAT22_1p	DM_oretn_n_	DHPM1	DM_oretn_n_	CYTK7n	DESAT18_8	DESAT24_1	DESAT16_2	DESAT22_2p	CSNAT3x	DESAT18_9	COQ7m	DOLDPP_Ler	CYSASNNaEx	CYSALANaEx	DCTPtn	CYANt	CTPtn	DCSPTN1CPT1	DLNLCGCPT1	DAGt
DGSNt	DMHPTCRNte	DM_dgpi_prot_hs_r_	CYTK3n	DESAT20_1	DSAT	DLNLCGCPT2	CYTK6	DM_dsT_antigen_g_	ELAIDCRNt	DM_dem2emgacpail_prot_hs_r_	D_LACt2	DESAT18_10	DESAT22_1p	DNDPt28m	DOPAt4_2_r	DINt	DM_dsT_antigen_g_	DECDPtm	DDPGAm	CRNt	CSPG_Atly	DHAAt1r	DESAT16_2	EX_bilglcur(e)	DCSPTN1CPT1	DGSNtm	CYTK2	DCTPtn	DGCHOLte	DM_Ser_Thr_ly_	DHPR	DM_Ser_Thr_ly_	CYTK8	DESAT18_9	DGCHOLte	DESAT18_10	DGAT	CSNATer	DESAT20_1	CORE2GTg	DOLDPP_Uer	CYSGLNNaEx	CYSASNNaEx	DCYTD	CYANtm	CYANt	DCSPTN1CPT2	DLNLCGCPT2	DALAt2r
DGSNtm	DMNONCRNCPT2	DM_dgtp_m_	CYTK4	DESAT20_2	DTMPK	DLNLCGCRNt	CYTK6n	DM_dttp_m_	ENGASE2ly	DM_dgpi_prot_hs_r_	DLNLCGCPT1	DESAT18_3	DGK1	DNDPt30m	DOPAtu	DITPtn	DM_dttp_m_	DESAT16_2	DECDPtm	CRNtim	CSPG_Btly	DHCHOLESTANATEtm	DESAT18_10	EX_bilirub(e)	DCSPTN1CPT2	DGTPtn	CYTK2n	DCYTD	DGCHOLtx	DM_Ser_Gly_Ala_X_Gly_ly_	DIDPtn	DM_Ser_Gly_Ala_X_Gly_ly_	CYTK8n	DESAT20_1	DGCHOLtx	DESAT18_3	DGULND	CSNATm	DESAT20_2	CORE3GTg	DOLGLCP_Lter	CYSGLTH	CYSGLNNaEx	DCYTDn	CYOR_u10m	CYANtm	DCSPTN1CRNt	DLNLCGCRNt	DASCBR
DGTPtn	DNDPt11m	DM_dgtp_n_	CYTK4n	DESAT22_1p	DTTPtn	DM_Asn_X_Ser_Thr_ly_	CYTK7	DM_dttp_n_	ENGASEly	DM_dgtp_m_	DLNLCGCPT2	DESAT18_4	DGK2m	DNDPt37m	DPHMBDCm	DLNLCGCPT1	DM_dttp_n_	DESAT18_10	DESAT16_2	CRNtuNa	CSPG_Ctly	DHCR243r	DESAT18_4	EX_but(e)	DCSPTN1CRNt	DGULND	CYTK3	DCYTDn	DGK1	DM_sTn_antigen_g_	DIGALSGALSIDEte	DM_sTn_antigen_g_	CYTK9	DESAT22_1p	DGK1	DESAT18_4	DHAAt1r	CSNATp	DESAT22_1p	CORE4GTg	DOLGLCP_Uter	CYSO	CYSGLTH	DCYTt	CYSALANaEx	CYOR_u10m	DCSPTN1t	DM_Asn_X_Ser_Thr_ly_	DASPO1p
DGULND	DNDPt12m	DM_dsT_antigen_g_	CYTK5	DESAT22_2p	DUDPtn	DM_dem2emgacpail_prot_hs_r_	CYTK7n	DM_ethamp_r_	ENO	DM_dgtp_n_	DLNLCGCRNt	DESAT18_5	DGNSKm	DNDPt38m	DPMVDx	DLNLCGCPT2	DM_ethamp_r_	DESAT18_3	DESAT18_10	CRNtx	CSPG_Dtly	DHCR71r	DESAT18_5	EX_camp(e)	DCSPTN1t	DHCHOLESTANATEtm	CYTK3n	DCYTt	DGK2m	DM_T_antigen_g_	DIGALSGALSIDEtg	DM_T_antigen_g_	CYTK9n	DESAT22_2p	DGK2m	DESAT18_5	DHCHOLESTANATEtm	CSNATr	DESAT22_2p	CORE6GTg	DOLGPP_Ler	CYSSERNaEx	CYSO	DDPGAm	CYSASNNaEx	CYSALANaEx	DCTPtn	DM_datp_m_	DCMPDA
DHAAt1r	DNDPt13m	DM_dttp_m_	CYTK5n	DGK1	DUMPtn	DM_dgpi_prot_hs_r_	CYTK8	DM_gpi_sig_er_	ESTRADIOLtr	DM_dsT_antigen_g_	DM_Asn_X_Ser_Thr_ly_	DESAT18_6	DGSNt	DNDPt39m	DPPS	DLNLCGCRNt	DM_gncore2_g_	DESAT18_4	DESAT18_3	CRTSLt	CSPG_Etly	DHCR72r	DESAT18_6	EX_caro(e)	DCTPtn	DHCR242r	CYTK4	DDPGAm	DGNSKm	DMATTx	DIGALSIDEtg	DMATTx	D3AIBTm	DGAT	DGNSKm	DESAT18_6	DHCR242r	CSPG_Atly	DESAT24_1	COt	DOLGPP_Uer	CYSTA	CYSSERNaEx	DECDPtm	CYSGLNNaEx	CYSASNNaEx	DCYTD	DM_dctp_m_	DCSPTN1COAtx
DHCHOLESTANATEtm	DNDPt14m	DM_dttp_n_	CYTK6	DGK2m	DURAD	DM_dsT_antigen_g_	CYTK8n	DM_kdn_c_	ESTRONEtr	DM_dttp_m_	DM_datp_m_	DESAT18_8	DGSNtm	DNDPt42m	DRPA	DM_Asn_X_Ser_Thr_ly_	DM_gpi_sig_er_	DESAT18_5	DESAT18_4	CRTSLtm	CTPS1	DHCRD1	DESAT18_7	EX_cgly(e)	DCYTDn	DHCR72r	CYTK4n	DECDPtm	DGSNtm	DMHPTCRNCPT2	DINt	DMHPTCRNCPT2	DADA	DGTPtn	DGSNt	DESAT18_7	DHCR72r	CSPG_Btly	DGAT	COUCOAFm	DOLMANP_Lter	CYSTGL	CYSTA	DESAT16_2	CYSGLTH	CYSGLNNaEx	DCYTt	DM_dem2emgacpail_prot_hs_r_	DCSPTN1CPT1
DHCR243r	DNDPt15m	DM_ethamp_r_	CYTK6n	DGNSKm	DURIK1	DM_dttp_m_	CYTK9	DM_n5m2masn_g_	ETHAK	DM_dttp_n_	DM_datp_n_	DESAT18_9	DGTPtn	DNDPt47m	DSAT	DM_datp_m_	DM_oretn_n_	DESAT18_6	DESAT18_5	CRTSTRNt	CTPS2	DHDPBMTm	DESAT18_8	EX_chol(e)	DCYTt	DHCRD1	CYTK5	DESAT16_2	DGTPtn	DMHPTCRNt	DITPtn	DMHPTCRNt	DADAe	DGULND	DGSNtm	DESAT18_8	DHCRD1	CSPG_Ctly	DGCHOLte	CPPPGO	DOLMANP_Uter	CYSTHRNaEx	CYStec	DESAT18_10	CYSO	CYSGLTH	DDPGAm	DM_dgpi_prot_hs_r_	DCSPTN1CPT2
DHCR71r	DNDPt16m	DM_gpi_sig_er_	CYTK7	DGSNtm	DURIPP	DM_dttp_n_	CYTK9n	DM_oretn_n_	ETHP	DM_gpi_sig_er_	DM_dctp_m_	DESAT20_1	DGULND	DNDPt48m	DTDPtn	DM_dctp_m_	DM_Ser_Thr_ly_	DESAT18_8	DESAT18_6	CRTSTRNtm	CTPtn	DHFR	DESAT18_9	EX_chsterol(e)	DDPGAm	DHDPBMTm	CYTK5n	DESAT18_10	DGULND	DMHPTCRNte	D_LACt2	DMHPTCRNte	DADNK	DHAAt1r	DGTPtn	DESAT18_9	DHDPBMTm	CSPG_Etly	DGCHOLtx	CRNCAR3tp	DOLP_Lter	CYSTS	CYSTGLUex	DESAT18_3	CYSSERNaEx	CYSO	DECDPtm	DM_dgtp_m_	DCSPTN1CRNt
DHCR72r	DNDPt18m	DM_Ser_Thr_ly_	CYTK7n	DGTPtn	DURIt	DM_ethamp_r_	D_3AIBt	DM_Ser_Thr_ly_	ETOHt	DM_kdn_c_	DM_dctp_n_	DESAT20_2	DHCHOLESTANATEtm	DNDPt58m	DTMPK	DM_dctp_n_	DM_Ser_Gly_Ala_X_Gly_ly_	DESAT18_9	DESAT18_8	CRVNCtr	CYANt	DHFtm	DESAT20_1	EX_cit(e)	DECDPtm	DHFR	CYTK6	DESAT18_3	DHCHOLESTANATEtm	DMNONCRNCPT2	DLNLCGCPT1	DMNONCRNCPT2	DADNt4	DHCHOLESTANATEtm	DGULND	DESAT20_1	DHFR	CTPS1	DGK1	CRNCARtp	DOLP_Uter	CYTD	CYSTHRNaEx	DESAT18_4	CYSt4	CYSSERNaEx	DESAT16_2	DM_dgtp_n_	DCYTD
DHCRD1	DNDPt19m	DM_Ser_Gly_Ala_X_Gly_ly_	CYTK8	DGULND	DURItn	DM_gpi_sig_er_	D3AIBTm	DM_Ser_Gly_Ala_X_Gly_ly_	EX_10fthf(e)	DM_melanin_c_	DM_dem2emgacpail_prot_hs_r_	DESAT22_1p	DHCR242r	DNDPt60m	DTTPtn	DM_dem2emgacpail_prot_hs_r_	DM_T_antigen_g_	DESAT20_1	DESAT18_9	CSAPASEly	CYANtm	DHORD9	DESAT20_2	EX_CLPND(e)	DESAT16_2	DHFtm	CYTK6n	DESAT18_4	DHCR242r	DNDPt11m	DLNLCGCPT2	DNDPt11m	DAG_HSter	DHCRD1	DHCHOLESTANATEtm	DESAT20_2	DHORD9	CTPtn	DGK2m	CRNt	DOLPGT1_Ler	CYTDK1	CYTD	DESAT18_5	CYSTA	CYSTA	DESAT18_10	DM_dsT_antigen_g_	DCYTt
DHCRD2	DNDPt24m	DM_T_antigen_g_	CYTK8n	DHCHOLESTANATEtm	DUTPDPm	DM_kdn_c_	DADNK	DM_T_antigen_g_	EX_10fthf5glu(e)	DM_Ser_Thr_ly_	DM_dgpi_prot_hs_r_	DESAT22_2p	DHCR72r	DNDPt8m	DUDPtn	DM_dgpi_prot_hs_r_	DMATT	DESAT20_2	DESAT20_1	CSBPASEly	CYOR_u10m	DHORTS	DESAT22_1p	EX_cmp(e)	DESAT18_10	DHORD9	CYTK7	DESAT18_5	DHCR72r	DNDPt12m	DLNLCGCRNt	DNDPt12m	DAGK_hs	DHDPBMTm	DHCR242r	DESAT22_1p	DHORTS	CYANt	DGNSKm	CRNtim	DOLPGT1_Uer	CYTDK2m	CYTDK1	DESAT18_6	CYStec	CYSTHRNaEx	DESAT18_3	DM_dttp_m_	DDPGAm
DHDPBMTm	DNDPt26m	DMATTx	CYTK9	DHCR243r	DUTPDPn	DM_Ser_Thr_ly_	DADNt4	DMATT	EX_2hb(e)	DM_Ser_Gly_Ala_X_Gly_ly_	DM_dgtp_m_	DGAT	DHCRD1	DNDPt9m	DUMPtn	DM_dsT_antigen_g_	DMATTx	DESAT22_1p	DESAT20_2	CSCPASEly	CYSALANaEx	DHPM1	DESAT22_2p	EX_co(e)	DESAT18_3	DHORTS	CYTK7n	DESAT18_6	DHCRD1	DNDPt14m	DLNLCGt	DNDPt14m	DAGKn_hs	DHEASt	DHCRD1	DESAT22_2p	DHPM1	CYANtm	DGSNt	CRNtuNa	DOLPGT2_Ler	CYTDn	CYTDK2m	DESAT18_7	CYSTHRNaEx	CYTD	DESAT18_4	DM_dttp_n_	DECDPtm
DHEASULT	DNDPt28m	DMHPTCRNCPT2	CYTK9n	DHCR71r	EBP1r	DM_Ser_Gly_Ala_X_Gly_ly_	DAG_HSter	DMATTx	EX_2mcit(e)	DM_T_antigen_g_	DM_dgtp_n_	DGK1	DHDPBMTm	DOLASNT_Ler	DURAD	DM_dttp_m_	DMHPTCRNCPT2	DESAT22_2p	DESAT22_2p	CSDPASEly	CYSASNNaEx	DHPR	DESAT24_1	EX_co2(e)	DESAT18_4	DHPM1	CYTK8	DESAT18_8	DHDPBMTm	DNDPt16m	DM_Asn_X_Ser_Thr_ly_	DNDPt16m	DAGt	DHEASULT	DHDPBMTm	DESAT24_1	DHPR	CYOR_u10m	DGSNtm	CRNtx	DOLPGT2_Uer	CYTDt	CYTDn	DESAT18_8	CYTD	CYTDK1	DESAT18_5	DM_ethamp_r_	DESAT16_2
DHFR	DNDPt30m	DMHPTCRNt	D_3AIBt	DHCR72r	ECOAH12m	DM_sTn_antigen_g_	DAGK_hs	DNDPt11m	EX_34dhoxpeg(e)	DMATTx	DM_dsT_antigen_g_	DGK2m	DHFR	DOLASNT_Uer	DURAD2	DM_dttp_n_	DMHPTCRNt	DGK1	DGK1	CSEPASEly	CYSGLNNaEx	DHPR2	DGCHOLte	EX_crn(e)	DESAT18_5	DHPR	CYTK8n	DESAT18_9	DHFR	DNDPt18m	DM_datp_m_	DNDPt18m	DALAt2r	DHEAtr	DHFR	DGK1	DIDPtn	CYSALANaEx	DGTPtn	CRTSTRNt	DOLPH_Ler	CYTDt4	CYTDt	DESAT18_9	CYTDK1	CYTDK2m	DESAT18_6	DM_gpi_sig_er_	DESAT18_10
DHFtm	DNDPt38m	DMHPTCRNte	D3AIBTm	DHCRD1	ECOAH1m	DM_T_antigen_g_	DAGt	DNDPt12m	EX_35cgmp(e)	DMHPTCRNCPT2	DM_dttp_m_	DGNSKm	DHFtm	DOLDPP_Ler	DURIK1	DM_gpi_sig_er_	DMHPTCRNte	DGK2m	DGK2m	CSm	CYSGLTH	DIDPtn	DGCHOLtx	EX_crvnc(e)	DESAT18_6	DIDPtn	CYTK9	DESAT20_1	DHFtm	DNDPt19m	DM_datp_n_	DNDPt19m	DASCBR	DHFR	DHFtm	DGK2m	DINt	CYSASNNaEx	DGULND	CRTSTRNtm	DOLPH_Uer	CYTDtm	CYTDt4	DESAT20_1	CYTDK2m	CYTDn	DESAT18_7	DM_kdn_c_	DESAT18_3
DHORD9	DNDPt39m	DMNONCRNCPT2	DADNK	DHDPBMTm	ECOAH9m	DMATTx	DALAt2r	DNDPt13m	EX_3aib_D(e)	DMHPTCRNt	DM_dttp_n_	DGSNtm	DHORD9	DOLDPP_Uer	DURIPP	DM_kdn_c_	DMNONCOACRNCPT1	DGNSKm	DGNSKm	CSNAT2m	CYSO	DIGALSIDEtl	DGK1	EX_cspg_a(e)	DESAT18_7	DIGALSIDEtg	CYTK9n	DESAT20_2	DHPM1	DNDPt24m	DM_dctp_m_	DNDPt24m	DASPO1p	DHFtm	DHORD9	DGNSKm	DITPtn	CYSGLNNaEx	DHAAt1r	CRVNCtr	DOLPMT_L	CYTDtn	CYTDtm	DESAT20_2	CYTDn	CYTDt	DESAT18_8	DM_Ser_Thr_ly_	DESAT18_4
DHORTS	DNDPt42m	DNDPt11m	DAG_HSter	DHFR	EHGLAT2m	DMHPTCRNCPT2	DASPO1p	DNDPt14m	EX_3mlda(e)	DMHPTCRNte	DM_ethamp_r_	DGTPtn	DHORTS	DOLGLCP_Lter	DURIt	DM_Ser_Gly_Ala_X_Gly_ly_	DMNONCRNCPT2	DGSNtm	DGSNt	CSNAT2x	CYSSERNaEx	DINt	DGK2m	EX_cspg_c(e)	DESAT18_8	DIGALSIDEtl	D3AIBTm	DESAT22_1p	DHPR	DNDPt26m	DM_dem2emgacpail_prot_hs_r_	DNDPt26m	DCMPDA	DHPM1	DHORTS	DGSNt	D_LACt2	CYSGLTH	DHCHOLESTANATEtm	CSAPASEly	DOLPMT_U	CYTK1	CYTDtn	DESAT22_1p	CYTDt	CYTDt4	DESAT18_9	DM_Ser_Gly_Ala_X_Gly_ly_	DESAT18_6
DHPM1	DNDPt47m	DNDPt12m	DAGK_hs	DHFtm	EHGLATm	DMHPTCRNt	DATPtn	DNDPt15m	EX_4abut(e)	DMNONCRNCPT2	DM_gpi_sig_er_	DGULND	DHPM1	DOLGLCP_Uter	DUTPDPm	DM_T_antigen_g_	DNDPt11m	DGTPtn	DGSNtm	CSNAT3x	CYSTA	DITPtn	DGNSKm	EX_cyan(e)	DESAT18_9	DINt	DADA	DESAT22_2p	DIDPtn	DNDPt28m	DM_dgpi_prot_hs_r_	DNDPt28m	DCSPTN1COAtx	DHPM2	DHPM1	DGSNtm	DLNLCGCPT1	CYSO	DHCR242r	CSBPASEly	DOLPMT1_Ler	CYTK10	CYTK1	DESAT22_2p	CYTDt4	CYTDtm	DESAT20_1	DM_sTn_antigen_g_	DESAT18_8
DHPR	DNDPt48m	DNDPt13m	DAGt	DHORD9	EICOSTETCPT1	DMHPTCRNte	DCMPDA	DNDPt16m	EX_4hphac(e)	DNDPt11m	DM_oretn_n_	DHCHOLESTANATEtm	DHPR	DOLMANP_Lter	DUTPDPn	DMATT	DNDPt12m	DGULND	DGTPtn	CSNATer	CYSTHRNaEx	DLNLCGCPT1	DGSNtm	EX_cys_L(e)	DESAT20_1	DITPtn	DADAe	DESAT24_1	DIGALSGALSIDEte	DNDPt30m	DM_dsT_antigen_g_	DNDPt30m	DCSPTN1CPT1	DHPR	DHPR	DGTPtn	DLNLCGCPT2	CYSSERNaEx	DHCR72r	CSCPASEly	DOLPMT1_Uer	CYTK10n	CYTK10	DESAT24_1	CYTDtm	CYTDtn	DESAT20_2	DM_T_antigen_g_	DESAT18_9
DIDPtn	DNDPt9m	DNDPt14m	DALAt2r	DHORTS	EICOSTETCPT2	DMNONCRNCPT2	DCSPTN1COAtx	DNDPt18m	EX_5dhf(e)	DNDPt12m	DM_Ser_Thr_ly_	DHCR242r	DIDPtn	DOLMANP_Uter	EBP1r	DMATTx	DNDPt13m	DHAAt1r	DGULND	CSNATm	CYTD	DLNLCGCPT2	DGTPtn	EX_cytd(e)	DESAT20_2	DLNLCGCPT1	DADNK	DGAT	DIGALSGALSIDEtg	DNDPt38m	DM_dttp_m_	DNDPt37m	DCSPTN1CPT2	DIDPtn	DIDPtn	DGULND	DLNLCGCRNt	CYSTA	DHCRD1	CSDPASEly	DOLPMT2_Ler	CYTK11	CYTK10n	DGAT	CYTDtn	CYTK1	DESAT22_1p	DMATTx	DESAT20_1
DIGALSIDEtl	DOLASNT_Ler	DNDPt15m	DASCBR	DHPR	EICOSTETCRNt	DNDPt12m	DCSPTN1CPT1	DNDPt19m	EX_5mthf(e)	DNDPt13m	DM_Ser_Gly_Ala_X_Gly_ly_	DHCR72r	DIGALSIDEtl	DOLP_Lter	ECOAH12m	DNDPt11m	DNDPt14m	DHCHOLESTANATEtm	DHCHOLESTANATEtm	CSNATp	CYTDK1	DLNLCGCRNt	DGULND	EX_dag_hs(e)	DESAT22_1p	DLNLCGCPT2	DADNt4	DGCHOLte	DINt	DNDPt42m	DM_dttp_n_	DNDPt38m	DCSPTN1CRNt	DIGALSGALSIDEte	DINt	DHCHOLESTANATEtm	DM_Asn_X_Ser_Thr_ly_	CYSTHRNaEx	DHDPBMTm	CSEPASEly	DOLPMT2_Uer	CYTK11n	CYTK11	DGCHOLte	CYTK1	CYTK10	DESAT22_2p	DMHPTCRNCPT2	DESAT22_1p
DINt	DOLASNT_Uer	DNDPt16m	DASPO1p	DIDPtn	EICOSTETt	DNDPt13m	DCSPTN1CPT2	DNDPt24m	EX_5thf(e)	DNDPt14m	DM_T_antigen_g_	DHCRD1	DINt	DOLP_Uter	ECOAH1m	DNDPt12m	DNDPt15m	DHCR243r	DHCR243r	CSNATr	CYTDK2m	DM_Asn_X_Ser_Thr_ly_	DHAAt1r	EX_dcsptn1(e)	DESAT22_2p	DLNLCGCRNt	DAG_HSter	DGCHOLtx	DITPtn	DNDPt47m	DM_ethamp_r_	DNDPt39m	DCYTD	DIGALSGALSIDEtg	DITPtn	DHCR242r	DM_datp_m_	CYTD	DHEASULT	CSm	DOLPMT3_Ler	CYTK12	CYTK11n	DGCHOLtx	CYTK10	CYTK10n	DESAT24_1	DMHPTCRNt	DESAT22_2p
DITPtn	DOLDPP_Ler	DNDPt18m	DCK1n	DITPtn	ELAIDCPT1	DNDPt14m	DCSPTN1CRNt	DNDPt28m	EX_abt(e)	DNDPt15m	DMATT	DHDPBMTm	DITPtn	DOLPGT1_Ler	ECOAH9m	DNDPt13m	DNDPt16m	DHCR71r	DHCR71r	CSPG_Atly	CYTDn	DM_datp_m_	DHCHOLESTANATEtm	EX_dhf(e)	DESAT24_1	DM_Asn_X_Ser_Thr_ly_	DAGK_hs	DGK1	D_LACt2	DNDPt48m	DM_gpi_sig_er_	DNDPt42m	DCYTt	DIGALSIDEtg	DLNLCGCPT1	DHCR72r	DM_datp_n_	CYTDK1	DHFR	CSNAT2m	DOLPMT3_Uer	CYTK12n	CYTK12	DGK1	CYTK10n	CYTK11	DGAT	DMHPTCRNte	DESAT24_1
D_LACt2	DOLDPP_Uer	DNDPt19m	DCK2n	D_LACt2	ELAIDCPT2	DNDPt15m	DCSPTN1t	DNDPt30m	EX_ac(e)	DNDPt16m	DMATTx	DHEASULT	D_LACt2	DOLPGT1_Uer	EHGLAT2m	DNDPt14m	DNDPt19m	DHCR72r	DHCR72r	CSPG_Btly	CYTDt	DM_datp_n_	DHCR242r	EX_dlnlcg(e)	DGAT	DM_datp_m_	DAGt	DGK2m	DLNLCGCPT1	DNDPt9m	DM_kdn_c_	DNDPt46m	DDPGAm	DINt	DLNLCGCPT2	DHCRD1	DM_dctp_m_	CYTDK2m	DHFtm	CSNAT2x	DOLPMT4_Ler	CYTK13	CYTK12n	DGK2m	CYTK11	CYTK11n	DGCHOLte	DMNONCRNCPT2	DGAT
DLNLCGCPT1	DOLGLCP_Lter	DNDPt24m	DCMPDA	DLNLCGCPT1	ELAIDCRNt	DNDPt16m	DCTPtn	DNDPt37m	EX_acac(e)	DNDPt18m	DMHPTCRNCPT2	DHFR	DLNLCGCPT1	DOLPGT2_Ler	EHGLATm	DNDPt15m	DNDPt38m	DHCRD1	DHCRD1	CSPG_Ctly	CYTDtm	DM_dctp_m_	DHCR72r	EX_dmhptcrn(e)	DGCHOLte	DM_dctp_m_	DALAt2r	DGNSKm	DLNLCGCPT2	DOLASNT_Ler	DM_Ser_Thr_ly_	DNDPt47m	DECDPtm	DITPtn	DLNLCGCRNt	DHFR	DM_dctp_n_	CYTDn	DHORD9	CSNAT3x	DOLPMT4_Uer	CYTK13n	CYTK13	DGNSKm	CYTK11n	CYTK12	DGCHOLtx	DNDPt11m	DGCHOLte
DLNLCGCPT2	DOLGLCP_Uter	DNDPt26m	DCSPTN1COAtx	DLNLCGCPT2	ENGASE2ly	DNDPt19m	DCYTD	DNDPt38m	EX_acald(e)	DNDPt19m	DMHPTCRNt	DHFtm	DLNLCGCPT2	DOLPGT2_Uer	EICOSTETCPT1	DNDPt16m	DOLASNT_Ler	DHDPBMTm	DHDPBMTm	CSPG_Dtly	CYTDtn	DM_dctp_n_	DHCRD1	EX_dopa(e)	DGK1	DM_dem2emgacpail_prot_hs_r_	DASCBR	DGSNtm	DLNLCGCRNt	DOLASNT_Uer	DM_Ser_Gly_Ala_X_Gly_ly_	DNDPt48m	DESAT16_2	D_LACt2	DM_Asn_X_Ser_Thr_ly_	DHFtm	DM_dem2emgacpail_prot_hs_r_	CYTDt	DHORTS	CSNATer	DOPABMO	CYTK14	CYTK13n	DGSNt	CYTK12	CYTK12n	DGK1	DNDPt12m	DGCHOLtx
DLNLCGCRNt	DOLMANP_Lter	DNDPt28m	DCSPTN1CPT1	DLNLCGCRNt	ENGASE3ly	DNDPt38m	DDPGAm	DNDPt39m	EX_acetone(e)	DNDPt24m	DMHPTCRNte	DHORD9	DLNLCGCRNt	DOLPH_Ler	EICOSTETCPT2	DNDPt18m	DOLASNT_Uer	DHEASULT	DHFR	CSPG_Etly	CYTK1	DM_dem2emgacpail_prot_hs_r_	DHDPBMTm	EX_duri(e)	DGK2m	DM_dgpi_prot_hs_r_	DASPO1p	DGTPtn	DM_Asn_X_Ser_Thr_ly_	DOLDPP_Ler	DM_sTn_antigen_g_	DNDPt8m	DESAT18_10	DLNLCGCPT1	DM_datp_m_	DHORD9	DM_dgpi_prot_hs_r_	CYTDt4	DHPM1	CSNATm	DOPAt4_2_r	CYTK14n	CYTK14	DGSNtm	CYTK12n	CYTK13	DGK2m	DNDPt14m	DGK1
DM_Asn_X_Ser_Thr_ly_	DOLMANP_Uter	DNDPt30m	DCSPTN1CPT2	DM_Asn_X_Ser_Thr_ly_	ENGASEly	DOLASNT_Ler	DECDPtm	DNDPt42m	EX_ach(e)	DNDPt26m	DMNONCOACRNCPT1	DHORTS	DM_Asn_X_Ser_Thr_ly_	DOLPH_Uer	EICOSTETCRNt	DNDPt19m	DOLDPP_Ler	DHFR	DHFtm	CTPS1	CYTK10	DM_dgpi_prot_hs_r_	DHEAtr	EX_eicostet(e)	DGNSKm	DM_dgtp_m_	DCMPDA	DGULND	DM_datp_m_	DOLDPP_Uer	DM_T_antigen_g_	DNDPt9m	DESAT18_3	DLNLCGCPT2	DM_datp_n_	DHORTS	DM_dsT_antigen_g_	CYTDtm	DHPR	CSNATp	DOPAtu	CYTK1m	CYTK14n	DGTPtn	CYTK13	CYTK14	DGNSKm	DNDPt16m	DGK2m
DM_datp_m_	DOLP_Lter	DNDPt37m	DCSPTN1CRNt	DM_datp_m_	ENO	DOLASNT_Uer	DESAT16_2	DNDPt47m	EX_ade(e)	DNDPt28m	DMNONCRNCPT2	DHPM1	DM_datp_m_	DOLPMT_L	ELAIDCPT1	DNDPt24m	DOLDPP_Uer	DHFtm	DHORD9	CTPS2	CYTK10n	DM_dgtp_m_	DHFR	EX_elaid(e)	DGSNtm	DM_dgtp_n_	DCSPTN1COAtx	DHAAt1r	DM_dctp_m_	DOLGLCP_Lter	DMATTx	DOLASNT_Ler	DESAT18_4	DLNLCGCRNt	DM_dctp_m_	DHPM1	DM_dttp_m_	CYTDtn	DIDPtn	CSNATr	DPCOAK	CYTK1n	CYTK1m	DGULND	CYTK13n	CYTK14n	DGSNt	DNDPt18m	DGNSKm
DM_dctp_m_	DOLP_Uter	DNDPt38m	DCTPtn	DM_datp_n_	ESTRADIOLt	DOLDPP_Ler	DESAT18_10	DNDPt48m	EX_adn(e)	DNDPt30m	DMNONCRNt	DHPR	DM_dctp_m_	DOLPMT_U	ELAIDCPT2	DNDPt30m	DOLGLCP_Lter	DHORD9	DHORTS	CTPtn	CYTK11	DM_dgtp_n_	DHFtm	EX_estradiol(e)	DGTPtn	DM_dsT_antigen_g_	DCSPTN1CPT1	DHCHOLESTANATEtm	DM_dctp_n_	DOLGLCP_Uter	DMHPTCRNCPT2	DOLASNT_Uer	DESAT18_6	DM_Asn_X_Ser_Thr_ly_	DM_dgtp_m_	DHPR	DM_dttp_n_	CYTK1	DINt	CSPG_Atly	DPCOAtl	CYTK2	CYTK1n	DHCHOLESTANATEtm	CYTK14	CYTK1m	DGSNtm	DNDPt19m	DGSNtm
DM_dem2emgacpail_prot_hs_r_	DOLPGT1_Ler	DNDPt39m	DCYTD	DM_dctp_m_	ESTRONESt	DOLDPP_Uer	DESAT18_4	DNDPt8m	EX_adp	DNDPt37m	DNDPt11m	DIDPtn	DM_dctp_n_	DOLPMT1_Ler	ELAIDCRNt	DNDPt37m	DOLGLCP_Uter	DHORTS	DHPM1	CYANt	CYTK11n	DM_dsT_antigen_g_	DHORD9	EX_etoh(e)	DGULND	DM_dttp_m_	DCSPTN1CPT2	DHCR243r	DM_dem2emgacpail_prot_hs_r_	DOLMANP_Lter	DMHPTCRNt	DOLDPP_Ler	DESAT18_9	DM_datp_m_	DM_dgtp_n_	DIDPtn	DM_ethamp_r_	CYTK10	DITPtn	CSPG_Btly	DPMVDx	CYTK2n	CYTK2	DHCR243r	CYTK14n	CYTK1n	DGTPtn	DNDPt24m	DGTPtn
DM_dgpi_prot_hs_r_	DOLPGT1_Uer	DNDPt42m	DCYTDn	DM_dem2emgacpail_prot_hs_r_	ESTRONESt2	DOLGLCP_Lter	DESAT18_5	DNDPt9m	EX_adrn(e)	DNDPt38m	DNDPt12m	DIGALSIDEtg	DM_dem2emgacpail_prot_hs_r_	DOLPMT1_Uer	ENGASE2ly	DNDPt38m	DOLMANP_Lter	DHPM1	DHPR	CYANtm	CYTK12	DM_dttp_m_	DHORTS	EX_fe2(e)	DHAAt1r	DM_ethamp_r_	DCSPTN1CRNt	DHCR71r	DM_dgpi_prot_hs_r_	DOLMANP_Uter	DMHPTCRNte	DOLDPP_Uer	DESAT20_1	DM_dctp_m_	DM_dsT_antigen_g_	DIGALSIDEtl	DM_gpi_sig_er_	CYTK10n	D_LACt2	CSPG_Ctly	DRIBt	CYTK3n	CYTK2n	DHCR71r	CYTK1m	CYTK2	DGULND	DNDPt26m	DGULND
DM_dgtp_m_	DOLPGT2_Ler	DNDPt47m	DCYTt	DM_dgpi_prot_hs_r_	ETHAK	DOLGLCP_Uter	DESAT18_6	DOLASNT_Ler	EX_adrnl(e)	DNDPt39m	DNDPt13m	DIGALSIDEtl	DM_dgpi_prot_hs_r_	DOLPMT2_Ler	ENGASEly	DNDPt39m	DOLMANP_Uter	DHPR	DHPR2	CYOR_u10m	CYTK12n	DM_dttp_n_	DHPM1	EX_fol(e)	DHCHOLESTANATEtm	DM_gpi_sig_er_	DCSPTN1t	DHCR72r	DM_dgtp_m_	DOLP_Lter	DMNONCOACRNCPT1	DOLGLCP_Lter	DESAT20_2	DM_dem2emgacpail_prot_hs_r_	DM_dttp_m_	DINt	DM_kdn_c_	CYTK11	DLNLCGCPT1	CSPG_Dtly	DRPA	CYTK4n	CYTK3	DHCR72r	CYTK1n	CYTK2n	DHAAt1r	DNDPt30m	DHAAt1r
DM_dgtp_n_	DOLPGT2_Uer	DNDPt48m	DDPGAm	DM_dgtp_m_	ETHP	DOLMANP_Lter	DESAT18_7	DOLASNT_Uer	EX_ak2lgchol_hs(e)	DNDPt42m	DNDPt14m	DITPtn	DM_dgtp_m_	DOLPMT2_Uer	ENO	DNDPt46m	DOLP_Lter	DIDPtn	DIDPtn	CYSALANaEx	CYTK13	DM_ethamp_r_	DHPR	EX_for(e)	DHCR243r	DM_kdn_c_	DCYTD	DHCRD1	DM_dgtp_n_	DOLP_Uter	DMNONCRNCPT2	DOLGLCP_Uter	DESAT22_1p	DM_dgpi_prot_hs_r_	DM_dttp_n_	DITPtn	DM_oretn_n_	CYTK11n	DLNLCGCPT2	CSPG_Etly	DSAT	CYTK5	CYTK3n	DHCRD1	CYTK2	CYTK3n	DHCHOLESTANATEtm	DNDPt37m	DHCHOLESTANATEtm
DM_dsT_antigen_g_	DOLPH_Ler	DNDPt8m	DECDPtm	DM_dgtp_n_	ETOHt	DOLMANP_Uter	DESAT18_8	DOLDPP_Ler	EX_akg(e)	DNDPt47m	DNDPt15m	D_LACt2	DM_dgtp_n_	DOLPMT3_Ler	EX_10fthf(e)	DNDPt47m	DOLP_Uter	DIGALSIDEtl	DINt	CYSASNNaEx	CYTK13n	DM_gpi_sig_er_	DIDPtn	EX_fru(e)	DHCR71r	DM_Ser_Gly_Ala_X_Gly_ly_	DCYTt	DHDPBMTm	DM_dsT_antigen_g_	DOLPGT1_Ler	DMNONCRNt	DOLMANP_Lter	DESAT22_2p	DM_dgtp_m_	DM_ethamp_r_	DLNLCGCPT1	DM_Ser_Gly_Ala_X_Gly_ly_	CYTK12	DLNLCGCRNt	CTPS1	DTDPtn	CYTK5n	CYTK4	DHDPBMTm	CYTK2n	CYTK4n	DHCR242r	DNDPt38m	DHCR243r
DM_dttp_m_	DOLPH_Uer	DNDPt9m	DESAT16_2	DM_dsT_antigen_g_	EX_10fthf(e)	DOLP_Lter	DESAT18_9	DOLDPP_Uer	EX_ala_B(e)	DNDPt48m	DNDPt16m	DLNLCGCPT1	DM_dsT_antigen_g_	DOLPMT3_Uer	EX_10fthf5glu(e)	DNDPt48m	DOLPGT1_Ler	DITPtn	DITPtn	CYSGLNNaEx	CYTK14	DM_kdn_c_	DIGALSIDEtl	EX_fucfucgalacglcgalgluside_hs(e)	DHCR72r	DM_sTn_antigen_g_	DDPGAm	DHEAtr	DM_dttp_m_	DOLPGT1_Uer	DNDPt12m	DOLMANP_Uter	DESAT24_1	DM_dgtp_n_	DM_kdn_c_	DLNLCGCPT2	DM_sTn_antigen_g_	CYTK12n	DM_Asn_X_Ser_Thr_ly_	CTPS2	DTMPK	CYTK6	CYTK4n	DHFR	CYTK3n	CYTK5	DHCR72r	DNDPt39m	DHCR71r
DM_dttp_n_	DOLPMT_L	DOLASNT_Ler	DESAT18_10	DM_dttp_m_	EX_10fthf5glu(e)	DOLP_Uter	DESAT20_1	DOLGLCP_Lter	EX_ala_L(e)	DNDPt8m	DNDPt18m	DLNLCGCPT2	DM_dttp_m_	DOLPMT4_Ler	EX_2hb(e)	DNDPt8m	DOLPGT1_Uer	D_LACt2	D_LACt2	CYSGLTH	CYTK14n	DM_Ser_Thr_ly_	DINt	EX_gdp(e)	DHCRD1	DM_T_antigen_g_	DECDPtm	DHFR	DM_dttp_n_	DOLPGT2_Ler	DNDPt14m	DOLP_Lter	DGAT	DM_dsT_antigen_g_	DM_n5m2masn_g_	DLNLCGCRNt	DM_T_antigen_g_	CYTK13	DM_datp_m_	CTPtn	DTTPtn	CYTK6n	CYTK5	DHFtm	CYTK4n	CYTK5n	DHCRD1	DNDPt40m	DHCR72r
DM_ethamp_r_	DOLPMT_U	DOLASNT_Uer	DESAT18_3	DM_ethamp_r_	EX_2hb(e)	DOLPGT1_Ler	DESAT20_2	DOLGLCP_Uter	EX_amp(e)	DNDPt9m	DNDPt19m	DLNLCGCRNt	DM_dttp_n_	DOLPMT4_Uer	EX_2mcit(e)	DNDPt9m	DOLPGT2_Ler	DLNLCGCPT1	DLNLCGCPT1	CYSO	CYTK1m	DM_Ser_Gly_Ala_X_Gly_ly_	DITPtn	EX_glc(e)	DHDPBMTm	DMATTx	DESAT16_2	DHPM1	DM_ethamp_r_	DOLPGT2_Uer	DNDPt15m	DOLP_Uter	DGCHOLte	DM_dttp_m_	DM_Ser_Thr_ly_	DM_Asn_X_Ser_Thr_ly_	DMATTx	CYTK13n	DM_dctp_m_	CYANt	DUDPtn	CYTK7	CYTK5n	DHORD9	CYTK5	CYTK6	DHDPBMTm	DNDPt42m	DHCRD1
DM_gpi_sig_er_	DOLPMT1_Ler	DOLDPP_Ler	DESAT18_4	DM_gpi_sig_er_	EX_2mcit(e)	DOLPGT1_Uer	DESAT22_1p	DOLMANP_Lter	EX_arab_L(e)	DOLASNT_Ler	DNDPt24m	DM_Asn_X_Ser_Thr_ly_	DM_ethamp_r_	DOPAtu	EX_34dhoxpeg(e)	DOLASNT_Ler	DOLPGT2_Uer	DLNLCGCPT2	DLNLCGCPT2	CYSSERNaEx	CYTK1n	DM_sTn_antigen_g_	DLNLCGCPT1	EX_gln_L(e)	DHEASULT	DMHPTCRNCPT2	DESAT18_10	DHPR	DM_gpi_sig_er_	DOLPH_Ler	DNDPt16m	DOLPGT1_Ler	DGCHOLtx	DM_gncore2_g_	DM_Ser_Gly_Ala_X_Gly_ly_	DM_datp_m_	DMHPTCRNCPT2	CYTK14	DM_dctp_n_	CYANtm	DUMPtn	CYTK7n	CYTK6	DHORTS	CYTK5n	CYTK6n	DHFR	DNDPt46m	DHDPBMTm
DM_kdn_c_	DOLPMT1_Uer	DOLDPP_Uer	DESAT18_5	DM_kdn_c_	EX_34dhoxpeg(e)	DOLPGT2_Ler	DESAT22_2p	DOLMANP_Uter	EX_arach(e)	DOLASNT_Uer	DNDPt28m	DM_datp_m_	DM_gpi_sig_er_	DPCOAtl	EX_34dhphe(e)	DOLASNT_Uer	DOLPH_Ler	DLNLCGCRNt	DLNLCGCRNt	CYSTA	CYTK2	DM_T_antigen_g_	DLNLCGCPT2	EX_gluala(e)	DHFR	DMHPTCRNt	DESAT18_3	DIDPtn	DM_kdn_c_	DOLPH_Uer	DNDPt18m	DOLPGT1_Uer	DGK1	DM_gpi_sig_er_	DM_T_antigen_g_	DM_dctp_m_	DMHPTCRNt	CYTK14n	DM_dgtp_m_	CYOR_u10m	DURAD	CYTK8	CYTK6n	DHPM1	CYTK6	CYTK7	DHFtm	DNDPt47m	DHORD9
DM_Ser_Thr_ly_	DOLPMT2_Ler	DOLGLCP_Lter	DESAT18_6	DM_Ser_Thr_ly_	EX_34dhphe(e)	DOLPGT2_Uer	DESAT24_1	DOLP_Lter	EX_arachd(e)	DOLDPP_Ler	DNDPt30m	DM_dctp_m_	DM_kdn_c_	DPGase	EX_35cgmp(e)	DOLDPP_Ler	DOLPH_Uer	DM_Asn_X_Ser_Thr_ly_	DM_Asn_X_Ser_Thr_ly_	CYStec	CYTK2n	DMATTx	DLNLCGCRNt	EX_glu_L(e)	DHFtm	DMHPTCRNte	DESAT18_4	DIGALSIDEtl	DM_Ser_Thr_ly_	DOLPMT_L	DNDPt19m	DOLPGT2_Ler	DGK2m	DM_kdn_c_	DMATTx	DM_dctp_n_	DMHPTCRNte	CYTK1m	DM_dgtp_n_	CYSALANaEx	DURIK1	CYTK8n	CYTK7	DHPR	CYTK6n	CYTK7n	DHORD9	DNDPt8m	DHORTS
DM_Ser_Gly_Ala_X_Gly_ly_	DOLPMT2_Uer	DOLGLCP_Uter	DESAT18_8	DM_Ser_Gly_Ala_X_Gly_ly_	EX_3aib(e)	DOLPH_Ler	DGAT	DOLP_Uter	EX_arg_L(e)	DOLDPP_Uer	DNDPt37m	DM_dem2emgacpail_prot_hs_r_	DM_Ser_Thr_ly_	DPGM	EX_3aib_D(e)	DOLDPP_Uer	DOLPMT_L	DM_datp_m_	DM_datp_m_	CYSTHRNaEx	CYTK3n	DMHPTCRNCPT2	DM_Asn_X_Ser_Thr_ly_	EX_gly(e)	DHORD9	DMNONCOACRNCPT1	DESAT18_5	DINt	DM_Ser_Gly_Ala_X_Gly_ly_	DOLPMT_U	DNDPt24m	DOLPGT2_Uer	DGNSKm	DM_Ser_Gly_Ala_X_Gly_ly_	DMHPTCRNCPT2	DM_dem2emgacpail_prot_hs_r_	DMNONCOACRNCPT1	CYTK1n	DM_dsT_antigen_g_	CYSASNNaEx	DURIPP	CYTK9	CYTK7n	DIDPtn	CYTK7	CYTK8	DHORTS	DNDPt9m	DHPM1
DM_T_antigen_g_	DOLPMT3_Ler	DOLMANP_Lter	DESAT18_9	DM_T_antigen_g_	EX_3mlda(e)	DOLPH_Uer	DGCHOLte	DOLPGT1_Ler	EX_ascb_L(e)	DOLGLCP_Lter	DNDPt38m	DM_dgpi_prot_hs_r_	DM_Ser_Gly_Ala_X_Gly_ly_	DPMVDx	EX_3mlda(e)	DOLGLCP_Lter	DOLPMT_U	DM_datp_n_	DM_dctp_m_	CYTD	CYTK4n	DMHPTCRNt	DM_datp_m_	EX_glyc(e)	DHORTS	DMNONCRNCPT2	DESAT18_6	DITPtn	DM_sTn_antigen_g_	DOLPMT1_Ler	DNDPt26m	DOLPH_Ler	DGSNtm	DM_sTn_antigen_g_	DMHPTCRNt	DM_dgpi_prot_hs_r_	DMNONCRNCPT2	CYTK2	DM_dttp_m_	CYSGLNNaEx	DURIt	CYTK9n	CYTK8n	DIGALSIDEtl	CYTK7n	CYTK8n	DHPM1	DOLASNT_Ler	DHPR
DMATT	DOLPMT3_Uer	DOLMANP_Uter	DESAT20_1	DMATT	EX_4abut(e)	DOLPMT_L	DGCHOLtx	DOLPGT1_Uer	EX_asn_L(e)	DOLGLCP_Uter	DNDPt39m	DM_dgtp_m_	DM_T_antigen_g_	DRBK	EX_4abut(e)	DOLGLCP_Uter	DOLPMT1_Ler	DM_dctp_m_	DM_dctp_n_	CYTDK1	CYTK5	DMHPTCRNte	DM_datp_n_	EX_glyc_S(e)	DHPM1	DNDPt11m	DESAT18_7	D_LACt2	DM_T_antigen_g_	DOLPMT1_Uer	DNDPt28m	DOLPH_Uer	DGTPtn	DM_T_antigen_g_	DMHPTCRNte	DM_dgtp_m_	DNDPt12m	CYTK2n	DM_dttp_n_	CYSGLTH	DUTPDPm	D3AIBTm	CYTK9	DINt	CYTK8	CYTK9	DHPR	DOLASNT_Uer	DIDPtn
DMHPTCRNCPT2	DOLPMT4_Ler	DOLP_Lter	DESAT20_2	DMATTx	EX_4hdebrisoquine(e)	DOLPMT_U	DGK1	DOLPGT2_Ler	EX_asp_D(e)	DOLMANP_Lter	DNDPt42m	DM_dgtp_n_	DMATT	DRIBt	EX_4hphac(e)	DOLMANP_Lter	DOLPMT1_Uer	DM_dctp_n_	DM_dem2emgacpail_prot_hs_r_	CYTDK2m	CYTK5n	DMNONCOACRNCPT1	DM_dctp_m_	EX_gmp(e)	DHPR	DNDPt12m	DESAT18_8	DLNLCGCPT1	DMATTx	DOLPMT2_Ler	DNDPt30m	DOLPMT_L	DGULND	DMATTx	DMNONCRNCPT2	DM_dgtp_n_	DNDPt13m	CYTK3	DM_ethamp_r_	CYSO	DUTPDPn	DADA	CYTK9n	DITPtn	CYTK8n	CYTK9n	DINt	DOLDPP_Ler	DIGALSGALSIDEte
DMHPTCRNt	DOLPMT4_Uer	DOLP_Uter	DESAT22_1p	DMHPTCRNCPT2	EX_4hphac(e)	DOLPMT1_Ler	DGK2m	DOLPGT2_Uer	EX_asp_L(e)	DOLMANP_Uter	DNDPt46m	DM_dsT_antigen_g_	DMATTx	DRPA	EX_5adtststerone(e)	DOLMANP_Uter	DOLPMT2_Ler	DM_dem2emgacpail_prot_hs_r_	DM_dgpi_prot_hs_r_	CYTDn	CYTK6	DMNONCRNCPT2	DM_dem2emgacpail_prot_hs_r_	EX_gthox(e)	DIDPtn	DNDPt18m	DESAT18_9	DLNLCGCPT2	DMHPTCRNCPT2	DOLPMT2_Uer	DNDPt37m	DOLPMT_U	DHAAt1r	DMHPTCRNCPT2	DNDPt11m	DM_dsT_antigen_g_	DNDPt14m	CYTK3n	DM_kdn_c_	CYSSERNaEx	EBP1r	DADAe	D3AIBTm	D_LACt2	CYTK9	D_3AIBt	DLNLCGCPT1	DOLDPP_Uer	DIGALSGALSIDEtg
DMHPTCRNte	DOPABMO	DOLPGT1_Ler	DESAT22_2p	DMHPTCRNt	EX_5adtststerone(e)	DOLPMT1_Uer	DGNSKm	DOLPH_Ler	EX_atp(e)	DOLP_Lter	DNDPt47m	DM_dttp_m_	DNDPt11m	DSAT	EX_5adtststerones(e)	DOLP_Lter	DOLPMT2_Uer	DM_dgpi_prot_hs_r_	DM_dgtp_m_	CYTDt	CYTK6n	DNDPt11m	DM_dgpi_prot_hs_r_	EX_gthrd(e)	DIGALSIDEtg	DNDPt19m	DESAT20_1	DLNLCGCRNt	DMHPTCRNt	DOLPMT3_Ler	DNDPt38m	DOLPMT1_Ler	DHCHOLESTANATEtm	DMHPTCRNt	DNDPt12m	DM_dttp_m_	DNDPt15m	CYTK4	DM_n5m2masn_g_	CYSTA	ECOAH12m	DADNK	DADA	DLNLCGCPT1	CYTK9n	D3AIBTm	DLNLCGCPT2	DOLGLCP_Lter	DINt
DMNONCOACRNCPT1	DOPAt4_2_r	DOLPGT1_Uer	DGAT	DMHPTCRNte	EX_5adtststerones(e)	DOLPMT2_Ler	DGSNt	DOLPH_Uer	EX_bhb(e)	DOLP_Uter	DNDPt48m	DM_ethamp_r_	DNDPt12m	DTDPtn	EX_5dhf(e)	DOLP_Uter	DOLPMT3_Ler	DM_dgtp_m_	DM_dgtp_n_	CYTDt4	CYTK7	DNDPt12m	DM_dgtp_m_	EX_gtp(e)	DIGALSIDEtl	DNDPt26m	DESAT20_2	DM_Asn_X_Ser_Thr_ly_	DMHPTCRNte	DOLPMT3_Uer	DNDPt39m	DOLPMT1_Uer	DHCR241r	DMHPTCRNte	DNDPt13m	DM_dttp_n_	DNDPt16m	CYTK4n	DM_Ser_Thr_ly_	CYStec	ECOAH1m	DADNt4	DADAe	DLNLCGCPT2	D3AIBTm	DADA	DLNLCGCRNt	DOLGLCP_Uter	DITPtn
DMNONCRNCPT2	DOPAtu	DOLPGT2_Ler	DGCHOLte	DMNONCRNCPT2	EX_5dhf(e)	DOLPMT2_Uer	DGSNtm	DOLPMT_L	EX_bilglcur(e)	DOLPGT1_Ler	DNDPt58m	DM_gpi_sig_er_	DNDPt14m	DTMPK	EX_5fthf(e)	DOLPGT1_Ler	DOLPMT3_Uer	DM_dgtp_n_	DM_dsT_antigen_g_	CYTDtm	CYTK7n	DNDPt13m	DM_dgtp_n_	EX_gua(e)	DINt	DNDPt28m	DESAT22_1p	DM_datp_m_	DMNONCRNCPT2	DOLPMT4_Ler	DNDPt46m	DOLPMT2_Ler	DHCR242r	DMNONCRNCPT2	DNDPt18m	DM_ethamp_r_	DNDPt18m	CYTK5	DM_Ser_Gly_Ala_X_Gly_ly_	CYSTHRNaEx	ECOAH9m	DAG_HSter	DADNK	DLNLCGCRNt	DADA	DADAe	DLNLCGt	DOLMANP_Lter	DLNLCGCPT1
DNDPt11m	DPMVDx	DOLPGT2_Uer	DGCHOLtx	DNDPt11m	EX_5mthf(e)	DOLPMT3_Ler	DGULND	DOLPMT_U	EX_bilirub(e)	DOLPGT1_Uer	DNDPt60m	DM_kdn_c_	DNDPt16m	DTTPtn	EX_5mthf(e)	DOLPGT1_Uer	DOLPMT4_Ler	DM_dsT_antigen_g_	DM_dttp_m_	CYTDtn	CYTK8	DNDPt14m	DM_dsT_antigen_g_	EX_h(e)	DITPtn	DNDPt30m	DESAT22_2p	DM_datp_n_	DNDPt11m	DOLPMT4_Uer	DNDPt47m	DOLPMT2_Uer	DHCR243r	DNDPt12m	DNDPt19m	DM_gpi_sig_er_	DNDPt19m	CYTK5n	DM_T_antigen_g_	CYSTSERex	EICOSTETCPT1	DAGK_hs	DADNt4	DM_Asn_X_Ser_Thr_ly_	DADAe	DADNK	DM_Asn_X_Ser_Thr_ly_	DOLMANP_Uter	DLNLCGCPT2
DNDPt12m	DRBK	DOLPH_Ler	DGK1	DNDPt12m	EX_5thf(e)	DOLPMT3_Uer	DHCHOLESTANATEtm	DOLPMT1_Ler	EX_but(e)	DOLPGT2_Ler	DNDPt8m	DM_Ser_Thr_ly_	DNDPt18m	DURAD	EX_5thf(e)	DOLPGT2_Ler	DOLPMT4_Uer	DM_dttp_m_	DM_dttp_n_	CYTK1	CYTK8n	DNDPt15m	DM_dttp_m_	EX_h2o(e)	DLNLCGCPT1	DNDPt37m	DESAT24_1	DM_dctp_m_	DNDPt12m	DOPABMO	DNDPt48m	DOLPMT3_Ler	DHCR71r	DNDPt15m	DNDPt24m	DM_kdn_c_	DNDPt24m	CYTK6	DMATT	CYTD	EICOSTETCPT2	DAGKn_hs	DAG_HSter	DM_datp_m_	DADNK	DADNt4	DM_datp_m_	DOLP_Lter	DLNLCGCRNt
DNDPt13m	DRIBt	DOLPH_Uer	DGK2m	DNDPt13m	EX_abt(e)	DOLPMT4_Ler	DHCR241r	DOLPMT1_Uer	EX_cgly(e)	DOLPGT2_Uer	DNDPt9m	DM_Ser_Gly_Ala_X_Gly_ly_	DNDPt19m	DURIK1	EX_abt(e)	DOLPGT2_Uer	DOPAt4_2_r	DM_dttp_n_	DM_ethamp_r_	CYTK10	CYTK9	DNDPt16m	DM_dttp_n_	EX_h2o2(e)	DLNLCGCPT2	DNDPt38m	DGAT	DM_dctp_n_	DNDPt18m	DOPAt4_2_r	DNDPt9m	DOLPMT3_Uer	DHCR72r	DNDPt19m	DNDPt26m	DM_Ser_Thr_ly_	DNDPt28m	CYTK6n	DMATTx	CYTDK1	EICOSTETCRNt	DAGt	DAGK_hs	DM_dctp_m_	DADNt4	DAG_HSter	DM_dctp_m_	DOLP_Uter	DM_Asn_X_Ser_Thr_ly_
DNDPt14m	DRPA	DOLPMT_L	DGNSKm	DNDPt15m	EX_ac(e)	DOLPMT4_Uer	DHCR242r	DOLPMT2_Ler	EX_chol(e)	DOLPH_Ler	DOLASNT_Ler	DM_T_antigen_g_	DNDPt21m	DURIPP	EX_ac(e)	DOLPH_Ler	DOPAtu	DM_ethamp_r_	DM_gpi_sig_er_	CYTK10n	CYTK9n	DNDPt19m	DM_ethamp_r_	EX_ha(e)	DLNLCGCRNt	DNDPt39m	DGCHOLte	DM_dem2emgacpail_prot_hs_r_	DNDPt19m	DOPAtu	DOLASNT_Ler	DOLPMT4_Ler	DHCRD1	DNDPt20m	DNDPt28m	DM_Ser_Gly_Ala_X_Gly_ly_	DNDPt30m	CYTK7	DMHPTCRNCPT2	CYTDK2m	EICOSTETt	DALAt2r	DAGt	DM_dctp_n_	DAG_HSter	DAGK_hs	DM_dctp_n_	DOLPGT1_Ler	DM_datp_m_
DNDPt15m	DSAT	DOLPMT_U	DGSNtm	DNDPt18m	EX_acac(e)	DOPAt4_2_r	DHCR243r	DOLPMT2_Uer	EX_chsterol(e)	DOLPH_Uer	DOLASNT_Uer	DMATT	DNDPt23m	DURIt	EX_acac(e)	DOLPH_Uer	DPGase	DM_gpi_sig_er_	DM_Ser_Thr_ly_	CYTK11	D3AIBTm	DNDPt24m	DM_gpi_sig_er_	EX_hco3(e)	DM_Asn_X_Ser_Thr_ly_	DNDPt42m	DGCHOLtx	DM_dgpi_prot_hs_r_	DNDPt24m	DPGase	DOLASNT_Uer	DOLPMT4_Uer	DHDPBMTm	DNDPt21m	DNDPt30m	DM_sTn_antigen_g_	DNDPt38m	CYTK7n	DMHPTCRNt	CYTDn	ELAIDCPT1	DASCBR	DALAt2r	DM_dem2emgacpail_prot_hs_r_	DAGK_hs	DAGt	DM_dem2emgacpail_prot_hs_r_	DOLPGT1_Uer	DM_dctp_m_
DNDPt16m	DTDPtn	DOLPMT1_Ler	DGTPtn	DNDPt19m	EX_acald(e)	DOPAtu	DHCR71r	DOLPMT3_Ler	EX_chtn(e)	DOLPMT_L	DOLDPP_Ler	DMATTx	DNDPt24m	DUTPDPm	EX_acald(e)	DOLPMT_L	DPGM	DM_kdn_c_	DM_Ser_Gly_Ala_X_Gly_ly_	CYTK11n	DADA	DNDPt26m	DM_kdn_c_	EX_hdca(e)	DM_datp_m_	DNDPt43m	DGK1	DM_dgtp_m_	DNDPt30m	DPGM	DOLDPP_Ler	DOPABMO	DHEAtr	DNDPt23m	DNDPt37m	DM_T_antigen_g_	DNDPt39m	CYTK9	DMHPTCRNte	CYTDt	ELAIDCPT2	DASPO1p	DASCBR	DM_dgpi_prot_hs_r_	DAGt	DALAt2r	DM_dgpi_prot_hs_r_	DOLPGT2_Ler	DM_dem2emgacpail_prot_hs_r_
DNDPt18m	DTMPK	DOLPMT1_Uer	DGULND	DNDPt21m	EX_ach(e)	DPHMBDCm	DHCR72r	DOLPMT3_Uer	EX_cit(e)	DOLPMT_U	DOLDPP_Uer	DMHPTCRNCPT2	DNDPt26m	EBP1r	EX_acetone(e)	DOLPMT_U	DPHMBDCm	DM_oretn_n_	DM_T_antigen_g_	CYTK12	DADAe	DNDPt28m	DM_n5m2masn_g_	EX_hdcea(e)	DM_dctp_m_	DNDPt46m	DGK2m	DM_dgtp_n_	DNDPt37m	DPMVDx	DOLDPP_Uer	DOPAt4_2_r	DHORD9	DNDPt24m	DNDPt38m	DMATTx	DNDPt42m	CYTK9n	DMNONCOACRNCPT1	CYTDt4	ELAIDCRNt	DATPtn	DASPO1p	DM_dgtp_m_	DALAt2r	DASCBR	DM_dgtp_m_	DOLPGT2_Uer	DM_dgpi_prot_hs_r_
DNDPt19m	DTTPtn	DOLPMT2_Ler	DHAAt1r	DNDPt23m	EX_ade(e)	DPMVDx	DHCRD1	DOLPMT4_Ler	EX_CLPND(e)	DOLPMT1_Ler	DOLGLCP_Lter	DMHPTCRNt	DNDPt28m	ECOAH12m	EX_ach(e)	DOLPMT1_Ler	DPMVDx	DM_Ser_Thr_ly_	DMATT	CYTK12n	DADNK	DNDPt30m	DM_Ser_Thr_ly_	EX_hestratriol(e)	DM_dem2emgacpail_prot_hs_r_	DNDPt47m	DGNSKm	DM_dsT_antigen_g_	DNDPt38m	DRBK	DOLGLCP_Lter	DOPAtu	DHORTS	DNDPt26m	DNDPt39m	DMHPTCRNCPT2	DNDPt9m	D3AIBTm	DMNONCRNCPT2	CYTDtm	ENGASE2ly	DCK1n	DCMPDA	DM_dgtp_n_	DASCBR	DASPO1p	DM_dgtp_n_	DOLPH_Ler	DM_dgtp_m_
DNDPt24m	DUDPtn	DOLPMT2_Uer	DHCHOLESTANATEtm	DNDPt24m	EX_adn(e)	DPPS	DHDPBMTm	DOLPMT4_Uer	EX_cmp(e)	DOLPMT1_Uer	DOLGLCP_Uter	DMHPTCRNte	DNDPt30m	ECOAH1m	EX_acnacngalgbside_hs(e)	DOLPMT1_Uer	DPPS	DM_Ser_Gly_Ala_X_Gly_ly_	DMATTx	CYTK13	DADNt4	DNDPt37m	DM_Ser_Gly_Ala_X_Gly_ly_	EX_hexc(e)	DM_dgpi_prot_hs_r_	DNDPt48m	DGSNt	DM_dttp_m_	DNDPt39m	DRIBt	DOLGLCP_Uter	DPCOAK	DHPM1	DNDPt30m	DNDPt42m	DMHPTCRNt	DOLASNT_Ler	DADA	DMNONCRNt	CYTDtn	ENGASE3ly	DCK2n	DCSPTN1COAtx	DM_dsT_antigen_g_	DASPO1p	DATPtn	DM_dsT_antigen_g_	DOLPH_Uer	DM_dgtp_n_
DNDPt26m	DUMPtn	DOLPMT3_Ler	DHCR243r	DNDPt30m	EX_adp	DRIBt	DHEASULT	DOPAt4_2_r	EX_co(e)	DOLPMT2_Ler	DOLMANP_Lter	DMNONCOACRNCPT1	DNDPt37m	ECOAH9m	EX_ade(e)	DOLPMT2_Ler	DRPA	DM_sTn_antigen_g_	DMHPTCRNCPT2	CYTK13n	DAG_HSter	DNDPt38m	DM_sTn_antigen_g_	EX_his_L(e)	DM_dgtp_m_	DNDPt7m	DGSNtm	DM_dttp_n_	DNDPt42m	DRPA	DOLMANP_Lter	DPMVDx	DHPR	DNDPt38m	DNDPt46m	DMHPTCRNte	DOLASNT_Uer	DADAe	DNDPt11m	CYTK1	ENGASEly	DCMPDA	DCSPTN1CPT1	DM_dttp_m_	DATPtn	DCMPDA	DM_dttp_m_	DOLPMT_L	DM_dsT_antigen_g_
DNDPt30m	DURAD	DOLPMT3_Uer	DHCR71r	DNDPt37m	EX_adrn(e)	DRPA	DHFR	DOPAtu	EX_co2(e)	DOLPMT2_Uer	DOLMANP_Uter	DMNONCRNCPT2	DNDPt38m	EICOSTETCPT1	EX_adrnl(e)	DOLPMT2_Uer	DSAT	DM_T_antigen_g_	DMHPTCRNt	CYTK14	DAGK_hs	DNDPt39m	DM_T_antigen_g_	EX_hista(e)	DM_dgtp_n_	DNDPt8m	DGTPtn	DM_ethamp_r_	DNDPt46m	DSAT	DOLMANP_Uter	DRIBt	DIDPtn	DNDPt42m	DNDPt47m	DMNONCOACRNCPT1	DOLDPP_Ler	DADNK	DNDPt12m	CYTK10	ENO	DCSPTN1COAtx	DCSPTN1CPT2	DM_dttp_n_	DCMPDA	DCSPTN1COAtx	DM_dttp_n_	DOLPMT_U	DM_dttp_m_
DNDPt37m	DURIK1	DOLPMT4_Ler	DHCR72r	DNDPt38m	EX_adrnl(e)	DSAT	DHFtm	DPCOAtl	EX_crn(e)	DOLPMT3_Ler	DOLP_Lter	DMNONCRNt	DNDPt39m	EICOSTETCPT2	EX_akg(e)	DOLPMT3_Ler	DTDPtn	DMATT	DMHPTCRNte	CYTK14n	DAGt	DNDPt42m	DMATTx	EX_hpdca(e)	DM_dsT_antigen_g_	DNDPt9m	DGULND	DM_gncore2_g_	DNDPt47m	DTDPtn	DOLP_Lter	DRPA	DIGALSIDEtl	DNDPt9m	DNDPt48m	DMNONCRNCPT2	DOLDPP_Uer	DADNt4	DNDPt13m	CYTK10n	ESTRADIOLt	DCSPTN1CPT1	DCSPTN1CRNt	DM_ethamp_r_	DCSPTN1COAtx	DCSPTN1CPT1	DM_ethamp_r_	DOLPMT1_Ler	DM_dttp_n_
DNDPt38m	DURIPP	DOLPMT4_Uer	DHCRD1	DNDPt39m	EX_akg(e)	DTDPtn	DHORD9	DPHMBDCm	EX_crvnc(e)	DOLPMT3_Uer	DOLP_Uter	DNDPt11m	DNDPt42m	EICOSTETCRNt	EX_ala_B(e)	DOLPMT3_Uer	DTMPK	DMATTx	DMNONCOACRNCPT1	CYTK1m	DALAt2r	DNDPt46m	DMHPTCRNCPT2	EX_hspg(e)	DM_dttp_m_	DOLASNT_Ler	DHAAt1r	DM_gpi_sig_er_	DNDPt48m	DTMPK	DOLP_Uter	DSAT	DINt	DOLASNT_Ler	DNDPt8m	DNDPt11m	DOLGLCP_Lter	DAG_HSter	DNDPt15m	CYTK11	ESTRADIOLtr	DCSPTN1CPT2	DCSPTN1t	DM_gpi_sig_er_	DCSPTN1CPT1	DCSPTN1CPT2	DM_gncore2_g_	DOLPMT1_Uer	DM_ethamp_r_
DNDPt39m	DURIt	DOPAt4_2_r	DHDPBMTm	DNDPt42m	EX_ala_B(e)	DTMPK	DHORTS	DPMVDx	EX_cspg_c(e)	DOLPMT4_Ler	DOLPGT1_Ler	DNDPt12m	DNDPt46m	EICOSTETt	EX_ala_L(e)	DOLPMT4_Ler	DTTPtn	DMHPTCRNCPT2	DMNONCRNCPT2	CYTK1n	DASCBR	DNDPt47m	DMHPTCRNt	EX_hxan(e)	DM_dttp_n_	DOLASNT_Uer	DHCHOLESTANATEtm	DM_kdn_c_	DNDPt8m	DTTPtn	DOLPGT1_Ler	DTDPtn	DITPtn	DOLASNT_Uer	DNDPt9m	DNDPt12m	DOLGLCP_Uter	DAGK_hs	DNDPt18m	CYTK11n	ETHP	DCSPTN1CRNt	DCTPtn	DM_Ser_Thr_ly_	DCSPTN1CPT2	DCSPTN1CRNt	DM_gpi_sig_er_	DOLPMT2_Ler	DM_gpi_sig_er_
DNDPt42m	DURItn	DOPAtu	DHFR	DNDPt46m	EX_ala_D(e)	DTTPtn	DHPM1	DPPS	EX_cys_L(e)	DOLPMT4_Uer	DOLPGT1_Uer	DNDPt13m	DNDPt47m	ELAIDCPT1	EX_amp(e)	DOLPMT4_Uer	DUDPtn	DMHPTCRNt	DMNONCRNt	CYTK2	DASPO1p	DNDPt48m	DMHPTCRNte	EX_idp(e)	DM_ethamp_r_	DOLDPP_Ler	DHCR242r	DM_Ser_Thr_ly_	DNDPt9m	DUDPtn	DOLPGT1_Uer	DTMPK	DLNLCGCPT1	DOLDPP_Ler	DOLASNT_Ler	DNDPt14m	DOLMANP_Lter	DAGt	DNDPt19m	CYTK12	ETOHt	DCSPTN1t	DCYTD	DM_Ser_Gly_Ala_X_Gly_ly_	DCSPTN1CRNt	DCSPTN1t	DM_kdn_c_	DOLPMT2_Uer	DM_kdn_c_
DNDPt46m	DUTPDPm	DPHMBDCm	DHFtm	DNDPt47m	EX_ala_L(e)	DUDPtn	DHPM2	DRIBt	EX_cytd(e)	DOPACHRMISO	DOLPGT2_Ler	DNDPt15m	DNDPt48m	ELAIDCPT2	EX_arach(e)	DOPAt4_2_r	DUMPtn	DMHPTCRNte	DNDPt11m	CYTK2n	DATPtn	DNDPt58m	DMNONCOACRNCPT1	EX_ile_L(e)	DM_gpi_sig_er_	DOLDPP_Uer	DHCR72r	DM_Ser_Gly_Ala_X_Gly_ly_	DOLASNT_Ler	DUMPtn	DOLPGT2_Ler	DTTPtn	DLNLCGCPT2	DOLDPP_Uer	DOLASNT_Uer	DNDPt15m	DOLMANP_Uter	DALAt2r	DNDPt24m	CYTK12n	EX_10fthf(e)	DCTPtn	DCYTt	DM_T_antigen_g_	DCSPTN1t	DCYTD	DM_Ser_Gly_Ala_X_Gly_ly_	DOLPMT3_Ler	DM_Ser_Thr_ly_
DNDPt47m	DUTPDPn	DPMVDx	DHORD9	DNDPt48m	EX_amp(e)	DUMPtn	DHPR	DRPA	EX_dad_2(e)	DOPAQNISO1	DOLPGT2_Uer	DNDPt18m	DNDPt8m	ELAIDCRNt	EX_arachd(e)	DOPAtu	DURAD	DMNONCRNCPT2	DNDPt12m	CYTK3	DCK1n	DNDPt8m	DMNONCRNCPT2	EX_imp(e)	DM_kdn_c_	DOLGLCP_Lter	DHCRD1	DM_sprm_c_	DOLASNT_Uer	DURAD	DOLPGT2_Uer	DUDPtn	DLNLCGCRNt	DOLGLCP_Lter	DOLDPP_Ler	DNDPt16m	DOLP_Lter	DASCBR	DNDPt28m	CYTK13	EX_10fthf5glu(e)	DCYTD	DDPGAm	DMATTx	DCYTD	DCYTt	DM_sTn_antigen_g_	DOLPMT3_Uer	DM_Ser_Gly_Ala_X_Gly_ly_
DNDPt8m	EBP1r	DPPS	DHORTS	DNDPt8m	EX_arab_L(e)	DURAD	DIDPtn	DSAT	EX_dag_hs(e)	DOPAt4_2_r	DOLPH_Ler	DNDPt19m	DNDPt9m	ELAIDt	EX_arg_L(e)	DPCOAtl	DURIK1	DNDPt11m	DNDPt14m	CYTK3n	DCK2n	DNDPt9m	DNDPt11m	EX_inost(e)	DM_Ser_Thr_ly_	DOLGLCP_Uter	DHDPBMTm	DM_T_antigen_g_	DOLDPP_Ler	DURIK1	DOLPH_Ler	DUMPtn	DM_Asn_X_Ser_Thr_ly_	DOLGLCP_Uter	DOLDPP_Uer	DNDPt18m	DOLP_Uter	DASPO1p	DNDPt30m	CYTK14	EX_13_cis_retnglc(e)	DCYTDn	DECDPtm	DMHPTCRNCPT2	DDPGAm	DDPGAm	DM_T_antigen_g_	DOLPMT4_Ler	DM_sTn_antigen_g_
DNDPt9m	ECOAH12m	DRIBt	DHPM1	DNDPt9m	EX_arach(e)	DURIK1	DIGALSIDEtl	DTDPtn	EX_dcsptn1(e)	DOPAtu	DOLPH_Uer	DNDPt21m	DOLASNT_Ler	ENGASE2ly	EX_ascb_L(e)	DPHMBDCm	DURIPP	DNDPt12m	DNDPt15m	CYTK4	DCMPDA	DOLASNT_Ler	DNDPt12m	EX_ksi(e)	DM_Ser_Gly_Ala_X_Gly_ly_	DOLMANP_Lter	DHEASULT	DMATTx	DOLDPP_Uer	DURIPP	DOLPH_Uer	DURAD	DM_datp_m_	DOLMANP_Lter	DOLGLCP_Lter	DNDPt19m	DOLPGT1_Ler	DCK1n	DNDPt37m	CYTK14n	EX_2hb(e)	DCYTt	DESAT16_2	DMHPTCRNt	DECDPtm	DECDPtm	DMATTx	DOLPMT4_Uer	DM_T_antigen_g_
DOLASNT_Ler	ECOAH1m	DRPA	DHPR	DOLASNT_Ler	EX_arachd(e)	DURIPP	DITPtn	DTMPK	EX_dcyt(e)	DPHMBDCm	DOLPMT_L	DNDPt23m	DOLASNT_Uer	ENGASE3ly	EX_asn_L(e)	DPMVDx	DURIt	DNDPt14m	DNDPt16m	CYTK4n	DCSPTN1COAtx	DOLASNT_Uer	DNDPt13m	EX_ksii_core2(e)	DM_T_antigen_g_	DOLMANP_Uter	DHFR	DMHPTCRNCPT2	DOLGLCP_Lter	DURIt	DOLPMT_L	DURIK1	DM_dctp_m_	DOLMANP_Uter	DOLGLCP_Uter	DNDPt24m	DOLPGT1_Uer	DCK2n	DNDPt38m	CYTK1m	EX_2mcit(e)	DDPGAm	DESAT18_10	DMHPTCRNte	DESAT16_2	DESAT16_2	DMHPTCRNCPT2	DOPABMO	DMATT
DOLASNT_Uer	ECOAH9m	DSAT	DIDPtn	DOLASNT_Uer	EX_arg_L(e)	DURIt	DLNLCGCPT1	DTTPtn	EX_dhdascb(e)	DPMVDx	DOLPMT_U	DNDPt24m	DOLDPP_Ler	ENGASEly	EX_asp_D(e)	DPPS	DUTPDPm	DNDPt15m	DNDPt18m	CYTK5	DCSPTN1CPT1	DOLDPP_Ler	DNDPt14m	EX_lac_D(e)	DMATTx	DOLP_Lter	DHFtm	DMHPTCRNt	DOLGLCP_Uter	DURItn	DOLPMT_U	DURIPP	DM_dem2emgacpail_prot_hs_r_	DOLP_Lter	DOLMANP_Lter	DNDPt26m	DOLPGT2_Ler	DCMPDA	DNDPt39m	CYTK1n	EX_34dhoxpeg(e)	DECDPtm	DESAT18_3	DMNONCOACRNCPT1	DESAT18_10	DESAT18_10	DMHPTCRNt	DOPAt4_2_r	DMHPTCRNCPT2
DOLDPP_Ler	EICOSTETCPT1	DTDPtn	DIGALSIDEtl	DOLDPP_Ler	EX_ascb_L(e)	DURItn	DLNLCGCPT2	DUDPtn	EX_dhf(e)	DPPS	DOLPMT1_Ler	DNDPt28m	DOLDPP_Uer	ENO	EX_asp_L(e)	DRIBt	DUTPDPn	DNDPt16m	DNDPt19m	CYTK5n	DCSPTN1CPT2	DOLDPP_Uer	DNDPt16m	EX_lac_L(e)	DMHPTCRNCPT2	DOLP_Uter	DHORD9	DMHPTCRNte	DOLMANP_Lter	DUTPDPm	DOLPMT1_Ler	DURIt	DM_dgpi_prot_hs_r_	DOLP_Uter	DOLMANP_Uter	DNDPt28m	DOLPGT2_Uer	DCSPTN1COAtx	DNDPt42m	CYTK2	EX_35cgmp(e)	DESAT16_2	DESAT18_4	DMNONCRNCPT2	DESAT18_4	DESAT18_3	DMHPTCRNte	DOPAtu	DMHPTCRNt
DOLDPP_Uer	EICOSTETCPT2	DTMPK	DITPtn	DOLDPP_Uer	EX_asn_L(e)	DUTPDPm	DLNLCGCRNt	DUMPtn	EX_din(e)	DRPA	DOLPMT1_Uer	DNDPt30m	DOLGLCP_Lter	ESTRADIOLt	EX_atp(e)	DRPA	EBP1r	DNDPt18m	DNDPt24m	CYTK6	DCSPTN1CRNt	DOLGLCP_Lter	DNDPt18m	EX_leuktrA4(e)	DMHPTCRNt	DOLPGT1_Ler	DHORTS	DMNONCRNCPT2	DOLMANP_Uter	DUTPDPn	DOLPMT1_Uer	DUTPDPm	DM_dgtp_m_	DOLPGT1_Ler	DOLP_Lter	DNDPt30m	DOLPH_Ler	DCSPTN1CPT1	DNDPt46m	CYTK2n	EX_3aib_D(e)	DESAT18_10	DESAT18_5	DNDPt11m	DESAT18_5	DESAT18_4	DMNONCOACRNCPT1	DPMVDx	DMHPTCRNte
DOLGLCP_Lter	EICOSTETCRNt	DTTPtn	DLNLCGCPT1	DOLGLCP_Lter	EX_asp_D(e)	DUTPDPn	DLNLCGt	DURAD	EX_dlnlcg(e)	DSAT	DOLPMT2_Ler	DNDPt37m	DOLGLCP_Uter	ESTRADIOLtr	EX_bilirub(e)	DSAT	ECOAH12m	DNDPt19m	DNDPt26m	CYTK6n	DCSPTN1t	DOLGLCP_Uter	DNDPt19m	EX_leuktrB4(e)	DMHPTCRNte	DOLPGT1_Uer	DHPM1	DNDPt11m	DOLP_Lter	EBP1r	DOLPMT2_Ler	DUTPDPn	DM_dgtp_n_	DOLPGT1_Uer	DOLP_Uter	DNDPt37m	DOLPH_Uer	DCSPTN1CPT2	DNDPt47m	CYTK3	EX_3mlda(e)	DESAT18_3	DESAT18_6	DNDPt12m	DESAT18_6	DESAT18_5	DMNONCRNCPT2	DRIBt	DMNONCRNCPT2
DOLGLCP_Uter	EICOSTETt	DUDPtn	DLNLCGCPT2	DOLGLCP_Uter	EX_asp_L(e)	EBP1r	DM_Asn_X_Ser_Thr_ly_	DURIK1	EX_drib(e)	DTDPtn	DOLPMT2_Uer	DNDPt38m	DOLMANP_Lter	ESTRONESt2	EX_but(e)	DTDPtn	ECOAH1m	DNDPt21m	DNDPt28m	CYTK7	DCTPtn	DOLMANP_Lter	DNDPt24m	EX_leuktrC4(e)	DMNONCOACRNCPT1	DOLPGT2_Ler	DHPR	DNDPt12m	DOLP_Uter	ECOAH12m	DOLPMT2_Uer	EBP1r	DM_dsT_antigen_g_	DOLPGT2_Ler	DOLPGT1_Ler	DNDPt38m	DOLPMT_L	DCSPTN1CRNt	DNDPt48m	CYTK3n	EX_4abut(e)	DESAT18_4	DESAT18_7	DNDPt15m	DESAT18_7	DESAT18_6	DNDPt11m	DRPA	DNDPt12m
DOLMANP_Lter	ELAIDCPT1	DUMPtn	DLNLCGCRNt	DOLMANP_Lter	EX_atp(e)	ECOAH12m	DM_datp_m_	DURIPP	EX_duri(e)	DTMPK	DOLPMT3_Ler	DNDPt39m	DOLMANP_Uter	ESTRONEtr	EX_camp(e)	DTMPK	ECOAH9m	DNDPt23m	DNDPt30m	CYTK7n	DCYTD	DOLMANP_Uter	DNDPt26m	EX_leuktrD4(e)	DMNONCRNCPT2	DOLPGT2_Uer	DIDPtn	DNDPt13m	DOLPGT1_Ler	ECOAH1m	DOLPMT3_Ler	ECOAH12m	DM_dttp_m_	DOLPGT2_Uer	DOLPGT1_Uer	DNDPt39m	DOLPMT_U	DCSPTN1t	DNDPt9m	CYTK4	EX_5dhf(e)	DESAT18_5	DESAT18_8	DNDPt18m	DESAT18_8	DESAT18_7	DNDPt12m	DSAT	DNDPt18m
DOLMANP_Uter	ELAIDCPT2	DURAD	DM_Asn_X_Ser_Thr_ly_	DOLMANP_Uter	EX_bhb(e)	ECOAH1m	DM_datp_n_	DURIt	EX_eicostet(e)	DTTPtn	DOLPMT3_Uer	DNDPt46m	DOLP_Lter	ETF	EX_caro(e)	DTTPtn	EHGLAT2m	DNDPt24m	DNDPt37m	CYTK8n	DCYTDn	DOLP_Lter	DNDPt28m	EX_leuktrE4(e)	DNDPt11m	DOLPH_Ler	DIGALSIDEtg	DNDPt14m	DOLPGT1_Uer	ECOAH9m	DOLPMT3_Uer	ECOAH1m	DM_dttp_n_	DOLPH_Ler	DOLPGT2_Ler	DNDPt42m	DOLPMT1_Ler	DCTPtn	DOLASNT_Ler	CYTK4n	EX_5htrp(e)	DESAT18_6	DESAT18_9	DNDPt19m	DESAT18_9	DESAT18_8	DNDPt15m	DTDPtn	DNDPt19m
DOLP_Lter	ELAIDCRNt	DURIK1	DM_datp_m_	DOLP_Lter	EX_bilirub(e)	ECOAH9m	DM_dctp_m_	DUTPDPm	EX_elaid(e)	DUDPtn	DOLPMT4_Ler	DNDPt47m	DOLP_Uter	ETFQO	EX_cgly(e)	DUDPtn	EHGLATm	DNDPt26m	DNDPt38m	CYTK9	DCYTt	DOLP_Uter	DNDPt30m	EX_leuktrF4(e)	DNDPt12m	DOLPH_Uer	DIGALSIDEtl	DNDPt16m	DOLPGT2_Ler	EHGLATm	DOLPMT4_Ler	ECOAH9m	DM_ethamp_r_	DOLPH_Uer	DOLPGT2_Uer	DNDPt46m	DOLPMT1_Uer	DCYTD	DOLASNT_Uer	CYTK5	EX_5mthf(e)	DESAT18_7	DESAT20_1	DNDPt21m	DESAT20_1	DESAT18_9	DNDPt16m	DTMPK	DNDPt24m
DOLP_Uter	ENGASE2ly	DURIPP	DM_dctp_m_	DOLP_Uter	EX_but(e)	EHGLAT2m	DM_dctp_n_	DUTPDPn	EX_etoh(e)	DUMPtn	DOLPMT4_Uer	DNDPt48m	DOLPGT1_Ler	ETHP	EX_chol(e)	DUMPtn	EICOSTETCPT1	DNDPt28m	DNDPt39m	CYTK9n	DDPGAm	DOLPGT1_Ler	DNDPt38m	EX_leu_L(e)	DNDPt14m	DOLPMT_L	DINt	DNDPt18m	DOLPGT2_Uer	EICOSTETCPT1	DOLPMT4_Uer	EHGLAT2m	DM_gpi_sig_er_	DOLPMT_L	DOLPH_Ler	DNDPt47m	DOLPMT2_Ler	DCYTDn	DOLDPP_Ler	CYTK5n	EX_5thf(e)	DESAT18_8	DESAT20_2	DNDPt23m	DESAT20_2	DESAT20_1	DNDPt18m	DTTPtn	DNDPt26m
DOLPGT1_Ler	ENGASE3ly	DURIt	DM_dctp_n_	DOLPGT1_Ler	EX_cgly(e)	EHGLATm	DM_dem2emgacpail_prot_hs_r_	EBP1r	EX_fe2(e)	DURAD	DOPABMO	DNDPt8m	DOLPGT1_Uer	EX_10fthf(e)	EX_chsterol(e)	DURAD	EICOSTETCPT2	DNDPt30m	DNDPt42m	D3AIBTm	DECDPtm	DOLPGT1_Uer	DNDPt39m	EX_lgnc(e)	DNDPt15m	DOLPMT_U	DITPtn	DNDPt19m	DOLPH_Ler	EICOSTETCPT2	DOPASFt	EHGLATm	DM_kdn_c_	DOLPMT_U	DOLPH_Uer	DNDPt48m	DOLPMT2_Uer	DCYTt	DOLDPP_Uer	CYTK6	EX_abt(e)	DESAT18_9	DESAT22_1p	DNDPt24m	DESAT22_1p	DESAT20_2	DNDPt19m	DUDPtn	DNDPt28m
DOLPGT1_Uer	ENGASEly	DURItn	DM_dem2emgacpail_prot_hs_r_	DOLPGT1_Uer	EX_chol(e)	EICOSTETCPT1	DM_dgpi_prot_hs_r_	ECOAH12m	EX_for(e)	DURIK1	DOPAt4_2_r	DNDPt9m	DOLPGT2_Ler	EX_10fthf5glu(e)	EX_cit(e)	DURIK1	EICOSTETCRNt	DNDPt37m	DNDPt46m	DADA	DESAT16_2	DOLPGT2_Ler	DNDPt42m	EX_lneldc(e)	DNDPt16m	DOLPMT1_Ler	DLNLCGCPT1	DNDPt24m	DOLPH_Uer	EICOSTETCRNt	DOPASULT	EICOSTETCPT1	DM_Ser_Thr_ly_	DOLPMT1_Ler	DOLPMT_L	DNDPt8m	DOLPMT3_Ler	DDPGAm	DOLGLCP_Lter	CYTK6n	EX_ac(e)	DESAT20_1	DESAT22_2p	DNDPt26m	DESAT22_2p	DESAT22_1p	DNDPt21m	DUMPtn	DNDPt30m
DOLPGT2_Ler	ENO	DUTPDPm	DM_dgpi_prot_hs_r_	DOLPGT2_Ler	EX_chsterol(e)	EICOSTETCPT2	DM_dsT_antigen_g_	ECOAH1m	EX_fru(e)	DURIPP	DOPAtu	DOLASNT_Ler	DOLPGT2_Uer	EX_13_cis_retnglc(e)	EX_co(e)	DURIPP	EICOSTETt	DNDPt38m	DNDPt47m	DADAe	DESAT18_10	DOLPGT2_Uer	DNDPt47m	EX_lnlc(e)	DNDPt18m	DOLPMT1_Uer	DLNLCGCPT2	DNDPt28m	DOLPMT_L	EICOSTETt	DOPAt4_2_r	EICOSTETCPT2	DM_Ser_Gly_Ala_X_Gly_ly_	DOLPMT1_Uer	DOLPMT_U	DNDPt9m	DOLPMT3_Uer	DECDPtm	DOLGLCP_Uter	CYTK7	EX_acac(e)	DESAT20_2	DESAT24_1	DNDPt30m	DESAT24_1	DESAT22_2p	DNDPt22m	DURAD	DNDPt37m
DOLPGT2_Uer	ESTRADIOLt	DUTPDPn	DM_dgtp_m_	DOLPGT2_Uer	EX_cit(e)	EICOSTETCRNt	DM_dttp_m_	ECOAH9m	EX_fuc_L(e)	DURIt	DPHMBDCm	DOLASNT_Uer	DOLPH_Ler	EX_1mncam(e)	EX_co2(e)	DURIt	ELAIDCPT1	DNDPt39m	DNDPt48m	DADNK	DESAT18_3	DOLPH_Ler	DNDPt48m	EX_lnlnca(e)	DNDPt19m	DOLPMT2_Ler	DLNLCGCRNt	DNDPt30m	DOLPMT_U	ELAIDCPT1	DOPAtu	EICOSTETCRNt	DM_sTn_antigen_g_	DOLPMT2_Ler	DOLPMT1_Ler	DOLASNT_Ler	DOLPMT4_Ler	DESAT16_2	DOLMANP_Lter	CYTK7n	EX_acald(e)	DESAT22_1p	DGCHOLte	DNDPt37m	DGAT	DESAT24_1	DNDPt23m	DURIK1	DNDPt38m
DOLPH_Ler	ESTRADIOLtr	EBP1r	DM_dgtp_n_	DOLPH_Ler	EX_CLPND(e)	EICOSTETt	DM_dttp_n_	EHGLAT2m	EX_gal(e)	DURItn	DPMVDx	DOLDPP_Ler	DOLPH_Uer	EX_2hb(e)	EX_crn(e)	DUTPDPm	ELAIDCPT2	DNDPt42m	DNDPt8m	DADNt4	DESAT18_4	DOLPH_Uer	DNDPt8m	EX_lnlncg(e)	DNDPt24m	DOLPMT2_Uer	DM_Asn_X_Ser_Thr_ly_	DNDPt37m	DOLPMT1_Ler	ELAIDCPT2	DPCOAK	EICOSTETt	DM_T_antigen_g_	DOLPMT2_Uer	DOLPMT1_Uer	DOLASNT_Uer	DOLPMT4_Uer	DESAT18_10	DOLMANP_Uter	CYTK8	EX_acetone(e)	DESAT22_2p	DGCHOLtx	DNDPt38m	DGCHOLte	DGAT	DNDPt24m	DURIPP	DNDPt39m
DOLPH_Uer	ESTRONESt2	ECOAH12m	DM_dsT_antigen_g_	DOLPH_Uer	EX_cmp(e)	ELAIDCPT1	DM_gncore2_g_	EHGLATm	EX_glc(e)	DUTPDPm	DPPS	DOLDPP_Uer	DOLPMT_L	EX_2mcit(e)	EX_cspg_b(e)	DUTPDPn	ELAIDCRNt	DNDPt46m	DNDPt9m	DAG_HSter	DESAT18_5	DOLPMT_L	DNDPt9m	EX_lys_L(e)	DNDPt26m	DOLPMT3_Ler	DM_datp_m_	DNDPt38m	DOLPMT1_Uer	ELAIDCRNt	DPHMBDCm	ELAIDCPT1	DMATT	DOLPMT3_Ler	DOLPMT2_Ler	DOLDPP_Ler	DOPASFt	DESAT18_3	DOLP_Lter	CYTK9	EX_ach(e)	DESAT24_1	DGSNt	DNDPt42m	DGCHOLtx	DGCHOLte	DNDPt26m	DURIt	DNDPt42m
DOLPMT_L	ESTRONEtr	ECOAH1m	DM_dttp_m_	DOLPMT_L	EX_co(e)	ELAIDCPT2	DM_gpi_sig_er_	EICOSTETCPT1	EX_gln_L(e)	DUTPDPn	DRBK	DOLGLCP_Lter	DOLPMT_U	EX_34dhoxpeg(e)	EX_cspg_c(e)	EBP1r	ENGASE2ly	DNDPt47m	DOLASNT_Ler	DAGK_hs	DESAT18_6	DOLPMT_U	DOLASNT_Ler	EX_mag_hs(e)	DNDPt28m	DOLPMT3_Uer	DM_dctp_m_	DNDPt39m	DOLPMT2_Ler	ENGASE3ly	DPMVDx	ELAIDCPT2	DMHPTCRNCPT2	DOLPMT3_Uer	DOLPMT2_Uer	DOLDPP_Uer	DOPASULT	DESAT18_4	DOLP_Uter	CYTK9n	EX_ade(e)	DGAT	DGTPtn	DNDPt46m	DGK1	DGCHOLtx	DNDPt30m	DUTPDPm	DNDPt46m
DOLPMT_U	ESTSULT	ECOAH9m	DM_dttp_n_	DOLPMT_U	EX_co2(e)	ELAIDCRNt	DM_kdn_c_	EICOSTETCPT2	EX_gluala(e)	EBP1r	DRIBt	DOLGLCP_Uter	DOLPMT1_Ler	EX_34dhphe(e)	EX_cyan(e)	ECOAH12m	ENGASEly	DNDPt48m	DOLASNT_Uer	DAGt	DESAT18_7	DOLPMT1_Ler	DOLASNT_Uer	EX_malttr(e)	DNDPt30m	DOLPMT4_Ler	DM_dem2emgacpail_prot_hs_r_	DNDPt42m	DOLPMT2_Uer	ENGASEly	DPPS	ELAIDCRNt	DMHPTCRNt	DOLPMT4_Ler	DOLPMT3_Ler	DOLGLCP_Lter	DOPAt4_2_r	DESAT18_5	DOLPGT1_Ler	D3AIBTm	EX_adn(e)	DGCHOLtx	DGULND	DNDPt47m	DGK2m	DGK1	DNDPt38m	DUTPDPn	DNDPt47m
DOLPMT1_Ler	ETF	EHGLAT2m	DM_ethamp_r_	DOLPMT1_Ler	EX_crn(e)	ENGASE2ly	DM_Ser_Thr_ly_	EICOSTETCRNt	EX_glu_L(e)	ECOAH12m	DRPA	DOLMANP_Lter	DOLPMT1_Uer	EX_3aib(e)	EX_cys_L(e)	ECOAH1m	ENO	DNDPt58m	DOLDPP_Ler	DALAt2r	DESAT18_8	DOLPMT1_Uer	DOLDPP_Ler	EX_man(e)	DNDPt37m	DOLPMT4_Uer	DM_dgpi_prot_hs_r_	DNDPt46m	DOLPMT3_Ler	ENO	DRIBt	ENGASE2ly	DMHPTCRNte	DOLPMT4_Uer	DOLPMT3_Uer	DOLGLCP_Uter	DOPAtu	DESAT18_6	DOLPGT1_Uer	DADA	EX_adp	DGK1	DHAAt1r	DNDPt48m	DGNSKm	DGK2m	DNDPt39m	EBP1r	DNDPt48m
DOLPMT1_Uer	ETFQO	EHGLATm	DM_gpi_sig_er_	DOLPMT1_Uer	EX_crvnc(e)	ENGASE3ly	DM_Ser_Gly_Ala_X_Gly_ly_	ELAIDCPT1	EX_gly(e)	ECOAH1m	DSAT	DOLMANP_Uter	DOLPMT2_Ler	EX_3aib_D(e)	EX_cytd(e)	ECOAH9m	ESTRADIOLtr	DNDPt8m	DOLDPP_Uer	DASCBR	DESAT18_9	DOLPMT2_Ler	DOLDPP_Uer	EX_meoh(e)	DNDPt38m	DOPABMO	DM_dgtp_m_	DNDPt47m	DOLPMT3_Uer	ESTRADIOLt	DRPA	ENGASE3ly	DMNONCRNCPT2	DOPAt4_2_r	DOLPMT4_Ler	DOLGPP_Ler	DPGase	DESAT18_7	DOLPGT2_Ler	DADAe	EX_adrn(e)	DGK2m	DHCHOLESTANATEtm	DNDPt8m	DGSNt	DGNSKm	DNDPt40m	ECOAH12m	DNDPt8m
DOLPMT2_Ler	ETHAK	EICOSTETCPT1	DM_kdn_c_	DOLPMT2_Ler	EX_cspg_a(e)	ENGASEly	DM_sTn_antigen_g_	ELAIDCPT2	EX_glyc(e)	ECOAH9m	DTDPtn	DOLP_Lter	DOLPMT2_Uer	EX_3mlda(e)	EX_dag_hs(e)	EHGLAT2m	ESTRONEtr	DNDPt9m	DOLGLCP_Lter	DASPO1p	DESAT20_1	DOLPMT2_Uer	DOLGLCP_Lter	EX_mercplaccys(e)	DNDPt39m	DOPAt4_2_r	DM_dgtp_n_	DNDPt48m	DOLPMT4_Ler	ESTRADIOLtr	DSAT	ENGASEly	DNDPt11m	DOPAtu	DOLPMT4_Uer	DOLGPP_Uer	DPGM	DESAT18_8	DOLPGT2_Uer	DADNK	EX_akg(e)	DGNSKm	DHCR243r	DNDPt9m	DGSNtm	DGSNt	DNDPt42m	ECOAH1m	DNDPt9m
DOLPMT2_Uer	ETHP	EICOSTETCPT2	DM_Ser_Thr_ly_	DOLPMT2_Uer	EX_cspg_b(e)	ENO	DM_T_antigen_g_	ELAIDCRNt	EX_glyc_S(e)	EHGLAT2m	DTMPK	DOLP_Uter	DOLPMT3_Ler	EX_4abut(e)	EX_dgsn(e)	EHGLATm	ETF	DOLASNT_Ler	DOLGLCP_Uter	DCK1n	DESAT20_2	DOLPMT3_Ler	DOLGLCP_Uter	EX_mthgxl(e)	DNDPt42m	DOPAtu	DM_dsT_antigen_g_	DNDPt8m	DOLPMT4_Uer	ESTRONESt2	DTDPtn	ENO	DNDPt12m	DPCOAK	DOPABMO	DOLMANP_Lter	DPHMBDCm	DESAT18_9	DOLPH_Ler	DADNt4	EX_ala_B(e)	DGSNt	DHCR71r	DOLASNT_Ler	DGTPtn	DGSNtm	DNDPt43m	ECOAH9m	DOLASNT_Ler
DOLPMT3_Ler	ETOHt	EICOSTETCRNt	DM_Ser_Gly_Ala_X_Gly_ly_	DOLPMT3_Ler	EX_cspg_c(e)	ESTRADIOLt	DMATT	ENGASE2ly	EX_gmp(e)	EHGLATm	DTTPtn	DOLPGT1_Ler	DOLPMT3_Uer	EX_4hphac(e)	EX_dhdascb(e)	EICOSTETCPT1	ETFQO	DOLASNT_Uer	DOLMANP_Lter	DCK2n	DESAT22_1p	DOLPMT3_Uer	DOLMANP_Lter	EX_n2m2nmasn(e)	DNDPt46m	DPHMBDCm	DM_dttp_m_	DNDPt9m	DOPAt4_2_r	ESTRONEtr	DTMPK	ESTRADIOLt	DNDPt14m	DPGase	DOPAt4_2_r	DOLMANP_Uter	DPMVDx	DESAT20_1	DOLPH_Uer	DAG_HSter	EX_ala_D(e)	DGSNtm	DHCR72r	DOLASNT_Uer	DGULND	DGULND	DNDPt9m	EHGLAT2m	DOLASNT_Uer
DOLPMT3_Uer	EX_10fthf(e)	EICOSTETt	DM_sTn_antigen_g_	DOLPMT3_Uer	EX_cspg_e(e)	ESTRADIOLtr	DMATTx	ENGASE3ly	EX_gthrd(e)	EICOSTETCPT1	DUDPtn	DOLPGT1_Uer	DOLPMT4_Ler	EX_5adtststerone(e)	EX_dhf(e)	EICOSTETCPT2	ETHP	DOLDPP_Ler	DOLMANP_Uter	DCMPDA	DESAT22_2p	DOLPMT4_Ler	DOLMANP_Uter	EX_nh4(e)	DNDPt47m	DPMVDx	DM_dttp_n_	DOLASNT_Ler	DOPAtu	ETHAK	DTTPtn	ESTRADIOLtr	DNDPt16m	DPGM	DOPAtu	DOLP_Lter	DPPS	DESAT20_2	DOLPMT_L	DAGK_hs	EX_ala_L(e)	DGTPtn	DHCRD1	DOLDPP_Ler	DHCHOLESTANATEtm	DHAAt1r	DOLASNT_Ler	EHGLATm	DOLDPP_Ler
DOLPMT4_Ler	EX_10fthf5glu(e)	ELAIDCPT1	DM_T_antigen_g_	DOLPMT4_Ler	EX_cyan(e)	ETF	DMHPTCRNCPT2	ENGASEly	EX_gua(e)	EICOSTETCPT2	DUMPtn	DOLPGT2_Ler	DOLPMT4_Uer	EX_5adtststerones(e)	EX_din(e)	EICOSTETCRNt	EX_10fthf(e)	DOLDPP_Uer	DOLP_Lter	DCSPTN1COAtx	DESAT24_1	DOLPMT4_Uer	DOLP_Lter	EX_no(e)	DNDPt48m	DPPS	DM_gpi_sig_er_	DOLASNT_Uer	DPCOAtl	ETHP	DUDPtn	ETHAK	DNDPt18m	DPHMBDCm	DPCOAK	DOLP_Uter	DRPA	DESAT22_1p	DOLPMT_U	DAGt	EX_amp(e)	DGULND	DHDPBMTm	DOLDPP_Uer	DHCR243r	DHCHOLESTANATEtm	DOLASNT_Uer	EICOSTETCPT1	DOLDPP_Uer
DOLPMT4_Uer	EX_2hb(e)	ELAIDCPT2	DMATT	DOLPMT4_Uer	EX_cys_L(e)	ETFQO	DMHPTCRNt	ENO	EX_h(e)	EICOSTETCRNt	DURAD	DOLPGT2_Uer	DOPABMO	EX_5dhf(e)	EX_dopa(e)	EICOSTETt	EX_10fthf5glu(e)	DOLGLCP_Lter	DOLP_Uter	DCSPTN1CPT1	DGAT	DOPAt4_2_r	DOLP_Uter	EX_nrpphr(e)	DNDPt8m	DRPA	DM_kdn_c_	DOLDPP_Ler	DPGase	ETOHt	DUMPtn	ETHP	DNDPt19m	DPMVDx	DPGase	DOLPGT1_Ler	DSAT	DESAT22_2p	DOLPMT1_Ler	DALAt2r	EX_arab_L(e)	DHCHOLESTANATEtm	DHEASULT	DOLGLCP_Lter	DHCR71r	DHCR243r	DOLDPP_Ler	EICOSTETCPT2	DOLGLCP_Lter
DOPABMO	EX_2mcit(e)	ELAIDCRNt	DMATTx	DOPAt4_2_r	EX_cytd(e)	ETHAK	DMHPTCRNte	ESTRADIOLt	EX_h2o(e)	EICOSTETt	DURIK1	DOLPH_Ler	DOPAt4_2_r	EX_5mthf(e)	EX_duri(e)	ELAIDCPT1	EX_2hb(e)	DOLGLCP_Uter	DOLPGT1_Ler	DCSPTN1CPT2	DGCHOLte	DOPAtu	DOLPGT1_Ler	EX_o2(e)	DNDPt9m	DSAT	DM_mem2emgacpail_prot_hs_r_	DOLDPP_Uer	DPGM	EX_10fthf(e)	DURAD	ETOHt	DNDPt24m	DPPS	DPGM	DOLPGT1_Uer	DTDPtn	DESAT24_1	DOLPMT1_Uer	DASCBR	EX_arach(e)	DHCR243r	DHFR	DOLGLCP_Uter	DHCR72r	DHCR71r	DOLDPP_Uer	EICOSTETCRNt	DOLGLCP_Uter
DOPAt4_2_r	EX_34dhoxpeg(e)	ENGASE2ly	DMHPTCRNCPT2	DOPAtu	EX_dad_2(e)	ETHP	DMNONCOACRNCPT1	ESTRADIOLtr	EX_h2o2(e)	ELAIDCPT1	DURIPP	DOLPH_Uer	DOPAtu	EX_5thf(e)	EX_fe2(e)	ELAIDCPT2	EX_2mcit(e)	DOLMANP_Lter	DOLPGT1_Uer	DCSPTN1CRNt	DGCHOLtx	DPCOAK	DOLPGT1_Uer	EX_o2s(e)	DOLASNT_Ler	DTDPtn	DM_Ser_Thr_ly_	DOLGLCP_Lter	DPHMBDCm	EX_10fthf5glu(e)	DURIK1	EX_10fthf(e)	DNDPt28m	DSAT	DPHMBDCm	DOLPGT2_Ler	DTMPK	DGAT	DOLPMT2_Ler	DASPO1p	EX_arachd(e)	DHCR71r	DHFtm	DOLMANP_Lter	DHCRD1	DHCR72r	DOLGLCP_Lter	EICOSTETt	DOLMANP_Lter
DOPAtu	EX_34dhphe(e)	ENGASE3ly	DMHPTCRNt	DPHMBDCm	EX_dag_hs(e)	ETOHt	DMNONCRNCPT2	ESTRONESt2	EX_ha(e)	ELAIDCPT2	DURIt	DOLPMT_L	DPCOAK	EX_abt(e)	EX_fol(e)	ELAIDCRNt	EX_34dhoxpeg(e)	DOLMANP_Uter	DOLPGT2_Ler	DCSPTN1t	DGK1	DPHMBDCm	DOLPGT2_Ler	EX_ocdca(e)	DOLASNT_Uer	DTTPtn	DM_Ser_Gly_Ala_X_Gly_ly_	DOLGLCP_Uter	DPMVDx	EX_13_cis_retnglc(e)	DURIPP	EX_10fthf5glu(e)	DNDPt30m	DTDPtn	DPPS	DOLPGT2_Uer	DTTPtn	DGCHOLte	DOLPMT2_Uer	DCK1n	EX_arg_L(e)	DHCR72r	DHORD9	DOLMANP_Uter	DHDPBMTm	DHCRD1	DOLGLCP_Uter	ELAIDCPT1	DOLMANP_Uter
DPHMBDCm	EX_35cgmp(e)	ENGASEly	DMHPTCRNte	DPMVDx	EX_dcsptn1(e)	EX_10fthf(e)	DNDPt11m	ESTRONEtr	EX_hco3(e)	ELAIDCRNt	DUTPDPm	DOLPMT_U	DPCOAtl	EX_ac(e)	EX_for(e)	ENGASE2ly	EX_35cgmp(e)	DOLP_Lter	DOLPGT2_Uer	DCTPtn	DGK2m	DPMVDx	DOLPGT2_Uer	EX_ocdcea(e)	DOLDPP_Ler	DUDPtn	DM_sTn_antigen_g_	DOLMANP_Lter	DPPS	EX_2hb(e)	DURIt	EX_13_cis_retnglc(e)	DNDPt37m	DTMPK	DRBK	DOLPH_Ler	DUDPtn	DGCHOLtx	DOLPMT3_Ler	DCK2n	EX_asn_L(e)	DHCRD1	DHORTS	DOLP_Lter	DHEAtr	DHDPBMTm	DOLMANP_Lter	ELAIDCPT2	DOLP_Lter
DPMVDx	EX_3aib(e)	ENO	DMNONCOACRNCPT1	DPPS	EX_debrisoquine(e)	EX_10fthf5glu(e)	DNDPt12m	ETF	EX_hdca(e)	ENGASE2ly	DUTPDPn	DOLPMT1_Ler	DPHMBDCm	EX_acac(e)	EX_fru(e)	ENGASEly	EX_3aib_D(e)	DOLP_Uter	DOLPH_Ler	DCYTD	DGNSKm	DPPS	DOLPH_Ler	EX_octa(e)	DOLDPP_Uer	DUMPtn	DM_T_antigen_g_	DOLMANP_Uter	DRBK	EX_2mcit(e)	DUTPDPm	EX_2hb(e)	DNDPt38m	DTTPtn	DRIBt	DOLPH_Uer	DUMPtn	DGK1	DOLPMT3_Uer	DCMPDA	EX_asp_D(e)	DHDPBMTm	DHPM1	DOLP_Uter	DHFR	DHEASt	DOLMANP_Uter	ELAIDCRNt	DOLP_Uter
DPPS	EX_3aib_D(e)	ETF	DMNONCRNCPT2	DRBK	EX_dgsn(e)	EX_2hb(e)	DNDPt13m	ETFQO	EX_his_L(e)	ENGASE3ly	EBP1r	DOLPMT1_Uer	DPMVDx	EX_acald(e)	EX_gchola(e)	ENO	EX_3mlda(e)	DOLPGT1_Ler	DOLPH_Uer	DCYTDn	DGSNt	DRBK	DOLPH_Uer	EX_orn(e)	DOLGLCP_Lter	DURAD	DMATTx	DOLP_Lter	DRIBt	EX_34dhoxpeg(e)	DUTPDPn	EX_2mcit(e)	DNDPt39m	DUDPtn	DRPA	DOLPMT_L	DURAD	DGK2m	DOLPMT4_Ler	DCSPTN1COAtx	EX_asp_L(e)	DHFR	DHPR	DOLPGT1_Ler	DHFtm	DHEASULT	DOLP_Lter	ENGASE2ly	DOLPGT1_Ler
DRBK	EX_3mlda(e)	ETFQO	DMNONCRNt	DRIBt	EX_dhdascb(e)	EX_2mcit(e)	DNDPt14m	ETOHt	EX_hista(e)	ENGASEly	ECOAH12m	DOLPMT2_Ler	DPPS	EX_ach(e)	EX_glc(e)	ESTRADIOLt	EX_4abut(e)	DOLPGT1_Uer	DOLPMT_L	DCYTt	DGSNtm	DRIBt	DOLPMT_L	EX_oxa(e)	DOLGLCP_Uter	DURIK1	DMHPTCRNCPT2	DOLP_Uter	DRPA	EX_3aib(e)	EBP1r	EX_34dhoxpeg(e)	DNDPt42m	DUMPtn	DSAT	DOLPMT_U	DURIK1	DGNSKm	DOLPMT4_Uer	DCSPTN1CPT1	EX_atp(e)	DHFtm	DIDPtn	DOLPGT1_Uer	DHORD9	DHEAtr	DOLP_Uter	ENGASE3ly	DOLPGT1_Uer
DRIBt	EX_4abut(e)	ETHAK	DNDPt11m	DRPA	EX_dhf(e)	EX_34dhoxpeg(e)	DNDPt15m	EX_10fthf(e)	EX_hpdca(e)	ENO	ECOAH1m	DOLPMT2_Uer	DRPA	EX_ade(e)	EX_gln_L(e)	ESTRADIOLtr	EX_4hphac(e)	DOLPGT2_Ler	DOLPMT_U	DDPGAm	DGTPtn	DRPA	DOLPMT_U	EX_pchol_hs(e)	DOLMANP_Lter	DURIPP	DMHPTCRNt	DOLPGT1_Ler	DSAT	EX_3mlda(e)	ECOAH12m	EX_34dhphe(e)	DNDPt46m	DURAD	DTDPtn	DOLPMT1_Ler	DURIPP	DGSNt	DOPAt4_2_r	DCSPTN1CPT2	EX_bildglcur(e)	DHORD9	DIGALSIDEtl	DOLPGT2_Ler	DHORTS	DHFR	DOLPGT1_Ler	ENGASEly	DOLPGT2_Ler
DRPA	EX_4hphac(e)	ETHP	DNDPt12m	DSAT	EX_din(e)	EX_34dhphe(e)	DNDPt16m	EX_10fthf5glu(e)	EX_hspg(e)	ESTRADIOLt	ECOAH9m	DOLPMT3_Ler	DSAT	EX_adn(e)	EX_glu_L(e)	ESTRONESt2	EX_5dhf(e)	DOLPGT2_Uer	DOLPMT1_Ler	DECDPtm	DGULND	DSAT	DOLPMT1_Ler	EX_pe_hs(e)	DOLMANP_Uter	DURIt	DMHPTCRNte	DOLPGT1_Uer	DTDPtn	EX_4abut(e)	ECOAH1m	EX_3aib(e)	DNDPt47m	DURIK1	DTMPK	DOLPMT1_Uer	DURIt	DGSNtm	DOPAtu	DCSPTN1CRNt	EX_bilglcur(e)	DHORTS	DINt	DOLPGT2_Uer	DHPM1	DHFtm	DOLPGT1_Uer	ENO	DOLPGT2_Uer
DSAT	EX_5adtststerone(e)	ETOHt	DNDPt13m	DTDPtn	EX_dlnlcg(e)	EX_35cgmp(e)	DNDPt18m	EX_2hb(e)	EX_hxan(e)	ESTRADIOLtr	EHGLATm	DOLPMT3_Uer	DTDPtn	EX_adp	EX_gly(e)	ESTRONEtr	EX_5mthf(e)	DOLPH_Ler	DOLPMT1_Uer	DESAT16_2	DHAAt1r	DTDPtn	DOLPMT1_Uer	EX_pheme(e)	DOLP_Lter	DUTPDPm	DMNONCOACRNCPT1	DOLPGT2_Ler	DTMPK	EX_4hdebrisoquine(e)	ECOAH9m	EX_3mlda(e)	DNDPt48m	DURIt	DTTPtn	DOLPMT2_Ler	DUTPDPm	DGTPtn	DPCOAK	DCSPTN1t	EX_bilirub(e)	DHPM1	DITPtn	DOLPH_Ler	DHPR	DHORD9	DOLPGT2_Ler	ESTRADIOLtr	DOLPH_Ler
DTDPtn	EX_5adtststerones(e)	EX_10fthf(e)	DNDPt14m	DTMPK	EX_dmhptcrn(e)	EX_3aib_D(e)	DNDPt19m	EX_2mcit(e)	EX_ile_L(e)	ESTRONESt2	EICOSTETCPT1	DOLPMT4_Ler	DTMPK	EX_adrn(e)	EX_glyc(e)	ETF	EX_5thf(e)	DOLPH_Uer	DOLPMT2_Ler	DESAT18_10	DHCHOLESTANATEtm	DTMPK	DOLPMT2_Ler	EX_phyt(e)	DOLP_Uter	DUTPDPn	DMNONCRNCPT2	DOLPGT2_Uer	DTTPtn	EX_4hphac(e)	EHGLAT2m	EX_4abut(e)	DNDPt8m	DUTPDPm	DUDPtn	DOLPMT2_Uer	DUTPDPn	DGULND	DPGase	DCTPtn	EX_but(e)	DHPR	DLNLCGCPT1	DOLPH_Uer	DIDPtn	DHORTS	DOLPGT2_Uer	ESTRONEtr	DOLPH_Uer
DTMPK	EX_5dhf(e)	EX_10fthf5glu(e)	DNDPt15m	DTTPtn	EX_dopa(e)	EX_3mlda(e)	DNDPt24m	EX_34dhoxpeg(e)	EX_inost(e)	ESTRONEtr	EICOSTETCPT2	DOLPMT4_Uer	DTTPtn	EX_adrnl(e)	EX_glygn2(e)	ETFQO	EX_abt(e)	DOLPMT_L	DOLPMT2_Uer	DESAT18_4	DHCR243r	DTTPtn	DOLPMT2_Uer	EX_pi(e)	DOLPGT1_Ler	EBP1r	DNDPt11m	DOLPH_Ler	DUDPtn	EX_5adtststerone(e)	EHGLATm	EX_4hdebrisoquine(e)	DNDPt9m	DUTPDPn	DUMPtn	DOLPMT3_Ler	EBP1r	DHAAt1r	DPGM	DCYTD	EX_camp(e)	DIDPtn	DLNLCGCPT2	DOLPMT_L	DIGALSIDEtl	DHPM1	DOLPH_Ler	ETHAK	DOLPMT_L
DTTPtn	EX_5mthf(e)	EX_2hb(e)	DNDPt16m	DUDPtn	EX_drib(e)	EX_4abut(e)	DNDPt30m	EX_34dhphe(e)	EX_ins(e)	ETF	EICOSTETCRNt	DOPAt4_2_r	DUDPtn	EX_akg(e)	EX_glygn4(e)	ETHAK	EX_ac(e)	DOLPMT_U	DOLPMT3_Ler	DESAT18_5	DHCR71r	DUDPtn	DOLPMT3_Ler	EX_pnto_R(e)	DOLPGT1_Uer	ECOAH12m	DNDPt12m	DOLPH_Uer	DUMPtn	EX_5adtststerones(e)	EICOSTETCPT1	EX_4hphac(e)	DOLASNT_Ler	ECOAH12m	DURAD	DOLPMT3_Uer	ECOAH12m	DHCHOLESTANATEtm	DPHMBDCm	DCYTDn	EX_caro(e)	DIGALSIDEtl	DLNLCGCRNt	DOLPMT_U	DINt	DHPM2	DOLPH_Uer	ETHP	DOLPMT_U
DUDPtn	EX_5thf(e)	EX_2mcit(e)	DNDPt18m	DUMPtn	EX_duri(e)	EX_4hphac(e)	DNDPt38m	EX_35cgmp(e)	EX_ksi(e)	ETFQO	EICOSTETt	DOPAtu	DUMPtn	EX_ala_B(e)	EX_gthrd(e)	ETHP	EX_acac(e)	DOLPMT1_Ler	DOLPMT3_Uer	DESAT18_6	DHCR72r	DUMPtn	DOLPMT3_Uer	EX_ppa(e)	DOLPGT2_Ler	ECOAH1m	DNDPt13m	DOLPMT_L	DURAD	EX_5dhf(e)	EICOSTETCPT2	EX_5dhf(e)	DOLASNT_Uer	ECOAH1m	DURIK1	DOLPMT4_Ler	ECOAH1m	DHCR242r	DPMVDx	DCYTt	EX_cgly(e)	DINt	DM_Asn_X_Ser_Thr_ly_	DOLPMT1_Ler	DITPtn	DHPR	DOLPMT_L	ETOHt	DOLPMT1_Ler
DUMPtn	EX_abt(e)	EX_34dhoxpeg(e)	DNDPt19m	DURIK1	EX_eicostet(e)	EX_5dhf(e)	DNDPt39m	EX_3aib(e)	EX_ksii_core2(e)	ETHAK	ELAIDCPT1	DPHMBDCm	DURAD	EX_ala_D(e)	EX_gua(e)	ETOHt	EX_acald(e)	DOLPMT1_Uer	DOLPMT4_Ler	DESAT18_7	DHCRD1	DURAD	DOLPMT4_Ler	EX_pro_L(e)	DOLPGT2_Uer	ECOAH9m	DNDPt18m	DOLPMT_U	DURIK1	EX_5htrp(e)	EICOSTETCRNt	EX_5mthf(e)	DOLDPP_Ler	ECOAH9m	DURIPP	DOLPMT4_Uer	ECOAH9m	DHCR72r	DPPS	DDPGAm	EX_chol(e)	DITPtn	DM_datp_m_	DOLPMT1_Uer	DLNLCGCPT1	DIDPtn	DOLPMT_U	EX_10fthf(e)	DOLPMT1_Uer
DURAD	EX_ac(e)	EX_34dhphe(e)	DNDPt24m	DURIPP	EX_elaid(e)	EX_5mthf(e)	DNDPt42m	EX_3aib_D(e)	EX_ksii_core4(e)	ETHP	ELAIDCPT2	DPMVDx	DURIK1	EX_ala_L(e)	EX_h(e)	EX_10fthf(e)	EX_acetone(e)	DOLPMT2_Ler	DOLPMT4_Uer	DESAT18_8	DHDPBMTm	DURIK1	DOLPMT4_Uer	EX_prostge2(e)	DOLPH_Ler	EICOSTETCPT1	DNDPt19m	DOLPMT1_Ler	DURIPP	EX_5mthf(e)	EICOSTETt	EX_5thf(e)	DOLDPP_Uer	EHGLAT2m	DURIt	DOPABMO	EHGLAT2m	DHCRD1	DRPA	DECDPtm	EX_chsterol(e)	DLNLCGCPT1	DM_dctp_m_	DOLPMT2_Ler	DLNLCGCPT2	DIGALSIDEtl	DOLPMT1_Ler	EX_10fthf5glu(e)	DOLPMT2_Ler
DURIK1	EX_acac(e)	EX_35cgmp(e)	DNDPt30m	DURIt	EX_estradiol(e)	EX_5thf(e)	DNDPt46m	EX_3mlda(e)	EX_lac_L(e)	ETOHt	ELAIDCRNt	DPPS	DURIPP	EX_amp(e)	EX_h2o(e)	EX_10fthf5glu(e)	EX_ach(e)	DOLPMT2_Uer	DOPAt4_2_r	DESAT18_9	DHEASULT	DURIPP	DPHMBDCm	EX_prostgf2(e)	DOLPH_Uer	EICOSTETCPT2	DNDPt24m	DOLPMT1_Uer	DURIt	EX_5thf(e)	ELAIDCPT1	EX_abt(e)	DOLGLCP_Lter	EHGLATm	DUTPDPm	DOPASFt	EHGLATm	DHDPBMTm	DSAT	DESAT16_2	EX_chtn(e)	DLNLCGCPT2	DM_dctp_n_	DOLPMT2_Uer	DLNLCGCRNt	DINt	DOLPMT1_Uer	EX_13_cis_retnglc(e)	DOLPMT2_Uer
DURIPP	EX_acald(e)	EX_3aib_D(e)	DNDPt37m	DUTPDPm	EX_estrones(e)	EX_abt(e)	DNDPt47m	EX_4abut(e)	EX_leuktrB4(e)	EX_10fthf(e)	ENGASE2ly	DRBK	DURIt	EX_arab_L(e)	EX_h2o2(e)	EX_2hb(e)	EX_ade(e)	DOLPMT3_Ler	DOPAtu	DESAT20_1	DHFR	DURIt	DPMVDx	EX_ps_hs(e)	DOLPMT_L	EICOSTETCRNt	DNDPt26m	DOLPMT2_Ler	DUTPDPm	EX_abt(e)	ELAIDCPT2	EX_ac(e)	DOLGLCP_Uter	EICOSTETCPT1	DUTPDPn	DOPASULT	EICOSTETCPT1	DHEASt	DTDPtn	DESAT18_10	EX_cit(e)	DLNLCGCRNt	DM_dem2emgacpail_prot_hs_r_	DOLPMT3_Ler	DM_Asn_X_Ser_Thr_ly_	DITPtn	DOLPMT2_Ler	EX_2hb(e)	DOLPMT3_Ler
DURIt	EX_ach(e)	EX_3mlda(e)	DNDPt38m	DUTPDPn	EX_etoh(e)	EX_ac(e)	DNDPt48m	EX_4hphac(e)	EX_leuktrC4(e)	EX_10fthf5glu(e)	ENGASEly	DRPA	DUTPDPm	EX_arach(e)	EX_ha(e)	EX_2mcit(e)	EX_adn(e)	DOLPMT3_Uer	DPHMBDCm	DESAT20_2	DHFtm	DURItn	DPPS	EX_ptdca(e)	DOLPMT_U	EICOSTETt	DNDPt30m	DOLPMT2_Uer	DUTPDPn	EX_ac(e)	ELAIDCRNt	EX_acac(e)	DOLMANP_Lter	EICOSTETCPT2	EBP1r	DOPAt4_2_r	EICOSTETCPT2	DHEASULT	DTMPK	DESAT18_4	EX_cmp(e)	DM_Asn_X_Ser_Thr_ly_	DM_dgpi_prot_hs_r_	DOLPMT3_Uer	DM_datp_m_	D_LACt2	DOLPMT2_Uer	EX_2mcit(e)	DOLPMT3_Uer
DURItn	EX_acnacngalgbside_hs(e)	EX_4abut(e)	DNDPt39m	EBP1r	EX_fe2(e)	EX_acac(e)	DNDPt9m	EX_5adtststerone(e)	EX_leuktrD4(e)	EX_2hb(e)	ENO	DSAT	DUTPDPn	EX_arachd(e)	EX_hco3(e)	EX_34dhoxpeg(e)	EX_adp	DOLPMT4_Ler	DPMVDx	DESAT22_1p	DHORD9	DUTPDPm	DRIBt	EX_pyr(e)	DOLPMT1_Ler	ELAIDCPT1	DNDPt37m	DOLPMT3_Ler	EBP1r	EX_acac(e)	ENGASE2ly	EX_acald(e)	DOLMANP_Uter	EICOSTETCRNt	ECOAH12m	DOPAtu	EICOSTETCRNt	DHEAtr	DTTPtn	DESAT18_5	EX_co(e)	DM_datp_m_	DM_dgtp_m_	DOLPMT4_Ler	DM_datp_n_	DLNLCGCPT1	DOLPMT3_Ler	EX_34dhoxpeg(e)	DOLPMT4_Ler
DUTPDPm	EX_ade(e)	EX_4hphac(e)	DNDPt42m	ECOAH12m	EX_fol(e)	EX_acald(e)	DOLASNT_Ler	EX_5adtststerones(e)	EX_leuktrE4(e)	EX_2mcit(e)	ESTRADIOLtr	DTDPtn	EBP1r	EX_arg_L(e)	EX_hdca(e)	EX_34dhphe(e)	EX_adrnl(e)	DOLPMT4_Uer	DPPS	DESAT22_2p	DHORTS	DUTPDPn	DRPA	EX_Rtotal(e)	DOLPMT1_Uer	ELAIDCPT2	DNDPt38m	DOLPMT3_Uer	ECOAH12m	EX_acald(e)	ENGASE3ly	EX_acetone(e)	DOLP_Lter	EICOSTETt	ECOAH1m	DPCOAK	EICOSTETt	DHFR	DUDPtn	DESAT18_6	EX_co2(e)	DM_datp_n_	DM_dgtp_n_	DOLPMT4_Uer	DM_dctp_m_	DLNLCGCPT2	DOLPMT3_Uer	EX_34dhphe(e)	DOLPMT4_Uer
DUTPDPn	EX_adn(e)	EX_5dhf(e)	DNDPt46m	ECOAH1m	EX_for(e)	EX_ach(e)	DOLASNT_Uer	EX_5dhf(e)	EX_leuktrF4(e)	EX_34dhoxpeg(e)	ESTRONEtr	DTMPK	ECOAH12m	EX_asn_L(e)	EX_hdcea(e)	EX_35cgmp(e)	EX_akg(e)	DOPABMO	DRIBt	DESAT24_1	DHPM1	EBP1r	DSAT	EX_Rtotal2(e)	DOLPMT2_Ler	ELAIDCRNt	DNDPt42m	DOLPMT4_Ler	ECOAH1m	EX_acetone(e)	ENGASEly	EX_ade(e)	DOLP_Uter	ELAIDCPT1	ECOAH9m	DPGase	ELAIDCPT1	DHFtm	DUMPtn	DESAT18_7	EX_crn(e)	DM_dctp_m_	DM_dsT_antigen_g_	DOPABMO	DM_dem2emgacpail_prot_hs_r_	DLNLCGCRNt	DOLPMT4_Ler	EX_3aib(e)	DOPAt4_2_r
EBP1r	EX_adp	EX_5mthf(e)	DNDPt47m	ECOAH9m	EX_fru(e)	EX_acnacngalgbside_hs(e)	DOLDPP_Ler	EX_5mthf(e)	EX_leu_L(e)	EX_34dhphe(e)	ETF	DTTPtn	ECOAH1m	EX_asp_D(e)	EX_his_L(e)	EX_3aib_D(e)	EX_ala_B(e)	DOPAt4_2_r	DRPA	DGAT	DHPR	ECOAH12m	DTDPtn	EX_Rtotal3(e)	DOLPMT2_Uer	ENGASE2ly	DNDPt46m	DOLPMT4_Uer	ECOAH9m	EX_ach(e)	ENO	EX_adn(e)	DOLPGT1_Ler	ELAIDCPT2	EHGLAT2m	DPGM	ELAIDCPT2	DHORD9	DURAD	DESAT18_8	EX_crvnc(e)	DM_dem2emgacpail_prot_hs_r_	DM_dttp_m_	DOPASFt	DM_dgpi_prot_hs_r_	DM_Asn_X_Ser_Thr_ly_	DOLPMT4_Uer	EX_3mlda(e)	DOPAtu
ECOAH12m	EX_adrn(e)	EX_5thf(e)	DNDPt48m	EHGLAT2m	EX_fucfucgalacglcgalgluside_hs(e)	EX_ade(e)	DOLDPP_Uer	EX_5thf(e)	EX_lneldc(e)	EX_35cgmp(e)	ETFQO	DUDPtn	ECOAH9m	EX_asp_L(e)	EX_hista(e)	EX_3mlda(e)	EX_ala_D(e)	DOPAtu	DSAT	DGCHOLte	DIDPtn	ECOAH1m	DTMPK	EX_ser_L(e)	DOLPMT3_Ler	ENGASE3ly	DNDPt47m	DOPAt4_2_r	EHGLAT2m	EX_ade(e)	ESTRADIOLt	EX_adp	DOLPGT1_Uer	ELAIDCRNt	EHGLATm	DPMVDx	ELAIDCRNt	DHORTS	DURIK1	DESAT18_9	EX_cspg_a(e)	DM_dgpi_prot_hs_r_	DM_dttp_n_	DOPASULT	DM_dgtp_m_	DM_datp_m_	DOPASFt	EX_4abut(e)	DPGase
ECOAH1m	EX_adrnl(e)	EX_abt(e)	DNDPt8m	EHGLATm	EX_gchola(e)	EX_adn(e)	DOLGLCP_Lter	EX_abt(e)	EX_lnlc(e)	EX_3aib_D(e)	ETHAK	DUMPtn	EHGLAT2m	EX_atp(e)	EX_hpdca(e)	EX_4abut(e)	EX_ala_L(e)	DPHMBDCm	DTDPtn	DGCHOLtx	DIGALSIDEtl	ECOAH9m	DTTPtn	EX_so4(e)	DOLPMT3_Uer	ENGASEly	DNDPt48m	DPCOAtl	EHGLATm	EX_adp	ESTRADIOLtr	EX_adrn(e)	DOLPGT2_Ler	ENGASE2ly	EICOSTETCPT1	DRIBt	ENGASE2ly	DHPM1	DURIPP	DESAT20_1	EX_cspg_b(e)	DM_dgtp_m_	DM_gpi_sig_er_	DOPAt4_2_r	DM_dgtp_n_	DM_datp_n_	DOPASULT	EX_4hdebrisoquine(e)	DPGM
ECOAH9m	EX_akg(e)	EX_ac(e)	DNDPt9m	EICOSTETCPT1	EX_gdp(e)	EX_adp	DOLGLCP_Uter	EX_ac(e)	EX_lnlnca(e)	EX_3mlda(e)	ETHP	DURAD	EHGLATm	EX_bhb(e)	EX_hspg(e)	EX_4hphac(e)	EX_amp(e)	DPMVDx	DTMPK	DGK1	DINt	EHGLAT2m	DUDPtn	EX_sph1p(e)	DOLPMT4_Ler	ENO	DNDPt8m	DPGase	EICOSTETCPT1	EX_akg(e)	ESTRONESt	EX_adrnl(e)	DOLPGT2_Uer	ENGASE3ly	EICOSTETCPT2	DRPA	ENGASE3ly	DHPR	DURIt	DESAT20_2	EX_cspg_c(e)	DM_dgtp_n_	DM_kdn_c_	DOPAtu	DM_dsT_antigen_g_	DM_dctp_m_	DOPAt4_2_r	EX_4hphac(e)	DPHMBDCm
EHGLAT2m	EX_ala_B(e)	EX_acac(e)	DOLASNT_Ler	EICOSTETCPT2	EX_glc(e)	EX_adrnl(e)	DOLMANP_Lter	EX_acac(e)	EX_lnlncg(e)	EX_4abut(e)	ETOHt	DURIK1	EICOSTETCPT1	EX_bildglcur(e)	EX_hxan(e)	EX_5dhf(e)	EX_arab_L(e)	DPPS	DTTPtn	DGK2m	DITPtn	EHGLATm	DUMPtn	EX_sphs1p(e)	DOLPMT4_Uer	ESTRADIOLt	DNDPt9m	DPGM	EICOSTETCPT2	EX_ala_B(e)	ESTRONEtr	EX_akg(e)	DOLPH_Ler	ENGASEly	EICOSTETCRNt	DSAT	ENGASEly	DIDPtn	DUTPDPm	DESAT22_1p	EX_cspg_e(e)	DM_dsT_antigen_g_	DM_mem2emgacpail_prot_hs_r_	DPCOAK	DM_dttp_m_	DM_dem2emgacpail_prot_hs_r_	DOPAtu	EX_5dhf(e)	DPMVDx
EHGLATm	EX_ala_D(e)	EX_acald(e)	DOLASNT_Uer	EICOSTETCRNt	EX_gln_L(e)	EX_akg(e)	DOLMANP_Uter	EX_acald(e)	EX_lys_L(e)	EX_4hphac(e)	EX_10fthf(e)	DURIPP	EICOSTETCPT2	EX_bilglcur(e)	EX_ile_L(e)	EX_5mthf(e)	EX_arach(e)	DRBK	DUDPtn	DGNSKm	D_LACt2	EICOSTETCPT1	DURAD	EX_strdnc(e)	DOPAt4_2_r	ESTRADIOLtr	DOLASNT_Ler	DPHMBDCm	EICOSTETCRNt	EX_ala_D(e)	ESTSULT	EX_ala_B(e)	DOLPH_Uer	ENO	EICOSTETt	DTDPtn	ENO	DIGALSIDEtl	DUTPDPn	DESAT22_2p	EX_cyan(e)	DM_dttp_m_	DM_Ser_Thr_ly_	DPGase	DM_dttp_n_	DM_dgpi_prot_hs_r_	DPGase	EX_5fthf(e)	DPPS
EICOSTETCPT1	EX_ala_L(e)	EX_ach(e)	DOLDPP_Ler	EICOSTETt	EX_gluala(e)	EX_ala_B(e)	DOLP_Lter	EX_ach(e)	EX_mag_hs(e)	EX_5dhf(e)	EX_10fthf5glu(e)	DURIt	EICOSTETCRNt	EX_bilirub(e)	EX_inost(e)	EX_5thf(e)	EX_arachd(e)	DRIBt	DUMPtn	DGSNtm	DLNLCGCPT1	EICOSTETCPT2	DURIK1	EX_sucr(e)	DOPAtu	ESTRONESt	DOLASNT_Uer	DPMVDx	EICOSTETt	EX_ala_L(e)	ETHP	EX_ala_D(e)	DOLPMT_L	ESTRADIOLt	ELAIDCPT1	DTMPK	ESTRADIOLt	DINt	EBP1r	DESAT24_1	EX_cys_L(e)	DM_dttp_n_	DM_Ser_Gly_Ala_X_Gly_ly_	DPGM	DM_ethamp_r_	DM_dsT_antigen_g_	DPGM	EX_5mthf(e)	DRBK
EICOSTETCPT2	EX_amp(e)	EX_acnacngalgbside_hs(e)	DOLDPP_Uer	ELAIDCPT1	EX_glu_L(e)	EX_ala_L(e)	DOLP_Uter	EX_acnacngalgbside_hs(e)	EX_malt(e)	EX_5mthf(e)	EX_2hb(e)	DUTPDPm	EICOSTETt	EX_but(e)	EX_ins(e)	EX_abt(e)	EX_arg_L(e)	DRPA	DURAD	DGTPtn	DLNLCGCPT2	EICOSTETCRNt	DURIPP	EX_tag_hs(e)	DPCOAK	ESTRONESt2	DOLDPP_Ler	DPPS	ELAIDCPT1	EX_amp(e)	ETOHt	EX_ala_L(e)	DOLPMT_U	ESTRADIOLtr	ELAIDCPT2	DTTPtn	ESTRADIOLtr	DITPtn	ECOAH12m	DGAT	EX_cytd(e)	DM_gpi_sig_er_	DM_T_antigen_g_	DPHMBDCm	DM_gpi_sig_er_	DM_dttp_m_	DPHMBDCm	EX_5thf(e)	DRPA
EICOSTETCRNt	EX_arab_L(e)	EX_ade(e)	DOLGLCP_Lter	ELAIDCPT2	EX_gly(e)	EX_amp(e)	DOLPGT1_Ler	EX_ade(e)	EX_man(e)	EX_5thf(e)	EX_2mcit(e)	DUTPDPn	ELAIDCPT1	EX_caro(e)	EX_ksi(e)	EX_ac(e)	EX_ascb_L(e)	DSAT	DURIK1	DGULND	DLNLCGCRNt	EICOSTETt	DURIt	EX_tcynt(e)	DPHMBDCm	ESTRONEtr	DOLDPP_Uer	DRPA	ELAIDCPT2	EX_arab_L(e)	EX_10fthf(e)	EX_amp(e)	DOLPMT1_Ler	ESTRONEGLCt	ELAIDCRNt	DUDPtn	ESTRONEGLCt	D_LACt2	ECOAH1m	DGCHOLte	EX_dag_hs(e)	DM_kdn_c_	DMATTx	DPMVDx	DM_kdn_c_	DM_gpi_sig_er_	DPMVDx	EX_abt(e)	DSAT
EICOSTETt	EX_arach(e)	EX_adn(e)	DOLGLCP_Uter	ELAIDCRNt	EX_glyc(e)	EX_arach(e)	DOLPGT1_Uer	EX_akg(e)	EX_mercplaccys(e)	EX_abt(e)	EX_34dhoxpeg(e)	EBP1r	ELAIDCPT2	EX_cgly(e)	EX_ksii_core2(e)	EX_acac(e)	EX_asn_L(e)	DTDPtn	DURIPP	DHAAt1r	DM_Asn_X_Ser_Thr_ly_	ELAIDCPT1	DURItn	EX_tethex3(e)	DPMVDx	ETHAK	DOLGLCP_Lter	DSAT	ELAIDCRNt	EX_arach(e)	EX_10fthf5glu(e)	EX_arab_L(e)	DOLPMT1_Uer	ESTRONEGLCtr	ELAIDt	DUMPtn	ESTRONEGLCtr	DLNLCGCPT1	ECOAH9m	DGCHOLtx	EX_dcyt(e)	DM_mem2emgacpail_prot_hs_r_	DMHPTCRNCPT2	DPPS	DM_mem2emgacpail_prot_hs_r_	DM_kdn_c_	DPPS	EX_ac(e)	DTDPtn
ELAIDCPT1	EX_arachd(e)	EX_adp	DOLMANP_Lter	ENGASE2ly	EX_glyc_S(e)	EX_arachd(e)	DOLPGT2_Ler	EX_ala_B(e)	EX_mthgxl(e)	EX_ac(e)	EX_34dhphe(e)	ECOAH12m	ELAIDCRNt	EX_chol(e)	EX_ksii_core4(e)	EX_acald(e)	EX_asp_D(e)	DTMPK	DURIt	DHCHOLESTANATEtm	DM_datp_m_	ELAIDCPT2	DUTPDPm	EX_tetpent3(e)	DPPS	ETHP	DOLGLCP_Uter	DTDPtn	ENGASE2ly	EX_arachd(e)	EX_13_cis_retnglc(e)	EX_arach(e)	DOLPMT2_Ler	ESTRONESt	ENGASE2ly	DURAD	ESTRONESt	DLNLCGCPT2	EHGLAT2m	DGK1	EX_dhf(e)	DM_Ser_Thr_ly_	DMHPTCRNt	DRBK	DM_Ser_Thr_ly_	DM_mem2emgacpail_prot_hs_r_	DRPA	EX_acac(e)	DTMPK
ELAIDCPT2	EX_arg_L(e)	EX_adrnl(e)	DOLMANP_Uter	ENGASE3ly	EX_gmp(e)	EX_arg_L(e)	DOLPGT2_Uer	EX_ala_D(e)	EX_n2m2nmasn(e)	EX_acac(e)	EX_35cgmp(e)	ECOAH1m	ENGASE2ly	EX_chsterol(e)	EX_lac_D(e)	EX_ach(e)	EX_asp_L(e)	DTTPtn	DURItn	DHCR241r	DM_datp_n_	ELAIDCRNt	DUTPDPn	EX_thf(e)	DRPA	ETOHt	DOLMANP_Lter	DTMPK	ENGASE3ly	EX_arg_L(e)	EX_2hb(e)	EX_arachd(e)	DOLPMT2_Uer	ESTRONESt2	ENGASE3ly	DURIK1	ESTRONEtr	DLNLCGCRNt	EHGLATm	DGK2m	EX_dmhptcrn(e)	DM_Ser_Gly_Ala_X_Gly_ly_	DMHPTCRNte	DRIBt	DM_Ser_Gly_Ala_X_Gly_ly_	DM_n5m2masn_g_	DSAT	EX_acald(e)	DTTPtn
ELAIDCRNt	EX_ascb_L(e)	EX_akg(e)	DOLP_Lter	ENGASEly	EX_gsn(e)	EX_ascb_L(e)	DOLPH_Ler	EX_ala_L(e)	EX_nh4(e)	EX_acald(e)	EX_3aib_D(e)	ECOAH9m	ENGASE3ly	EX_cit(e)	EX_lac_L(e)	EX_ade(e)	EX_atp(e)	DUDPtn	DUTPDPm	DHCR242r	DM_dctp_m_	ELAIDt	EBASTINEOHte	EX_thr_L(e)	DSAT	EX_10fthf(e)	DOLMANP_Uter	DTTPtn	ENGASEly	EX_asn_L(e)	EX_2mcit(e)	EX_arg_L(e)	DOLPMT3_Ler	ESTRONEtr	ENGASEly	DURIPP	ESTSULT	DM_Asn_X_Ser_Thr_ly_	EICOSTETCPT1	DGNSKm	EX_dopa(e)	DM_sTn_antigen_g_	DMNONCOACRNCPT1	DRPA	DM_T_antigen_g_	DM_Ser_Thr_ly_	DTMPK	EX_acetone(e)	DUDPtn
ENGASE2ly	EX_asn_L(e)	EX_ala_B(e)	DOLP_Uter	ENO	EX_gthrd(e)	EX_asn_L(e)	DOLPH_Uer	EX_arach(e)	EX_no(e)	EX_ach(e)	EX_3mlda(e)	EHGLAT2m	ENGASEly	EX_CLPND(e)	EX_Lcystin(e)	EX_adp	EX_bhb(e)	DUMPtn	DUTPDPn	DHCR243r	DM_dctp_n_	ENGASE2ly	EBASTINEOHtr	EX_thymd(e)	DTDPtn	EX_10fthf5glu(e)	DOLP_Lter	DUDPtn	ENO	EX_asp_D(e)	EX_34dhoxpeg(e)	EX_asn_L(e)	DOLPMT3_Uer	ETF	ENO	DURIt	ETHAK	DM_datp_m_	EICOSTETCPT2	DGSNt	EX_drib(e)	DM_T_antigen_g_	DMNONCRNCPT2	DSAT	DMATT	DM_Ser_Gly_Ala_X_Gly_ly_	DTTPtn	EX_ach(e)	DUMPtn
ENGASE3ly	EX_asp_D(e)	EX_ala_D(e)	DOLPGT1_Ler	ESTRADIOLt	EX_gtp(e)	EX_asp_D(e)	DOLPMT_L	EX_arachd(e)	EX_nrpphr(e)	EX_ade(e)	EX_4abut(e)	EHGLATm	ENO	EX_cmp(e)	EX_leuktrC4(e)	EX_adrnl(e)	EX_bilglcur(e)	DURAD	EBP1r	DHCR71r	DM_dem2emgacpail_prot_hs_r_	ENGASE3ly	EBASTINEte	EX_tmndnc(e)	DTMPK	EX_2hb(e)	DOLP_Uter	DUMPtn	ESTRADIOLt	EX_asp_L(e)	EX_34dhphe(e)	EX_asp_D(e)	DOLPMT4_Ler	ETFQO	ESTRADIOLt	DURItn	ETHP	DM_dctp_m_	EICOSTETCRNt	DGSNtm	EX_duri(e)	DMATT	DNDPt12m	DTDPtn	DMHPTCRNCPT2	DM_T_antigen_g_	DURAD	EX_ade(e)	DURAD
ENGASEly	EX_asp_L(e)	EX_ala_L(e)	DOLPGT1_Uer	ESTRADIOLtr	EX_gua(e)	EX_asp_L(e)	DOLPMT_U	EX_arg_L(e)	EX_o2(e)	EX_adp	EX_4hphac(e)	EICOSTETCPT1	ESTRADIOLt	EX_co(e)	EX_leuktrD4(e)	EX_akg(e)	EX_bilirub(e)	DURIK1	ECOAH12m	DHCR72r	DM_dgpi_prot_hs_r_	ENGASEly	EBASTINEtr	EX_trp_L(e)	DTTPtn	EX_34dhoxpeg(e)	DOLPGT1_Ler	DURAD	ESTRADIOLtr	EX_atp(e)	EX_3aib(e)	EX_asp_L(e)	DOLPMT4_Uer	ETHAK	ESTRADIOLtr	DUTPDPm	ETOHt	DM_dctp_n_	EICOSTETt	DGTPtn	EX_eicostet(e)	DMHPTCRNCPT2	DNDPt18m	DTMPK	DMHPTCRNt	DMATTx	DURIK1	EX_adn(e)	DURIK1
ENO	EX_atp(e)	EX_amp(e)	DOLPGT2_Ler	ESTRONESt2	EX_h(e)	EX_atp(e)	DOLPMT1_Ler	EX_asn_L(e)	EX_o2s(e)	EX_adrn(e)	EX_5dhf(e)	EICOSTETCPT2	ESTRADIOLtr	EX_co2(e)	EX_leuktrE4(e)	EX_ala_B(e)	EX_but(e)	DURIPP	ECOAH1m	DHCRD1	DM_dgtp_m_	ENO	EBP1r	EX_tsul(e)	DUDPtn	EX_34dhphe(e)	DOLPGT1_Uer	DURIK1	ETF	EX_bildglcur(e)	EX_3mlda(e)	EX_atp(e)	DOPAtu	ETHP	ESTRONEGLCt	DUTPDPn	EX_10fthf(e)	DM_dem2emgacpail_prot_hs_r_	ELAIDCPT1	DGULND	EX_estradiol(e)	DMHPTCRNt	DNDPt19m	DTTPtn	DMHPTCRNte	DMHPTCRNCPT2	DURIPP	EX_adp	DURIPP
ESTRADIOLt	EX_bhb(e)	EX_arach(e)	DOLPGT2_Uer	ESTRONEtr	EX_h2o(e)	EX_bhb(e)	DOLPMT1_Uer	EX_asp_D(e)	EX_oagd3_hs(e)	EX_akg(e)	EX_5mthf(e)	EICOSTETCRNt	ESTRONESt	EX_creat(e)	EX_leuktrF4(e)	EX_ala_D(e)	EX_camp(e)	DURIt	ECOAH9m	DHDPBMTm	DM_dgtp_n_	ESTRADIOLt	ECOAH12m	EX_ttdca(e)	DUMPtn	EX_35cgmp(e)	DOLPGT2_Ler	DURIPP	ETFQO	EX_bilglcur(e)	EX_4abut(e)	EX_bhb(e)	DPGase	ETOHt	ESTRONEGLCtr	EBP1r	EX_10fthf5glu(e)	DM_dgpi_prot_hs_r_	ELAIDCPT2	DHCHOLESTANATEtm	EX_etoh(e)	DMHPTCRNte	DNDPt24m	DUDPtn	DMNONCOACRNCPT1	DMHPTCRNt	DURIt	EX_adrn(e)	DURIt
ESTRADIOLtr	EX_bildglcur(e)	EX_arachd(e)	DOLPH_Ler	ETF	EX_h2o2(e)	EX_bildglcur(e)	DOLPMT2_Ler	EX_asp_L(e)	EX_ocdca(e)	EX_ala_B(e)	EX_5thf(e)	EICOSTETt	ESTRONESt2	EX_crn(e)	EX_leu_L(e)	EX_ala_L(e)	EX_caro(e)	DURItn	EHGLAT2m	DHEASULT	DM_dsT_antigen_g_	ESTRADIOLtr	ECOAH1m	EX_tyr_L(e)	DURAD	EX_3aib_D(e)	DOLPGT2_Uer	DURIt	ETHAK	EX_bilirub(e)	EX_4hphac(e)	EX_bildglcur(e)	DPGM	EX_10fthf(e)	ESTRONEtr	ECOAH12m	EX_13_cis_retnglc(e)	DM_dgtp_m_	ELAIDCRNt	DHCR243r	EX_fe2(e)	DMNONCOACRNCPT1	DNDPt30m	DUMPtn	DMNONCRNCPT2	DMHPTCRNte	DUTPDPm	EX_adrnl(e)	DUTPDPm
ESTRONESt	EX_bilirub(e)	EX_arg_L(e)	DOLPH_Uer	ETFQO	EX_ha(e)	EX_bilglcur(e)	DOLPMT2_Uer	EX_atp(e)	EX_ocdcea(e)	EX_ala_D(e)	EX_abt(e)	ELAIDCPT1	ESTRONEtr	EX_crvnc(e)	EX_lnlc(e)	EX_amp(e)	EX_cgly(e)	DUTPDPm	EHGLATm	DHEAtr	DM_dttp_m_	ESTRONEtr	ECOAH9m	EX_udp(e)	DURIK1	EX_3mlda(e)	DOLPH_Ler	DURItn	ETHP	EX_but(e)	EX_4nph(e)	EX_bilglcur(e)	DPHMBDCm	EX_10fthf5glu(e)	ETHAK	ECOAH1m	EX_2hb(e)	DM_dgtp_n_	ENGASE2ly	DHCR71r	EX_fol(e)	DMNONCRNCPT2	DNDPt38m	DURAD	DNDPt11m	DMNONCOACRNCPT1	EBASTINEOHte	EX_akg(e)	DUTPDPn
ESTRONESt2	EX_but(e)	EX_ascb_L(e)	DOLPMT_L	ETHAK	EX_hco3(e)	EX_bilirub(e)	DOLPMT3_Ler	EX_bhb(e)	EX_octa(e)	EX_ala_L(e)	EX_ac(e)	ELAIDCPT2	ETF	EX_cspg_b(e)	EX_lnlnca(e)	EX_arach(e)	EX_chol(e)	DUTPDPn	EICOSTETCPT1	DHFR	DM_ethamp_r_	ETHP	EICOSTETCPT1	EX_ump(e)	DURIPP	EX_4abut(e)	DOLPH_Uer	DUTPDPm	ETOHt	EX_caro(e)	EX_4nphsf(e)	EX_bilirub(e)	DPMVDx	EX_13_cis_retnglc(e)	ETHP	ECOAH9m	EX_2mcit(e)	DM_dsT_antigen_g_	ENGASE3ly	DHCR72r	EX_for(e)	DNDPt11m	DNDPt42m	DURIK1	DNDPt12m	DMNONCRNCPT2	EBASTINEOHtr	EX_ala_B(e)	EBP1r
ESTRONEtr	EX_camp(e)	EX_asn_L(e)	DOLPMT_U	ETHP	EX_hdca(e)	EX_but(e)	DOLPMT3_Uer	EX_bilglcur(e)	EX_oxa(e)	EX_amp(e)	EX_acac(e)	ELAIDCRNt	ETFQO	EX_cspg_c(e)	EX_lnlncg(e)	EX_arachd(e)	EX_chsterol(e)	EBP1r	EICOSTETCPT2	DHFtm	DM_gpi_sig_er_	ETOHt	EICOSTETCPT2	EX_ura(e)	DURIt	EX_4hphac(e)	DOLPMT_L	DUTPDPn	EX_10fthf(e)	EX_cgly(e)	EX_4pyrdx(e)	EX_but(e)	DPPS	EX_1mncam(e)	ETOHt	EHGLAT2m	EX_34dhoxpeg(e)	DM_dttp_m_	ENGASEly	DHCRD1	EX_fru(e)	DNDPt12m	DNDPt9m	DURIPP	DNDPt13m	DNDPt11m	EBASTINEte	EX_ala_D(e)	ECOAH12m
ETF	EX_cgly(e)	EX_asp_D(e)	DOLPMT1_Ler	ETOHt	EX_hexc(e)	EX_camp(e)	DOLPMT4_Ler	EX_bilirub(e)	EX_paf_hs(e)	EX_arab_L(e)	EX_acald(e)	ENGASE2ly	ETHAK	EX_cyan(e)	EX_lys_L(e)	EX_arg_L(e)	EX_cit(e)	ECOAH12m	EICOSTETCRNt	DHORD9	DM_kdn_c_	EX_10fthf(e)	EICOSTETCRNt	EX_urate(e)	DURItn	EX_4pyrdx(e)	DOLPMT_U	EBP1r	EX_10fthf5glu(e)	EX_chol(e)	EX_5adtststerone(e)	EX_caro(e)	DRPA	EX_2hb(e)	EX_10fthf(e)	EHGLATm	EX_34dhphe(e)	DM_dttp_n_	ENO	DHDPBMTm	EX_fucfucgalacglcgalgluside_hs(e)	DNDPt18m	DOLASNT_Ler	DURIt	DNDPt18m	DNDPt12m	EBASTINEtr	EX_ala_L(e)	ECOAH1m
ETFQO	EX_chol(e)	EX_asp_L(e)	DOLPMT1_Uer	EX_10fthf(e)	EX_his_L(e)	EX_cgly(e)	DOLPMT4_Uer	EX_but(e)	EX_pchol_hs(e)	EX_arach(e)	EX_ach(e)	ENGASE3ly	ETHP	EX_cys_L(e)	EX_mag_hs(e)	EX_asn_L(e)	EX_cmp(e)	ECOAH1m	EICOSTETt	DHORTS	DM_mem2emgacpail_prot_hs_r_	EX_10fthf5glu(e)	EICOSTETt	EX_uri(e)	DUTPDPm	EX_5adtststerone(e)	DOLPMT1_Ler	ECOAH12m	EX_13_cis_retnglc(e)	EX_chsterol(e)	EX_5adtststerones(e)	EX_cgly(e)	DSAT	EX_34dhoxpeg(e)	EX_10fthf5glu(e)	EICOSTETCPT1	EX_35cgmp(e)	DM_ethamp_r_	ESTRADIOLt	DHEASULT	EX_gam(e)	DNDPt19m	DOLASNT_Uer	DURItn	DNDPt19m	DNDPt19m	EBP1r	EX_amp(e)	ECOAH9m
ETHAK	EX_chsterol(e)	EX_atp(e)	DOLPMT2_Ler	EX_10fthf5glu(e)	EX_hista(e)	EX_chol(e)	DOPAt4_2_r	EX_camp(e)	EX_pe_hs(e)	EX_arachd(e)	EX_acnacngalgbside_hs(e)	ENGASEly	ETOHt	EX_cytd(e)	EX_malt(e)	EX_asp_D(e)	EX_co(e)	ECOAH9m	ELAIDCPT1	DHPM1	DM_Ser_Thr_ly_	EX_2hb(e)	ELAIDCPT1	EX_utp(e)	DUTPDPn	EX_5adtststerones(e)	DOLPMT1_Uer	ECOAH1m	EX_2hb(e)	EX_cit(e)	EX_5dhf(e)	EX_chol(e)	DTDPtn	EX_34dhphe(e)	EX_13_cis_retnglc(e)	EICOSTETCPT2	EX_3aib_D(e)	DM_gpi_sig_er_	ESTRADIOLtr	DHFR	EX_gchola(e)	DNDPt21m	DOLDPP_Ler	DUTPDPm	DNDPt24m	DNDPt21m	ECOAH12m	EX_arab_L(e)	EHGLAT2m
ETHP	EX_chtn(e)	EX_bhb(e)	DOLPMT2_Uer	EX_2hb(e)	EX_hpdca(e)	EX_chsterol(e)	DOPAtu	EX_caro(e)	EX_pheacgln(e)	EX_arg_L(e)	EX_ade(e)	ENO	EX_10fthf(e)	EX_dad_2(e)	EX_malttr(e)	EX_asp_L(e)	EX_co2(e)	EHGLAT2m	ELAIDCPT2	DHPR	DM_Ser_Gly_Ala_X_Gly_ly_	EX_2mcit(e)	ELAIDCPT2	EX_vacc(e)	EBP1r	EX_5dhf(e)	DOLPMT2_Ler	ECOAH9m	EX_2mcit(e)	EX_cmp(e)	EX_5mthf(e)	EX_chsterol(e)	DTMPK	EX_35cgmp(e)	EX_1mncam(e)	EICOSTETCRNt	EX_3mlda(e)	DM_kdn_c_	ESTRONEGLCt	DHFtm	EX_glc(e)	DNDPt23m	DOLDPP_Uer	DUTPDPn	DNDPt26m	DNDPt23m	ECOAH1m	EX_arach(e)	EHGLATm
ETOHt	EX_cit(e)	EX_bildglcur(e)	DOLPMT3_Ler	EX_2mcit(e)	EX_hspg(e)	EX_cit(e)	DPHMBDCm	EX_cgly(e)	EX_phe_L(e)	EX_ascb_L(e)	EX_adn(e)	ESTRADIOLt	EX_10fthf5glu(e)	EX_dag_hs(e)	EX_man(e)	EX_atp(e)	EX_creat(e)	EHGLATm	ELAIDCRNt	DIDPtn	DM_T_antigen_g_	EX_34dhoxpeg(e)	ELAIDCRNt	EX_val_L(e)	ECOAH12m	EX_5mthf(e)	DOLPMT2_Uer	EHGLAT2m	EX_34dhoxpeg(e)	EX_co(e)	EX_5thf(e)	EX_cit(e)	DTTPtn	EX_3aib(e)	EX_25hvitd3(e)	EICOSTETt	EX_4abut(e)	DM_mem2emgacpail_prot_hs_r_	ESTRONEGLCtr	DHORD9	EX_gln_L(e)	DNDPt24m	DOLGLCP_Lter	EBP1r	DNDPt30m	DNDPt24m	ECOAH9m	EX_arachd(e)	EICOSTETCPT1
EX_10fthf(e)	EX_CLPND(e)	EX_bilglcur(e)	DOLPMT3_Uer	EX_34dhoxpeg(e)	EX_hxan(e)	EX_cmp(e)	DPMVDx	EX_chol(e)	EX_pheme(e)	EX_asn_L(e)	EX_adp	ESTRADIOLtr	EX_2hb(e)	EX_dcsptn1(e)	EX_mthgxl(e)	EX_bhb(e)	EX_crn(e)	EICOSTETCPT1	ENGASE2ly	DIGALSIDEtl	DMATTx	EX_34dhphe(e)	ELAIDt	EX_xyl_D(e)	ECOAH1m	EX_5thf(e)	DOLPMT3_Ler	EHGLATm	EX_34dhphe(e)	EX_co2(e)	EX_abt(e)	EX_cmp(e)	DUDPtn	EX_3aib_D(e)	EX_2hb(e)	ELAIDCPT1	EX_4hphac(e)	DM_Ser_Thr_ly_	ESTRONESt	DHORTS	EX_gluala(e)	DNDPt26m	DOLGLCP_Uter	ECOAH12m	DNDPt38m	DNDPt30m	EHGLAT2m	EX_arg_L(e)	EICOSTETCPT2
EX_10fthf5glu(e)	EX_cmp(e)	EX_bilirub(e)	DOLPMT4_Ler	EX_34dhphe(e)	EX_idp(e)	EX_co(e)	DPPS	EX_chsterol(e)	EX_pi(e)	EX_asp_D(e)	EX_adrnl(e)	ESTRONEGLCt	EX_2mcit(e)	EX_dcyt(e)	EX_n2m2nmasn(e)	EX_bilirub(e)	EX_crvnc(e)	EICOSTETCPT2	ENGASE3ly	DINt	DMHPTCRNCPT2	EX_35cgmp(e)	ENGASE2ly	F1Atg	ECOAH9m	EX_abt(e)	DOLPMT3_Uer	EICOSTETCPT1	EX_3aib(e)	EX_crn(e)	EX_ac(e)	EX_co(e)	DUMPtn	EX_3mlda(e)	EX_34dhoxpeg(e)	ELAIDCPT2	EX_4nph(e)	DM_Ser_Gly_Ala_X_Gly_ly_	ESTRONESt2	DHPM1	EX_glu_L(e)	DNDPt28m	DOLMANP_Lter	ECOAH1m	DNDPt39m	DNDPt37m	EHGLATm	EX_asn_L(e)	EICOSTETCRNt
EX_2hb(e)	EX_co(e)	EX_but(e)	DOLPMT4_Uer	EX_35cgmp(e)	EX_ile_L(e)	EX_co2(e)	DRBK	EX_chtn(e)	EX_ppa(e)	EX_asp_L(e)	EX_akg(e)	ESTRONEGLCtr	EX_34dhoxpeg(e)	EX_dgsn(e)	EX_nh4(e)	EX_but(e)	EX_csn(e)	EICOSTETCRNt	ENGASEly	DITPtn	DMHPTCRNt	EX_3aib(e)	ENGASE3ly	F1PGT	EHGLAT2m	EX_ac(e)	DOLPMT4_Ler	EICOSTETCPT2	EX_3mlda(e)	EX_crvnc(e)	EX_acac(e)	EX_co2(e)	DURAD	EX_4abut(e)	EX_34dhphe(e)	ELAIDCRNt	EX_4nphsf(e)	DM_T_antigen_g_	ESTRONEtr	DHPR	EX_gly(e)	DNDPt30m	DOLMANP_Uter	ECOAH9m	DNDPt42m	DNDPt38m	EICOSTETCPT1	EX_asp_D(e)	EICOSTETt
EX_2mcit(e)	EX_co2(e)	EX_camp(e)	DOPAt4_2_r	EX_3aib_D(e)	EX_imp(e)	EX_crn(e)	DRIBt	EX_cit(e)	EX_pro_L(e)	EX_atp(e)	EX_ala_B(e)	ESTRONESt	EX_34dhphe(e)	EX_dhf(e)	EX_no(e)	EX_camp(e)	EX_cspg_b(e)	EICOSTETt	ENO	DLNLCGCPT1	DMHPTCRNte	EX_3mlda(e)	ENGASEly	FACOAL140i	EHGLATm	EX_acac(e)	DOLPMT4_Uer	EICOSTETCRNt	EX_4abut(e)	EX_csn(e)	EX_acald(e)	EX_crn(e)	DURIK1	EX_4hphac(e)	EX_35cgmp(e)	ENGASE3ly	EX_4pyrdx(e)	DMATTx	ETHAK	DIDPtn	EX_glyc(e)	DNDPt38m	DOLP_Lter	EHGLAT2m	DNDPt46m	DNDPt46m	EICOSTETCPT2	EX_asp_L(e)	ELAIDCPT1
EX_34dhoxpeg(e)	EX_crn(e)	EX_cgly(e)	DOPAtu	EX_3mlda(e)	EX_inost(e)	EX_cspg_a(e)	DRPA	EX_co(e)	EX_ps_hs(e)	EX_bhb(e)	EX_ala_D(e)	ESTRONESt2	EX_35cgmp(e)	EX_din(e)	EX_nrpphr(e)	EX_cgly(e)	EX_cspg_c(e)	ELAIDCPT1	ESTRADIOLt	DLNLCGCPT2	DMNONCOACRNCPT1	EX_4abut(e)	ENO	FACOAL150	EICOSTETCPT1	EX_acald(e)	DOPAt4_2_r	EICOSTETt	EX_4hdebrisoquine(e)	EX_cspg_a(e)	EX_ach(e)	EX_crvnc(e)	DURIPP	EX_4mptnl(e)	EX_3aib_D(e)	ENGASEly	EX_5adtststerone(e)	DMHPTCRNCPT2	ETHP	DIGALSIDEtl	EX_glyc_S(e)	DNDPt42m	DOLP_Uter	EHGLATm	DNDPt47m	DNDPt47m	EICOSTETCRNt	EX_atp(e)	ELAIDCPT2
EX_34dhphe(e)	EX_crvnc(e)	EX_chol(e)	DPHMBDCm	EX_4abut(e)	EX_ins(e)	EX_cspg_b(e)	DSAT	EX_co2(e)	EX_ptdca(e)	EX_bilirub(e)	EX_ala_L(e)	ESTRONEtr	EX_3aib(e)	EX_dlnlcg(e)	EX_o2(e)	EX_chol(e)	EX_cyan(e)	ELAIDCPT2	ESTRONESt	DLNLCGCRNt	DMNONCRNCPT2	EX_4hphac(e)	ESTRADIOLt	FACOAL160i	EICOSTETCPT2	EX_acetone(e)	DOPAtu	ELAIDCPT1	EX_4hphac(e)	EX_cspg_b(e)	EX_ade(e)	EX_cspg_a(e)	DURIt	EX_4pyrdx(e)	EX_3mlda(e)	ENO	EX_5adtststerones(e)	DMHPTCRNt	ETOHt	DINt	EX_gmp(e)	DNDPt47m	DOLPGT1_Ler	EICOSTETCPT1	DNDPt48m	DNDPt48m	EICOSTETt	EX_bhb(e)	ELAIDCRNt
EX_35cgmp(e)	EX_cspg_b(e)	EX_chsterol(e)	DPMVDx	EX_4hphac(e)	EX_ksi(e)	EX_cspg_c(e)	DTDPtn	EX_crn(e)	EX_pyr(e)	EX_but(e)	EX_amp(e)	ESTSULT	EX_3mlda(e)	EX_dmhptcrn(e)	EX_o2s(e)	EX_chsterol(e)	EX_cys_L(e)	ELAIDCRNt	ETF	DLNLCGt	DNDPt11m	EX_5dhf(e)	ESTRADIOLtr	FACOAL161	EICOSTETCRNt	EX_ach(e)	DPGase	ELAIDCPT2	EX_4pyrdx(e)	EX_cspg_c(e)	EX_adn(e)	EX_cspg_b(e)	DUTPDPm	EX_5adtststerone(e)	EX_4abut(e)	ESTRADIOLt	EX_5dhf(e)	DMHPTCRNte	EX_10fthf(e)	DITPtn	EX_gsn(e)	DNDPt48m	DOLPGT1_Uer	EICOSTETCPT2	DNDPt58m	DNDPt8m	ELAIDCPT1	EX_bildglcur(e)	ELAIDt
EX_3aib(e)	EX_cspg_c(e)	EX_chtn(e)	DPPS	EX_5dhf(e)	EX_ksii_core2(e)	EX_cspg_e(e)	DTMPK	EX_csn(e)	EX_Rtotal(e)	EX_camp(e)	EX_arach(e)	ETF	EX_4abut(e)	EX_dopa(e)	EX_oagd3_hs(e)	EX_chtn(e)	EX_cytd(e)	ELAIDt	ETFQO	DM_13_cis_retn_n_	DNDPt12m	EX_5htrp(e)	ESTRONESt	FACOAL170	EICOSTETt	EX_acnacngalgbside_hs(e)	DPGM	ELAIDCRNt	EX_5dhf(e)	EX_cspg_e(e)	EX_adp	EX_cspg_c(e)	DUTPDPn	EX_5adtststerones(e)	EX_4hphac(e)	ESTRADIOLtr	EX_5mthf(e)	DMNONCOACRNCPT1	EX_10fthf5glu(e)	DLNLCGCPT1	EX_gthox(e)	DNDPt58m	DOLPGT2_Ler	EICOSTETCRNt	DNDPt60m	DNDPt9m	ELAIDCPT2	EX_bilglcur(e)	ENGASE2ly
EX_3aib_D(e)	EX_cyan(e)	EX_cit(e)	DRIBt	EX_5mthf(e)	EX_ksii_core4(e)	EX_cyan(e)	DTTPtn	EX_cspg_b(e)	EX_Rtotal2(e)	EX_cgly(e)	EX_arachd(e)	ETFQO	EX_4hphac(e)	EX_drib(e)	EX_ocdca(e)	EX_cit(e)	EX_dad_2(e)	ENGASE2ly	ETHAK	DM_Asn_X_Ser_Thr_ly_	DNDPt19m	EX_5mthf(e)	ESTRONESt2	FACOAL180i	ELAIDCPT1	EX_ade(e)	DPHMBDCm	ENGASE2ly	EX_5mthf(e)	EX_cyan(e)	EX_adrn(e)	EX_cspg_e(e)	EBP1r	EX_5dhf(e)	EX_4pyrdx(e)	ETHAK	EX_5thf(e)	DMNONCRNCPT2	EX_13_cis_retnglc(e)	DLNLCGCPT2	EX_gthrd(e)	DNDPt60m	DOLPGT2_Uer	EICOSTETt	DNDPt8m	DOLASNT_Ler	ELAIDCRNt	EX_bilirub(e)	ENGASE3ly
EX_3mlda(e)	EX_cys_L(e)	EX_co(e)	DRPA	EX_5thf(e)	EX_lac_D(e)	EX_cys_L(e)	DUDPtn	EX_cyan(e)	EX_Rtotal3(e)	EX_chol(e)	EX_arg_L(e)	ETHAK	EX_5dhf(e)	EX_duri(e)	EX_ocdcea(e)	EX_cmp(e)	EX_dag_hs(e)	ENGASE3ly	ETHP	DM_datp_m_	DNDPt21m	EX_5thf(e)	ESTRONEtr	FACOAL1812	ELAIDCPT2	EX_adn(e)	DPMVDx	ENGASE3ly	EX_5thf(e)	EX_cys_L(e)	EX_adrnl(e)	EX_cyan(e)	EBP2r	EX_5mthf(e)	EX_5dhf(e)	ETHP	EX_abt(e)	DNDPt11m	EX_2hb(e)	DLNLCGCRNt	EX_gua(e)	DNDPt8m	DOLPH_Ler	ELAIDCPT1	DNDPt9m	DOLASNT_Uer	ELAIDt	EX_but(e)	ENGASEly
EX_4abut(e)	EX_cytd(e)	EX_co2(e)	DSAT	EX_abt(e)	EX_lac_L(e)	EX_cytd(e)	DUMPtn	EX_cys_L(e)	EX_s2l2fn2m2masn(e)	EX_chsterol(e)	EX_ascb_L(e)	ETHP	EX_5mthf(e)	EX_eicostet(e)	EX_octa(e)	EX_co(e)	EX_dgsn(e)	ENGASEly	ETOHt	DM_dctp_m_	DNDPt23m	EX_abt(e)	ETF	FACOAL1813	ELAIDCRNt	EX_adp	DPPS	ENGASEly	EX_abt(e)	EX_cytd(e)	EX_akg(e)	EX_cys_L(e)	ECOAH12m	EX_5thf(e)	EX_5mthf(e)	ETOHt	EX_ac(e)	DNDPt12m	EX_2mcit(e)	DM_Asn_X_Ser_Thr_ly_	EX_h(e)	DNDPt9m	DOLPH_Uer	ELAIDCPT2	DOLASNT_Ler	DOLDPP_Ler	ENGASE2ly	EX_caro(e)	ENO
EX_4hphac(e)	EX_dag_hs(e)	EX_crn(e)	DTDPtn	EX_ac(e)	EX_leuktrC4(e)	EX_dad_2(e)	DURAD	EX_cytd(e)	EX_s2l2n2m2masn(e)	EX_chtn(e)	EX_asn_L(e)	ETOHt	EX_5thf(e)	EX_elaid(e)	EX_orn(e)	EX_co2(e)	EX_dhdascb(e)	ENO	EX_10fthf(e)	DM_dctp_n_	DNDPt24m	EX_ac(e)	ETFQO	FACOAL181i	ENGASE2ly	EX_adrn(e)	DRBK	ENO	EX_ac(e)	EX_dag_hs(e)	EX_ala_B(e)	EX_cytd(e)	ECOAH1m	EX_abt(e)	EX_5thf(e)	EX_10fthf(e)	EX_acac(e)	DNDPt19m	EX_34dhphe(e)	DM_datp_m_	EX_h2o(e)	DOLASNT_Ler	DOLPMT_L	ELAIDCRNt	DOLASNT_Uer	DOLDPP_Uer	ENGASE3ly	EX_cgly(e)	ESTRADIOLt
EX_5adtststerone(e)	EX_dcsptn1(e)	EX_crvnc(e)	DTMPK	EX_acac(e)	EX_leuktrD4(e)	EX_dag_hs(e)	DURAD2	EX_dag_hs(e)	EX_sarcs(e)	EX_cit(e)	EX_asp_D(e)	EX_10fthf(e)	EX_abt(e)	EX_estradiol(e)	EX_oxa(e)	EX_crn(e)	EX_dhf(e)	ESTRADIOLt	EX_10fthf5glu(e)	DM_dem2emgacpail_prot_hs_r_	DNDPt26m	EX_acac(e)	ETHAK	FACOAL1821	ENGASE3ly	EX_adrnl(e)	DRIBt	ESTRADIOLt	EX_acac(e)	EX_dcyt(e)	EX_ala_D(e)	EX_dad_2(e)	ECOAH9m	EX_ac(e)	EX_abt(e)	EX_10fthf5glu(e)	EX_acald(e)	DNDPt24m	EX_35cgmp(e)	DM_dctp_m_	EX_h2o2(e)	DOLASNT_Uer	DOLPMT_U	ELAIDt	DOLDPP_Ler	DOLGLCP_Lter	ENGASEly	EX_chol(e)	ESTRADIOLtr
EX_5adtststerones(e)	EX_dcyt(e)	EX_cspg_b(e)	DTTPtn	EX_acald(e)	EX_leuktrE4(e)	EX_dcyt(e)	DURIK1	EX_dcyt(e)	EX_ser_L(e)	EX_CLPND(e)	EX_asp_L(e)	EX_10fthf5glu(e)	EX_ac(e)	EX_estrones(e)	EX_pchol_hs(e)	EX_cspg_b(e)	EX_dmhptcrn(e)	ESTRADIOLtr	EX_13_cis_retnglc(e)	DM_dgpi_prot_hs_r_	DNDPt28m	EX_acald(e)	ETHP	FACOAL1822	ENGASEly	EX_akg(e)	DRPA	ESTRADIOLtr	EX_acald(e)	EX_debrisoquine(e)	EX_ala_L(e)	EX_dag_hs(e)	EHGLAT2m	EX_acac(e)	EX_ac(e)	EX_2hb(e)	EX_acetone(e)	DNDPt26m	EX_3aib(e)	DM_dem2emgacpail_prot_hs_r_	EX_ha(e)	DOLDPP_Ler	DOLPMT1_Ler	ENGASE2ly	DOLDPP_Uer	DOLGLCP_Uter	ENO	EX_chsterol(e)	ESTRONESt
EX_5dhf(e)	EX_dhdascb(e)	EX_cspg_c(e)	DUDPtn	EX_acgalfucgalacgalfuc12gal14acglcgalgluside_hs(e)	EX_leuktrF4(e)	EX_dgsn(e)	DURIPP	EX_dgsn(e)	EX_so4(e)	EX_cmp(e)	EX_atp(e)	EX_13_cis_retnglc(e)	EX_acac(e)	EX_fe2(e)	EX_pe_hs(e)	EX_cspg_c(e)	EX_duri(e)	ESTRONEGLCt	EX_2hb(e)	DM_dgtp_m_	DNDPt30m	EX_ach(e)	ETOHt	FACOAL1831	ENO	EX_ala_B(e)	DSAT	ESTRONEGLCt	EX_acetone(e)	EX_dgchol(e)	EX_amp(e)	EX_dcsptn1(e)	EHGLATm	EX_acald(e)	EX_acac(e)	EX_2mcit(e)	EX_ach(e)	DNDPt30m	EX_3mlda(e)	DM_dgpi_prot_hs_r_	EX_hco3(e)	DOLDPP_Uer	DOLPMT1_Uer	ENGASE3ly	DOLGLCP_Lter	DOLMANP_Lter	ESTRADIOLt	EX_cit(e)	ESTRONESt2
EX_5mthf(e)	EX_dhf(e)	EX_cyan(e)	DUMPtn	EX_acgalfucgalacgalfucgalacglcgal14acglcgalgluside_hs(e)	EX_lgnc(e)	EX_dhdascb(e)	DURIt	EX_dhf(e)	EX_sph1p(e)	EX_co(e)	EX_bhb(e)	EX_1mncam(e)	EX_acald(e)	EX_fe3(e)	EX_pglyc_hs(e)	EX_cyan(e)	EX_eicostet(e)	ESTRONEGLCtr	EX_2mcit(e)	DM_dgtp_n_	DNDPt37m	EX_acnacngalgbside_hs(e)	ETOHtx	FACOAL1832	ESTRADIOLt	EX_ala_D(e)	DTDPtn	ESTRONEGLCtr	EX_ach(e)	EX_dhf(e)	EX_arab_L(e)	EX_debrisoquine(e)	EICOSTETCPT1	EX_ach(e)	EX_acald(e)	EX_34dhoxpeg(e)	EX_ade(e)	DNDPt31m	EX_4abut(e)	DM_dgtp_m_	EX_hdca(e)	DOLGLCP_Lter	DOLPMT2_Ler	ENGASEly	DOLGLCP_Uter	DOLMANP_Uter	ESTRADIOLtr	EX_cmp(e)	ESTRONEtr
EX_5thf(e)	EX_din(e)	EX_cys_L(e)	DURAD	EX_ach(e)	EX_lneldc(e)	EX_dhf(e)	DUTPDPm	EX_din(e)	EX_sphs1p(e)	EX_co2(e)	EX_bilirub(e)	EX_2hb(e)	EX_ach(e)	EX_fol(e)	EX_pheacgln(e)	EX_cys_L(e)	EX_fe2(e)	ESTRONESt	EX_34dhoxpeg(e)	DM_dsT_antigen_g_	DNDPt38m	EX_ade(e)	EX_10fthf(e)	FACOAL184	ESTRADIOLtr	EX_ala_L(e)	DTMPK	ESTRONESt	EX_ade(e)	EX_din(e)	EX_arach(e)	EX_dgsn(e)	EICOSTETCPT2	EX_ade(e)	EX_ade(e)	EX_34dhphe(e)	EX_adn(e)	DNDPt37m	EX_4hphac(e)	DM_dgtp_n_	EX_hdcea(e)	DOLGLCP_Uter	DOLPMT2_Uer	ENO	DOLMANP_Lter	DOLP_Lter	ESTRONEGLCt	EX_co(e)	ETHAK
EX_abt(e)	EX_dlnlcg(e)	EX_cytd(e)	DURIK1	EX_acnacngalgbside_hs(e)	EX_lnlc(e)	EX_din(e)	DUTPDPn	EX_dopa(e)	EX_srtn(e)	EX_crn(e)	EX_but(e)	EX_2mcit(e)	EX_ade(e)	EX_for(e)	EX_phe_L(e)	EX_cytd(e)	EX_fol(e)	ESTRONESt2	EX_34dhphe(e)	DM_dttp_m_	DNDPt39m	EX_adn(e)	EX_10fthf5glu(e)	FACOAL191	ESTRONEGLCt	EX_amp(e)	DTTPtn	ESTRONESt2	EX_adn(e)	EX_dmhptcrn(e)	EX_arachd(e)	EX_dhf(e)	EICOSTETCRNt	EX_adp	EX_adn(e)	EX_35cgmp(e)	EX_adp	DNDPt38m	EX_4pyrdx(e)	DM_dsT_antigen_g_	EX_hestratriol(e)	DOLMANP_Lter	DOLPMT3_Ler	ESTRADIOLt	DOLMANP_Uter	DOLP_Uter	ESTRONEGLCtr	EX_co2(e)	ETHP
EX_ac(e)	EX_dmhptcrn(e)	EX_dag_hs(e)	DURIPP	EX_ade(e)	EX_lnlnca(e)	EX_dmhptcrn(e)	EBASTINEOHte	EX_drib(e)	EX_strdnc(e)	EX_crvnc(e)	EX_camp(e)	EX_34dhoxpeg(e)	EX_adn(e)	EX_fru(e)	EX_pheme(e)	EX_dag_hs(e)	EX_for(e)	ESTRONEtr	EX_35cgmp(e)	DM_dttp_n_	DNDPt42m	EX_adp	EX_13_cis_retnglc(e)	FACOAL200	ESTRONEGLCtr	EX_arab_L(e)	DUDPtn	ESTRONEtr	EX_adp	EX_dopa(e)	EX_arg_L(e)	EX_din(e)	EICOSTETt	EX_adrnl(e)	EX_adp	EX_3aib_D(e)	EX_adrn(e)	DNDPt42m	EX_5adtststerone(e)	DM_dttp_m_	EX_his_L(e)	DOLMANP_Uter	DOLPMT3_Uer	ESTRADIOLtr	DOLP_Lter	DOLPGT1_Ler	ESTRONESt	EX_crn(e)	ETOHt
EX_acac(e)	EX_dopa(e)	EX_dcyt(e)	DURIt	EX_adp	EX_lnlncg(e)	EX_dopa(e)	EBASTINEOHtr	EX_duri(e)	EX_sucr(e)	EX_cspg_a(e)	EX_caro(e)	EX_34dhphe(e)	EX_adp	EX_fucfuc12gal14acglcgalgluside_hs(e)	EX_pi(e)	EX_dcyt(e)	EX_fru(e)	ESTSULT	EX_3aib(e)	DM_gpi_sig_er_	DNDPt46m	EX_adprbp(e)	EX_2hb(e)	FACOAL203	ESTRONESt	EX_arach(e)	DUMPtn	ETF	EX_akg(e)	EX_drib(e)	EX_ascb_L(e)	EX_dmhptcrn(e)	ELAIDCPT1	EX_akg(e)	EX_adrn(e)	EX_3mlda(e)	EX_adrnl(e)	DNDPt46m	EX_5adtststerones(e)	DM_dttp_n_	EX_hista(e)	DOLP_Lter	DOLPMT4_Ler	ESTRONEGLCt	DOLP_Uter	DOLPGT1_Uer	ESTRONEtr	EX_crvnc(e)	EX_10fthf(e)
EX_acald(e)	EX_drib(e)	EX_dgsn(e)	DURItn	EX_akg(e)	EX_lys_L(e)	EX_drib(e)	EBASTINEte	EX_estradiol(e)	EX_tag_hs(e)	EX_cspg_b(e)	EX_cgly(e)	EX_35cgmp(e)	EX_adrn(e)	EX_fucfucgalacglcgalgluside_hs(e)	EX_ppa(e)	EX_dhf(e)	EX_fuc14galacglcgalgluside_hs(e)	ETF	EX_3aib_D(e)	DM_kdn_c_	DNDPt47m	EX_adprib(e)	EX_2mcit(e)	FACOAL204	ESTRONESt2	EX_arachd(e)	DURAD	ETFQO	EX_ala_B(e)	EX_duri(e)	EX_asn_L(e)	EX_dopa(e)	ELAIDCPT2	EX_ala_B(e)	EX_adrnl(e)	EX_4abut(e)	EX_akg(e)	DNDPt47m	EX_5dhf(e)	DM_gpi_sig_er_	EX_hpdca(e)	DOLP_Uter	DOLPMT4_Uer	ESTRONEGLCtr	DOLPGT1_Ler	DOLPGT2_Ler	ESTSULT	EX_csn(e)	EX_10fthf5glu(e)
EX_acetone(e)	EX_duri(e)	EX_dhdascb(e)	DUTPDPm	EX_ala_B(e)	EX_mag_hs(e)	EX_duri(e)	EBASTINEtr	EX_estrones(e)	EX_thf(e)	EX_cspg_c(e)	EX_chol(e)	EX_3aib(e)	EX_adrnl(e)	EX_gal(e)	EX_pro_L(e)	EX_din(e)	EX_fuc_L(e)	ETFQO	EX_3mlda(e)	DM_Ser_Thr_ly_	DNDPt48m	EX_adrnl(e)	EX_34dhoxpeg(e)	FACOAL2042	ESTRONEtr	EX_arg_L(e)	DURIK1	ETHAK	EX_ala_D(e)	EX_eicostet(e)	EX_asp_D(e)	EX_drib(e)	ELAIDCRNt	EX_ala_D(e)	EX_akg(e)	EX_4hphac(e)	EX_ala_B(e)	DNDPt48m	EX_5mthf(e)	DM_kdn_c_	EX_hspg(e)	DOLPGT1_Ler	DOPAt4_2_r	ESTRONESt	DOLPGT1_Uer	DOLPGT2_Uer	ETF	EX_cspg_a(e)	EX_2hb(e)
EX_ach(e)	EX_eicostet(e)	EX_dhf(e)	DUTPDPn	EX_ala_D(e)	EX_malt(e)	EX_eicostet(e)	EBP1r	EX_etoh(e)	EX_thr_L(e)	EX_cspg_e(e)	EX_chsterol(e)	EX_3aib_D(e)	EX_akg(e)	EX_gchola(e)	EX_prostge2(e)	EX_dopa(e)	EX_gal(e)	ETHAK	EX_4abut(e)	DM_Ser_Gly_Ala_X_Gly_ly_	DNDPt8m	EX_akg(e)	EX_35cgmp(e)	FACOAL205	ETF	EX_asn_L(e)	DURIPP	ETHP	EX_ala_L(e)	EX_estradiol(e)	EX_asp_L(e)	EX_duri(e)	ELAIDt	EX_ala_L(e)	EX_ala_B(e)	EX_4nph(e)	EX_ala_D(e)	DNDPt8m	EX_5thf(e)	DM_mem2emgacpail_prot_hs_r_	EX_hxan(e)	DOLPGT1_Uer	DOPAtu	ESTRONEtr	DOLPGT2_Ler	DOLPH_Ler	ETFQO	EX_cspg_b(e)	EX_2mcit(e)
EX_acnacngalgbside_hs(e)	EX_elaid(e)	EX_din(e)	EBP1r	EX_ala_L(e)	EX_man(e)	EX_estradiol(e)	EBP2r	EX_fe2(e)	EX_thym(e)	EX_cyan(e)	EX_cit(e)	EX_3mlda(e)	EX_ala_B(e)	EX_glc(e)	EX_prostgf2(e)	EX_drib(e)	EX_gam(e)	ETHP	EX_4hphac(e)	DM_sprm_c_	DNDPt9m	EX_ala_B(e)	EX_3aib_D(e)	FACOAL206	ETFQO	EX_asp_D(e)	DURIt	ETOHt	EX_amp(e)	EX_estrones(e)	EX_atp(e)	EX_eicostet(e)	ENGASE2ly	EX_amp(e)	EX_ala_L(e)	EX_4nphsf(e)	EX_ala_L(e)	DNDPt9m	EX_abt(e)	DM_Ser_Thr_ly_	EX_ile_L(e)	DOLPGT2_Ler	DPCOAK	ESTSULT	DOLPGT2_Uer	DOLPH_Uer	ETHAK	EX_cspg_c(e)	EX_34dhoxpeg(e)
EX_ade(e)	EX_estradiol(e)	EX_dmhptcrn(e)	ECOAH12m	EX_amp(e)	EX_mercplaccys(e)	EX_etoh(e)	ECOAH12m	EX_fe3(e)	EX_thymd(e)	EX_cys_L(e)	EX_cmp(e)	EX_4abut(e)	EX_ala_D(e)	EX_gln_L(e)	EX_ps_hs(e)	EX_duri(e)	EX_gchola(e)	ETOHt	EX_5adtststerone(e)	DM_T_antigen_g_	DOLASNT_Ler	EX_ala_D(e)	EX_3mlda(e)	FACOAL224	ETHAK	EX_asp_L(e)	DUTPDPm	EX_10fthf(e)	EX_arab_L(e)	EX_etoh(e)	EX_bhb(e)	EX_estradiol(e)	ENGASE3ly	EX_arab_L(e)	EX_amp(e)	EX_5adtststerone(e)	EX_amp(e)	DOLASNT_Ler	EX_ac(e)	DM_Ser_Gly_Ala_X_Gly_ly_	EX_inost(e)	DOLPGT2_Uer	DPGase	ETF	DOLPH_Ler	DOLPMT_L	ETHP	EX_cspg_e(e)	EX_35cgmp(e)
EX_adp	EX_estrones(e)	EX_dopa(e)	ECOAH1m	EX_arach(e)	EX_mthgxl(e)	EX_fe2(e)	ECOAH1m	EX_fol(e)	EX_tmndnc(e)	EX_cytd(e)	EX_co(e)	EX_4hphac(e)	EX_ala_L(e)	EX_gluala(e)	EX_ptdca(e)	EX_eicostet(e)	EX_gdp(e)	EX_10fthf(e)	EX_5adtststerones(e)	DMATT	DOLASNT_Uer	EX_ala_L(e)	EX_4abut(e)	FACOAL2251	ETHP	EX_atp(e)	DUTPDPn	EX_10fthf5glu(e)	EX_arach(e)	EX_fe2(e)	EX_bilglcur(e)	EX_etoh(e)	ENGASEly	EX_arach(e)	EX_arab_L(e)	EX_5adtststerones(e)	EX_arab_L(e)	DOLASNT_Uer	EX_acac(e)	DM_T_antigen_g_	EX_ins(e)	DOLPH_Ler	DPGM	ETFQO	DOLPH_Uer	DOLPMT_U	ETOHt	EX_cyan(e)	EX_3aib(e)
EX_adrn(e)	EX_etoh(e)	EX_drib(e)	ECOAH9m	EX_arachd(e)	EX_n2m2nmasn(e)	EX_fol(e)	ECOAH9m	EX_for(e)	EX_trp_L(e)	EX_dag_hs(e)	EX_co2(e)	EX_5adtststerone(e)	EX_amp(e)	EX_glu_L(e)	EX_pyr(e)	EX_estradiol(e)	EX_glc(e)	EX_10fthf5glu(e)	EX_5dhf(e)	DMHPTCRNCPT2	DOLDPP_Ler	EX_amp(e)	EX_4hphac(e)	FACOAL2252	ETOHt	EX_bilirub(e)	EBP1r	EX_13_cis_retnglc(e)	EX_arachd(e)	EX_fol(e)	EX_bilirub(e)	EX_fe2(e)	ENO	EX_arachd(e)	EX_arach(e)	EX_5dhf(e)	EX_arach(e)	DOLDPP_Ler	EX_acald(e)	DMATT	EX_ksi(e)	DOLPH_Uer	DPHMBDCm	ETHAK	DOLPMT_L	DOLPMT1_Ler	EX_10fthf(e)	EX_cys_L(e)	EX_3mlda(e)
EX_adrnl(e)	EX_fe2(e)	EX_duri(e)	EHGLAT2m	EX_arg_L(e)	EX_nh4(e)	EX_for(e)	EHGLAT2m	EX_fru(e)	EX_ttdca(e)	EX_dcsptn1(e)	EX_crn(e)	EX_5adtststerones(e)	EX_arach(e)	EX_gly(e)	EX_Rtotal(e)	EX_estrones(e)	EX_gln_L(e)	EX_2hb(e)	EX_5mthf(e)	DMHPTCRNt	DOLDPP_Uer	EX_arab_L(e)	EX_4mptnl(e)	FACOAL226	EX_10fthf(e)	EX_but(e)	ECOAH12m	EX_2hb(e)	EX_arg_L(e)	EX_for(e)	EX_but(e)	EX_fol(e)	ESTRADIOLt	EX_arg_L(e)	EX_arachd(e)	EX_5htrp(e)	EX_arachd(e)	DOLDPP_Uer	EX_acetone(e)	DMHPTCRNCPT2	EX_ksii_core2(e)	DOLPMT_L	DPMVDx	ETOHt	DOLPMT_U	DOLPMT1_Uer	EX_10fthf5glu(e)	EX_cytd(e)	EX_4abut(e)
EX_akg(e)	EX_fol(e)	EX_eicostet(e)	EHGLATm	EX_asn_L(e)	EX_no(e)	EX_fucfucgalacglcgalgluside_hs(e)	EHGLATm	EX_fucfucfucgalacglcgal14acglcgalgluside_hs(e)	EX_tyr_L(e)	EX_dcyt(e)	EX_cspg_b(e)	EX_5dhf(e)	EX_arachd(e)	EX_glyb(e)	EX_Rtotal2(e)	EX_etoh(e)	EX_gluala(e)	EX_2mcit(e)	EX_5thf(e)	DMHPTCRNte	DOLGLCP_Lter	EX_arach(e)	EX_5adtststerone(e)	FACOAL240	EX_10fthf5glu(e)	EX_camp(e)	ECOAH1m	EX_2mcit(e)	EX_asn_L(e)	EX_fru(e)	EX_caro(e)	EX_for(e)	ESTRADIOLtr	EX_ascb_L(e)	EX_arg_L(e)	EX_5mthf(e)	EX_arg_L(e)	DOLGLCP_Lter	EX_ach(e)	DMHPTCRNt	EX_ksii_core4(e)	DOLPMT_U	DPPS	EX_10fthf(e)	DOLPMT1_Ler	DOLPMT2_Ler	EX_13_cis_retnglc(e)	EX_dad_2(e)	EX_4hphac(e)
EX_ala_B(e)	EX_for(e)	EX_etoh(e)	EICOSTETCPT1	EX_asp_D(e)	EX_nrpphr(e)	EX_gal(e)	EICOSTETCPT1	EX_gal(e)	EX_ura(e)	EX_dgsn(e)	EX_cyan(e)	EX_5mthf(e)	EX_arg_L(e)	EX_glyc(e)	EX_Rtotal3(e)	EX_fe2(e)	EX_glu_L(e)	EX_34dhoxpeg(e)	EX_abt(e)	DMNONCOACRNCPT1	DOLGLCP_Uter	EX_arachd(e)	EX_5adtststerones(e)	FACOAL245_2	EX_13_cis_retnglc(e)	EX_cgly(e)	ECOAH9m	EX_34dhoxpeg(e)	EX_asp_D(e)	EX_fucfucgalacglcgalgluside_hs(e)	EX_cgly(e)	EX_fru(e)	ESTRONEGLCt	EX_asn_L(e)	EX_asn_L(e)	EX_5thf(e)	EX_ascb_L(e)	DOLGLCP_Uter	EX_acnacngalgbside_hs(e)	DMHPTCRNte	EX_lac_D(e)	DOLPMT1_Ler	DRBK	EX_10fthf5glu(e)	DOLPMT1_Uer	DOLPMT2_Uer	EX_2hb(e)	EX_dag_hs(e)	EX_4pyrdx(e)
EX_ala_D(e)	EX_fru(e)	EX_fe2(e)	EICOSTETCPT2	EX_asp_L(e)	EX_o2(e)	EX_gam(e)	EICOSTETCPT2	EX_gchola(e)	EX_urate(e)	EX_dhdascb(e)	EX_cys_L(e)	EX_5thf(e)	EX_asn_L(e)	EX_glyc_S(e)	EX_s2l2n2m2masn(e)	EX_for(e)	EX_gly(e)	EX_34dhphe(e)	EX_ac(e)	DMNONCRNCPT2	DOLMANP_Lter	EX_arg_L(e)	EX_5dhf(e)	FACOAL246_1	EX_2hb(e)	EX_chol(e)	EHGLAT2m	EX_35cgmp(e)	EX_asp_L(e)	EX_gal(e)	EX_chol(e)	EX_fucfucgalacglcgalgluside_hs(e)	ESTRONEGLCtr	EX_asp_D(e)	EX_asp_D(e)	EX_abt(e)	EX_asn_L(e)	DOLMANP_Lter	EX_ade(e)	DMNONCOACRNCPT1	EX_lac_L(e)	DOLPMT1_Uer	DRIBt	EX_13_cis_retnglc(e)	DOLPMT2_Ler	DOLPMT3_Ler	EX_2mcit(e)	EX_dcsptn1(e)	EX_5adtststerone(e)
EX_ala_L(e)	EX_fucfuc12gal14acglcgalgluside_hs(e)	EX_fol(e)	EICOSTETCRNt	EX_atp(e)	EX_o2s(e)	EX_gchola(e)	EICOSTETCRNt	EX_gdp(e)	EX_uri(e)	EX_dhf(e)	EX_cytd(e)	EX_abt(e)	EX_asp_D(e)	EX_gmp(e)	EX_sarcs(e)	EX_fru(e)	EX_glyc(e)	EX_35cgmp(e)	EX_acac(e)	DNDPt11m	DOLMANP_Uter	EX_ascb_L(e)	EX_5htrp(e)	FACOAL260	EX_34dhoxpeg(e)	EX_chsterol(e)	EHGLATm	EX_3aib(e)	EX_atp(e)	EX_gam(e)	EX_chsterol(e)	EX_gal(e)	ESTRONESt	EX_asp_L(e)	EX_asp_L(e)	EX_ac(e)	EX_asp_D(e)	DOLMANP_Uter	EX_adn(e)	DMNONCRNCPT2	EX_leuktrA4(e)	DOLPMT2_Ler	DRPA	EX_2hb(e)	DOLPMT2_Uer	DOLPMT3_Uer	EX_34dhoxpeg(e)	EX_debrisoquine(e)	EX_5adtststerones(e)
EX_amp(e)	EX_fucfucgalacglcgalgluside_hs(e)	EX_for(e)	EICOSTETt	EX_bhb(e)	EX_oagd3_hs(e)	EX_gdp(e)	EICOSTETt	EX_gln_L(e)	EX_utp(e)	EX_din(e)	EX_dad_2(e)	EX_ac(e)	EX_asp_L(e)	EX_gsn(e)	EX_ser_L(e)	EX_gal(e)	EX_glyc_S(e)	EX_3aib(e)	EX_acald(e)	DNDPt12m	DOLP_Lter	EX_asn_L(e)	EX_5mthf(e)	FACOAL40im	EX_34dhphe(e)	EX_chtn(e)	EICOSTETCPT1	EX_3mlda(e)	EX_bhb(e)	EX_gbside_hs(e)	EX_chtn(e)	EX_gam(e)	ESTRONESt2	EX_atp(e)	EX_atp(e)	EX_acac(e)	EX_asp_L(e)	DOLP_Lter	EX_adp	DNDPt11m	EX_leuktrC4(e)	DOLPMT2_Uer	DSAT	EX_2mcit(e)	DOLPMT3_Ler	DOLPMT4_Ler	EX_35cgmp(e)	EX_dgsn(e)	EX_5dhf(e)
EX_arab_L(e)	EX_gal(e)	EX_fru(e)	ELAIDCPT1	EX_bilirub(e)	EX_ocdca(e)	EX_glc(e)	ELAIDCPT1	EX_gluala(e)	EX_vacc(e)	EX_dlnlcg(e)	EX_dag_hs(e)	EX_acac(e)	EX_atp(e)	EX_gthox(e)	EX_so4(e)	EX_galgalgalthcrm_hs(e)	EX_glygn2(e)	EX_3mlda(e)	EX_acetone(e)	DNDPt18m	DOLP_Uter	EX_asp_D(e)	EX_5thf(e)	FACOAL80i	EX_35cgmp(e)	EX_cit(e)	EICOSTETCPT2	EX_4abut(e)	EX_bildglcur(e)	EX_gchola(e)	EX_cit(e)	EX_gchola(e)	ESTRONEtr	EX_bhb(e)	EX_bhb(e)	EX_acald(e)	EX_atp(e)	DOLP_Uter	EX_adrn(e)	DNDPt12m	EX_leuktrD4(e)	DOLPMT3_Ler	DTDPtn	EX_34dhoxpeg(e)	DOLPMT3_Uer	DOLPMT4_Uer	EX_3aib_D(e)	EX_dhf(e)	EX_5htrp(e)
EX_arach(e)	EX_gchola(e)	EX_fucfucgalacglcgalgluside_hs(e)	ELAIDCPT2	EX_but(e)	EX_ocdcea(e)	EX_gln_L(e)	ELAIDCPT2	EX_glu_L(e)	EX_val_L(e)	EX_dmhptcrn(e)	EX_dhdascb(e)	EX_acald(e)	EX_bhb(e)	EX_gthrd(e)	EX_sph1p(e)	EX_gchola(e)	EX_glygn4(e)	EX_4abut(e)	EX_ach(e)	DNDPt19m	DOLPGT1_Ler	EX_asp_L(e)	EX_abt(e)	FADDP	EX_3aib(e)	EX_CLPND(e)	EICOSTETCRNt	EX_4pyrdx(e)	EX_bilglcur(e)	EX_gd1c_hs(e)	EX_CLPND(e)	EX_gd1c_hs(e)	ETF	EX_bildglcur(e)	EX_bildglcur(e)	EX_acetone(e)	EX_bildglcur(e)	DOLPGT1_Ler	EX_akg(e)	DNDPt18m	EX_leuktrE4(e)	DOLPMT3_Uer	DTMPK	EX_34dhphe(e)	DOLPMT4_Ler	DOPAt4_2_r	EX_3mlda(e)	EX_din(e)	EX_5mthf(e)
EX_arachd(e)	EX_gdp(e)	EX_gal(e)	ELAIDCRNt	EX_camp(e)	EX_oxa(e)	EX_glu_L(e)	ELAIDCRNt	EX_gly(e)	EX_vitd3(e)	EX_dopa(e)	EX_dhf(e)	EX_ach(e)	EX_bilglcur(e)	EX_gua(e)	EX_sphs1p(e)	EX_gdp(e)	EX_gmp(e)	EX_4hphac(e)	EX_acnacngalgbside_hs(e)	DNDPt24m	DOLPGT1_Uer	EX_atp(e)	EX_ac(e)	FADH2tx	EX_3mlda(e)	EX_cmp(e)	EICOSTETt	EX_5adtststerone(e)	EX_bilirub(e)	EX_gdp(e)	EX_cmp(e)	EX_glc(e)	ETFQO	EX_bilglcur(e)	EX_bilglcur(e)	EX_ach(e)	EX_bilglcur(e)	DOLPGT1_Uer	EX_ala_B(e)	DNDPt19m	EX_leuktrF4(e)	DOLPMT4_Ler	DTTPtn	EX_35cgmp(e)	DOLPMT4_Uer	DOPAtu	EX_4abut(e)	EX_dmhptcrn(e)	EX_5thf(e)
EX_arg_L(e)	EX_glc(e)	EX_gchola(e)	ENGASE2ly	EX_cgly(e)	EX_pchol_hs(e)	EX_gly(e)	ELAIDt	EX_glyc(e)	EX_xyl_D(e)	EX_duri(e)	EX_dmhptcrn(e)	EX_acnacngalgbside_hs(e)	EX_bilirub(e)	EX_h(e)	EX_srtn(e)	EX_glc(e)	EX_gsn(e)	EX_5adtststerone(e)	EX_ade(e)	DNDPt26m	DOLPGT2_Ler	EX_bhb(e)	EX_acac(e)	FADtx	EX_4abut(e)	EX_co(e)	ELAIDCPT1	EX_5adtststerones(e)	EX_but(e)	EX_glc(e)	EX_co(e)	EX_gln_L(e)	ETHAK	EX_bilirub(e)	EX_bilirub(e)	EX_ade(e)	EX_bilirub(e)	DOLPGT2_Ler	EX_ala_D(e)	DNDPt24m	EX_leu_L(e)	DOLPMT4_Uer	DUDPtn	EX_3aib(e)	DOPABMO	DPCOAK	EX_4hphac(e)	EX_dopa(e)	EX_abt(e)
EX_ascb_L(e)	EX_gln_L(e)	EX_glc(e)	ENGASE3ly	EX_chol(e)	EX_pe_hs(e)	EX_glyc(e)	ENGASE2ly	EX_glyc_S(e)	F1Atg	EX_eicostet(e)	EX_dopa(e)	EX_ade(e)	EX_but(e)	EX_h2o(e)	EX_strch1(e)	EX_gln_L(e)	EX_gthrd(e)	EX_5adtststerones(e)	EX_adn(e)	DNDPt30m	DOLPGT2_Uer	EX_bilglcur(e)	EX_acald(e)	FAEL183	EX_4hphac(e)	EX_co2(e)	ELAIDCPT2	EX_5dhf(e)	EX_camp(e)	EX_gln_L(e)	EX_co2(e)	EX_gluala(e)	ETHP	EX_but(e)	EX_but(e)	EX_adn(e)	EX_but(e)	DOLPGT2_Uer	EX_ala_L(e)	DNDPt26m	EX_lnlc(e)	DOPABMO	DUMPtn	EX_3mlda(e)	DOPAt4_2_r	DPGase	EX_4nph(e)	EX_drib(e)	EX_ac(e)
EX_asn_L(e)	EX_gluala(e)	EX_gln_L(e)	ENGASEly	EX_chsterol(e)	EX_pglyc_hs(e)	EX_glyc_S(e)	ENGASE3ly	EX_gmp(e)	F6Tg	EX_elaid(e)	EX_drib(e)	EX_adp	EX_camp(e)	EX_h2o2(e)	EX_strch2(e)	EX_glu_L(e)	EX_gtp(e)	EX_5dhf(e)	EX_adp	DNDPt37m	DOLPH_Ler	EX_bilirub(e)	EX_acetone(e)	FAEL184	EX_4pyrdx(e)	EX_crn(e)	ELAIDCRNt	EX_5htrp(e)	EX_cgly(e)	EX_gluala(e)	EX_crn(e)	EX_glu_L(e)	ETOHt	EX_camp(e)	EX_camp(e)	EX_adp	EX_camp(e)	DOLPH_Ler	EX_amp(e)	DNDPt30m	EX_lnlnca(e)	DOPAt4_2_r	DURAD	EX_4abut(e)	DOPAtu	DPGM	EX_4nphsf(e)	EX_duri(e)	EX_acac(e)
EX_asp_D(e)	EX_glu_L(e)	EX_gluala(e)	ENO	EX_chtn(e)	EX_pheacgln(e)	EX_glygn2(e)	ENGASEly	EX_gthox(e)	FACOAL150	EX_estradiol(e)	EX_duri(e)	EX_adrnl(e)	EX_cgly(e)	EX_ha(e)	EX_strdnc(e)	EX_gly(e)	EX_gua(e)	EX_5mthf(e)	EX_adrn(e)	DNDPt38m	DOLPH_Uer	EX_but(e)	EX_ach(e)	FAEL204	EX_5adtststerone(e)	EX_crvnc(e)	ELAIDt	EX_5mthf(e)	EX_chol(e)	EX_glu_L(e)	EX_crvnc(e)	EX_gly(e)	EX_10fthf(e)	EX_cgly(e)	EX_cgly(e)	EX_adrn(e)	EX_caro(e)	DOLPH_Uer	EX_arab_L(e)	DNDPt37m	EX_lnlncg(e)	DOPAtu	DURIK1	EX_4hphac(e)	DPCOAK	DPHMBDCm	EX_4pyrdx(e)	EX_eicostet(e)	EX_acald(e)
EX_asp_L(e)	EX_gly(e)	EX_glu_L(e)	ESTRADIOLt	EX_cit(e)	EX_phe_L(e)	EX_glygn4(e)	ENO	EX_gthrd(e)	FACOAL160i	EX_estrones(e)	EX_eicostet(e)	EX_akg(e)	EX_chol(e)	EX_hco3(e)	EX_tag_hs(e)	EX_glyc(e)	EX_h(e)	EX_5thf(e)	EX_adrnl(e)	DNDPt42m	DOLPMT_L	EX_camp(e)	EX_acnacngalgbside_hs(e)	FAEL205	EX_5adtststerones(e)	EX_cspg_a(e)	ENGASE2ly	EX_5thf(e)	EX_chsterol(e)	EX_gly(e)	EX_csn(e)	EX_glyb(e)	EX_10fthf5glu(e)	EX_chol(e)	EX_chol(e)	EX_akg(e)	EX_cgly(e)	DOLPMT_L	EX_arach(e)	DNDPt38m	EX_lys_L(e)	DPCOAK	DURIt	EX_4nph(e)	DPGase	DPMVDx	EX_5adtststerone(e)	EX_etoh(e)	EX_ach(e)
EX_atp(e)	EX_glyb(e)	EX_gly(e)	ESTRADIOLtr	EX_cmp(e)	EX_pheme(e)	EX_gmp(e)	ESTRADIOLt	EX_gtp(e)	FACOAL161	EX_etoh(e)	EX_etoh(e)	EX_ala_B(e)	EX_chsterol(e)	EX_hdca(e)	EX_taur(e)	EX_glyc_S(e)	EX_h2o(e)	EX_abt(e)	EX_ak2lgchol_hs(e)	DNDPt46m	DOLPMT_U	EX_cgly(e)	EX_ade(e)	FAOXC11	EX_5dhf(e)	EX_cspg_b(e)	ENGASE3ly	EX_abt(e)	EX_cit(e)	EX_glyb(e)	EX_cspg_a(e)	EX_glyc(e)	EX_2hb(e)	EX_chsterol(e)	EX_chsterol(e)	EX_ala_B(e)	EX_chol(e)	DOLPMT_U	EX_arachd(e)	DNDPt39m	EX_mag_hs(e)	DPGase	DUTPDPm	EX_4nphsf(e)	DPGM	DPPS	EX_5adtststerones(e)	EX_fe2(e)	EX_ade(e)
EX_bhb(e)	EX_glyc(e)	EX_glyc(e)	ESTRONEGLCt	EX_co(e)	EX_phyt(e)	EX_gsn(e)	ESTRADIOLtr	EX_gua(e)	FACOAL170	EX_fe2(e)	EX_fe2(e)	EX_ala_D(e)	EX_chtn(e)	EX_hdcea(e)	EX_tchola(e)	EX_gmp(e)	EX_h2o2(e)	EX_ac(e)	EX_akg(e)	DNDPt47m	DOLPMT1_Ler	EX_chol(e)	EX_adp	FAOXC140	EX_5mthf(e)	EX_cspg_c(e)	ENGASEly	EX_ac(e)	EX_cmp(e)	EX_glyc(e)	EX_cspg_b(e)	EX_glyc_S(e)	EX_2mcit(e)	EX_chtn(e)	EX_chtn(e)	EX_ala_D(e)	EX_chsterol(e)	DOLPMT1_Ler	EX_arg_L(e)	DNDPt42m	EX_man(e)	DPGM	DUTPDPn	EX_5adtststerone(e)	DPHMBDCm	DRBK	EX_5dhf(e)	EX_fol(e)	EX_adn(e)
EX_bilglcur(e)	EX_glyc_S(e)	EX_glygn2(e)	ESTRONEGLCtr	EX_co2(e)	EX_pi(e)	EX_gthrd(e)	ESTRONESt	EX_h(e)	FACOAL180i	EX_fol(e)	EX_for(e)	EX_ala_L(e)	EX_cit(e)	EX_hestratriol(e)	EX_tcynt(e)	EX_gthrd(e)	EX_ha(e)	EX_acac(e)	EX_ala_B(e)	DNDPt48m	DOLPMT1_Uer	EX_chsterol(e)	EX_adprbp(e)	FAOXC150m	EX_5thf(e)	EX_cspg_e(e)	ENO	EX_acac(e)	EX_co(e)	EX_glyc_S(e)	EX_cspg_c(e)	EX_gmp(e)	EX_34dhoxpeg(e)	EX_cit(e)	EX_cit(e)	EX_ala_L(e)	EX_chtn(e)	DOLPMT1_Uer	EX_ascb_L(e)	DNDPt47m	EX_meoh(e)	DPHMBDCm	EBASTINEOHte	EX_5adtststerones(e)	DPMVDx	DRIBt	EX_5htrp(e)	EX_for(e)	EX_adp
EX_bilirub(e)	EX_glygn2(e)	EX_glygn4(e)	ESTRONESt	EX_crn(e)	EX_ppa(e)	EX_gtp(e)	ESTRONESt2	EX_h2o(e)	FACOAL1812	EX_for(e)	EX_fru(e)	EX_amp(e)	EX_CLPND(e)	EX_his_L(e)	EX_thf(e)	EX_gtp(e)	EX_hco3(e)	EX_acald(e)	EX_ala_D(e)	DNDPt8m	DOLPMT2_Ler	EX_chtn(e)	EX_adprib(e)	FAOXC160	EX_abt(e)	EX_cyan(e)	ESTRADIOLt	EX_acald(e)	EX_co2(e)	EX_gmp(e)	EX_cyan(e)	EX_gp1c_hs(e)	EX_34dhphe(e)	EX_co(e)	EX_CLPND(e)	EX_amp(e)	EX_cit(e)	DOLPMT2_Ler	EX_asn_L(e)	DNDPt48m	EX_mercplaccys(e)	DPMVDx	EBASTINEOHtr	EX_5dhf(e)	DPPS	DRPA	EX_5mthf(e)	EX_fru(e)	EX_akg(e)
EX_but(e)	EX_glygn4(e)	EX_gsn(e)	ESTRONESt2	EX_cspg_a(e)	EX_pro_L(e)	EX_gua(e)	ESTRONEtr	EX_h2o2(e)	FACOAL1813	EX_fru(e)	EX_gal(e)	EX_arach(e)	EX_cmp(e)	EX_hista(e)	EX_thymd(e)	EX_gua(e)	EX_hdca(e)	EX_acetone(e)	EX_ala_L(e)	DNDPt9m	DOLPMT2_Uer	EX_cit(e)	EX_adrn(e)	FAOXC16080m	EX_ac(e)	EX_cys_L(e)	ESTRADIOLtr	EX_ade(e)	EX_crn(e)	EX_gp1c_hs(e)	EX_cys_L(e)	EX_gp1calpha_hs(e)	EX_35cgmp(e)	EX_co2(e)	EX_co(e)	EX_arab_L(e)	EX_cmp(e)	DOLPMT2_Uer	EX_asp_D(e)	DNDPt8m	EX_mthgxl(e)	DPPS	EBASTINEte	EX_5htrp(e)	DRBK	DSAT	EX_5thf(e)	EX_fucfucgalacglcgalgluside_hs(e)	EX_ala_B(e)
EX_camp(e)	EX_gmp(e)	EX_gthrd(e)	ESTRONEtr	EX_cspg_b(e)	EX_prostge2(e)	EX_h(e)	ESTSULT	EX_ha(e)	FACOAL181i	EX_fucfuc12gal14acglcgalgluside_hs(e)	EX_gchola(e)	EX_arachd(e)	EX_co(e)	EX_hpdca(e)	EX_trp_L(e)	EX_h(e)	EX_hdcea(e)	EX_ach(e)	EX_amp(e)	DOLASNT_Ler	DOLPMT3_Ler	EX_cmp(e)	EX_adrnl(e)	FAOXC161802m	EX_acac(e)	EX_cytd(e)	ESTRONEGLCt	EX_adn(e)	EX_crvnc(e)	EX_gp1calpha_hs(e)	EX_cytd(e)	EX_gq1b_hs(e)	EX_3aib(e)	EX_crn(e)	EX_co2(e)	EX_arach(e)	EX_co(e)	DOLPMT3_Ler	EX_asp_L(e)	DNDPt9m	EX_n2m2nmasn(e)	DRBK	EBASTINEtr	EX_5mthf(e)	DRIBt	DTDPtn	EX_abt(e)	EX_gal(e)	EX_ala_D(e)
EX_cgly(e)	EX_gthox(e)	EX_gua(e)	ETF	EX_cspg_e(e)	EX_prostgf2(e)	EX_h2o(e)	ETF	EX_hco3(e)	FACOAL1821	EX_fucfucgalacglcgalgluside_hs(e)	EX_gdp(e)	EX_arg_L(e)	EX_co2(e)	EX_hspg(e)	EX_tsul(e)	EX_h2o(e)	EX_hista(e)	EX_acnacngalgbside_hs(e)	EX_arab_L(e)	DOLASNT_Uer	DOLPMT3_Uer	EX_co(e)	EX_akg(e)	FAOXC16180m	EX_acald(e)	EX_dag_hs(e)	ESTRONEGLCtr	EX_adp	EX_cspg_a(e)	EX_gq1b_hs(e)	EX_dad_2(e)	EX_gq1balpha_hs(e)	EX_3mlda(e)	EX_crvnc(e)	EX_crn(e)	EX_arachd(e)	EX_co2(e)	DOLPMT3_Uer	EX_atp(e)	DOLASNT_Ler	EX_nh4(e)	DRIBt	EBP1r	EX_5thf(e)	DRPA	DTMPK	EX_ac(e)	EX_gam(e)	EX_ala_L(e)
EX_chol(e)	EX_gthrd(e)	EX_h(e)	ETFQO	EX_cyan(e)	EX_ps_hs(e)	EX_h2o2(e)	ETFQO	EX_hdca(e)	FACOAL1822	EX_gal(e)	EX_glc(e)	EX_asn_L(e)	EX_crn(e)	EX_hxan(e)	EX_ttdca(e)	EX_h2o2(e)	EX_hpdca(e)	EX_ade(e)	EX_arach(e)	DOLDPP_Ler	DOLPMT4_Ler	EX_co2(e)	EX_ala_B(e)	FAOXC170m	EX_ach(e)	EX_dcsptn1(e)	ESTRONESt	EX_adrnl(e)	EX_cspg_b(e)	EX_gq1balpha_hs(e)	EX_dag_hs(e)	EX_gsn(e)	EX_4abut(e)	EX_cspg_a(e)	EX_crvnc(e)	EX_arg_L(e)	EX_crn(e)	DOLPMT4_Ler	EX_bhb(e)	DOLASNT_Uer	EX_no(e)	DRPA	ECOAH12m	EX_abt(e)	DSAT	DTTPtn	EX_acac(e)	EX_gbside_hs(e)	EX_amp(e)
EX_chsterol(e)	EX_gtp(e)	EX_h2o(e)	ETHAK	EX_cys_L(e)	EX_ptdca(e)	EX_ha(e)	ETHAK	EX_hdcea(e)	FACOAL1831	EX_gchola(e)	EX_gln_L(e)	EX_asp_D(e)	EX_crvnc(e)	EX_ile_L(e)	EX_tyr_L(e)	EX_ha(e)	EX_hspg(e)	EX_adn(e)	EX_arachd(e)	DOLDPP_Uer	DOLPMT4_Uer	EX_crn(e)	EX_ala_D(e)	FAOXC180	EX_ade(e)	EX_dhf(e)	ESTRONESt2	EX_akg(e)	EX_cspg_c(e)	EX_gt1a_hs(e)	EX_dcsptn1(e)	EX_gt1a_hs(e)	EX_4hphac(e)	EX_cspg_b(e)	EX_cspg_a(e)	EX_asn_L(e)	EX_crvnc(e)	DOLPMT4_Uer	EX_bildglcur(e)	DOLDPP_Ler	EX_nrpphr(e)	DSAT	ECOAH1m	EX_ac(e)	DTDPtn	DUDPtn	EX_acald(e)	EX_gchola(e)	EX_arab_L(e)
EX_chtn(e)	EX_gua(e)	EX_h2o2(e)	ETHP	EX_cytd(e)	EX_pyr(e)	EX_hco3(e)	ETHP	EX_his_L(e)	FACOAL1832	EX_gdp(e)	EX_gluala(e)	EX_asp_L(e)	EX_cspg_a(e)	EX_inost(e)	EX_ura(e)	EX_hco3(e)	EX_hxan(e)	EX_adp	EX_arg_L(e)	DOLGLCP_Lter	DOPASFt	EX_crvnc(e)	EX_ala_L(e)	FAOXC1811603m	EX_adn(e)	EX_dlnlcg(e)	ESTRONEtr	EX_ala_B(e)	EX_cspg_e(e)	EX_gthrd(e)	EX_dcyt(e)	EX_gthox(e)	EX_4mptnl(e)	EX_cspg_c(e)	EX_cspg_b(e)	EX_asp_D(e)	EX_cspg_a(e)	DOPASFt	EX_bilglcur(e)	DOLDPP_Uer	EX_o2(e)	DTDPtn	ECOAH9m	EX_acac(e)	DTMPK	DUMPtn	EX_ach(e)	EX_gd1c_hs(e)	EX_arach(e)
EX_cit(e)	EX_h(e)	EX_ha(e)	ETOHt	EX_dad_2(e)	EX_rib_D(e)	EX_hdca(e)	ETOHt	EX_hista(e)	FACOAL184	EX_glc(e)	EX_glu_L(e)	EX_atp(e)	EX_cspg_b(e)	EX_ins(e)	EX_urate(e)	EX_hdca(e)	EX_idp(e)	EX_adrnl(e)	EX_asn_L(e)	DOLGLCP_Uter	DOPASULT	EX_cspg_a(e)	EX_amp(e)	FAOXC182806m	EX_adp	EX_dmhptcrn(e)	ESTSULT	EX_ala_D(e)	EX_cyan(e)	EX_gtp(e)	EX_dgsn(e)	EX_gthrd(e)	EX_4pyrdx(e)	EX_cspg_d(e)	EX_cspg_c(e)	EX_asp_L(e)	EX_cspg_b(e)	DOPASULT	EX_bilirub(e)	DOLGLCP_Lter	EX_o2s(e)	DTMPK	EHGLAT2m	EX_acald(e)	DTTPtn	DURAD	EX_ade(e)	EX_glc(e)	EX_arachd(e)
EX_CLPND(e)	EX_h2o(e)	EX_hco3(e)	EX_10fthf(e)	EX_dag_hs(e)	EX_Rtotal(e)	EX_hdcea(e)	ETOHtx	EX_hpdca(e)	FACOAL203	EX_gln_L(e)	EX_gly(e)	EX_bhb(e)	EX_cspg_c(e)	EX_ksi(e)	EX_uri(e)	EX_hdcea(e)	EX_ile_L(e)	EX_akg(e)	EX_asp_D(e)	DOLMANP_Lter	DOPAt4_2_r	EX_cspg_b(e)	EX_arab_L(e)	FAOXC18280m	EX_adrn(e)	EX_dopa(e)	ETF	EX_ala_L(e)	EX_cys_L(e)	EX_gua(e)	EX_dhdascb(e)	EX_gua(e)	EX_5adtststerone(e)	EX_cspg_e(e)	EX_cspg_e(e)	EX_atp(e)	EX_cspg_c(e)	DOPAt4_2_r	EX_but(e)	DOLGLCP_Uter	EX_ocdca(e)	DTTPtn	EHGLATm	EX_ach(e)	DUDPtn	DURAD2	EX_adn(e)	EX_gln_L(e)	EX_arg_L(e)
EX_cmp(e)	EX_h2o2(e)	EX_hdca(e)	EX_10fthf5glu(e)	EX_dcyt(e)	EX_Rtotal2(e)	EX_hestratriol(e)	EX_10fthf(e)	EX_hspg(e)	FACOAL204	EX_gluala(e)	EX_glyc(e)	EX_bildglcur(e)	EX_cspg_d(e)	EX_ksii_core2(e)	EX_utp(e)	EX_his_L(e)	EX_imp(e)	EX_ala_B(e)	EX_asp_L(e)	DOLMANP_Uter	DOPAtu	EX_cspg_c(e)	EX_arach(e)	FAOXC183803m	EX_adrnl(e)	EX_duri(e)	ETFQO	EX_amp(e)	EX_cytd(e)	EX_h(e)	EX_dhf(e)	EX_h(e)	EX_5adtststerones(e)	EX_cyan(e)	EX_cyan(e)	EX_bilglcur(e)	EX_cspg_e(e)	DOPAtu	EX_camp(e)	DOLMANP_Lter	EX_ocdcea(e)	DUDPtn	EICOSTETCPT1	EX_ade(e)	DUMPtn	DURIK1	EX_adp	EX_gluala(e)	EX_ascb_L(e)
EX_co(e)	EX_ha(e)	EX_hdcea(e)	EX_2hb(e)	EX_dhf(e)	EX_Rtotal3(e)	EX_his_L(e)	EX_10fthf5glu(e)	EX_hxan(e)	FACOAL2042	EX_glu_L(e)	EX_gmp(e)	EX_bilglcur(e)	EX_cspg_e(e)	EX_ksii_core4(e)	EX_vacc(e)	EX_hista(e)	EX_inost(e)	EX_ala_D(e)	EX_atp(e)	DOLP_Lter	DPCOAK	EX_cspg_e(e)	EX_arachd(e)	FAOXC183806m	EX_akg(e)	EX_eicostet(e)	ETHAK	EX_arab_L(e)	EX_dad_2(e)	EX_h2o(e)	EX_digalsgalside_hs(e)	EX_h2o(e)	EX_5dhf(e)	EX_cys_L(e)	EX_cys_L(e)	EX_bilirub(e)	EX_cyan(e)	DPGase	EX_cgly(e)	DOLMANP_Uter	EX_octa(e)	DUMPtn	EICOSTETCPT2	EX_adn(e)	DURAD	DURIPP	EX_adrn(e)	EX_glu_L(e)	EX_asn_L(e)
EX_co2(e)	EX_hco3(e)	EX_his_L(e)	EX_2mcit(e)	EX_dmhptcrn(e)	EX_s2l2fn2m2masn(e)	EX_hista(e)	EX_13_cis_retnglc(e)	EX_idp(e)	FACOAL205	EX_gly(e)	EX_gthox(e)	EX_bilirub(e)	EX_cyan(e)	EX_lac_D(e)	EX_val_L(e)	EX_hpdca(e)	EX_ins(e)	EX_ala_L(e)	EX_bhb(e)	DOLP_Uter	DPGase	EX_cyan(e)	EX_arg_L(e)	FAOXC183806x	EX_ala_B(e)	EX_elaid(e)	ETHP	EX_arach(e)	EX_dag_hs(e)	EX_h2o2(e)	EX_din(e)	EX_h2o2(e)	EX_5htrp(e)	EX_cytd(e)	EX_dad_2(e)	EX_but(e)	EX_cys_L(e)	DPGM	EX_chol(e)	DOLP_Lter	EX_pchol_hs(e)	DURAD	EICOSTETCRNt	EX_adp	DURIK1	DURIt	EX_adrnl(e)	EX_gly(e)	EX_asp_D(e)
EX_crn(e)	EX_hdca(e)	EX_hista(e)	EX_34dhoxpeg(e)	EX_dopa(e)	EX_s2l2n2m2masn(e)	EX_hpdca(e)	EX_2hb(e)	EX_ile_L(e)	FACOAL224	EX_glyc(e)	EX_gthrd(e)	EX_but(e)	EX_cys_L(e)	EX_lac_L(e)	EX_vitd3(e)	EX_hspg(e)	EX_ksi(e)	EX_amp(e)	EX_bildglcur(e)	DOLPGT1_Ler	DPGM	EX_cys_L(e)	EX_ascb_L(e)	FAOXC18480m	EX_ala_D(e)	EX_estradiol(e)	ETOHt	EX_arachd(e)	EX_dcyt(e)	EX_ha(e)	EX_dlnlcg(e)	EX_ha(e)	EX_5mthf(e)	EX_dag_hs(e)	EX_dag_hs(e)	EX_camp(e)	EX_cytd(e)	DPHMBDCm	EX_chsterol(e)	DOLP_Uter	EX_pe_hs(e)	DURIK1	EICOSTETt	EX_adrn(e)	DURIPP	DUTPDPm	EX_akg(e)	EX_glyb(e)	EX_asp_L(e)
EX_crvnc(e)	EX_his_L(e)	EX_hpdca(e)	EX_34dhphe(e)	EX_drib(e)	EX_sarcs(e)	EX_hspg(e)	EX_2mcit(e)	EX_imp(e)	FACOAL2251	EX_glyc_S(e)	EX_gtp(e)	EX_camp(e)	EX_cytd(e)	EX_leuktrA4(e)	EX_xyl_D(e)	EX_hxan(e)	EX_ksii_core2(e)	EX_arab_L(e)	EX_bilglcur(e)	DOLPGT1_Uer	DPHMBDCm	EX_dad_2(e)	EX_asn_L(e)	FAOXC200180m	EX_ala_L(e)	EX_estrones(e)	EX_10fthf(e)	EX_arg_L(e)	EX_debrisoquine(e)	EX_hco3(e)	EX_dmhptcrn(e)	EX_hco3(e)	EX_5thf(e)	EX_dhdascb(e)	EX_dcsptn1(e)	EX_cgly(e)	EX_dad_2(e)	DPMVDx	EX_cit(e)	DOLPGT1_Ler	EX_pheme(e)	DURIPP	ELAIDCPT1	EX_akg(e)	DURIt	DUTPDPn	EX_ala_B(e)	EX_glyc(e)	EX_atp(e)
EX_cspg_b(e)	EX_hista(e)	EX_hspg(e)	EX_35cgmp(e)	EX_duri(e)	EX_ser_L(e)	EX_idp(e)	EX_34dhoxpeg(e)	EX_inost(e)	FACOAL2252	EX_glygn2(e)	EX_gua(e)	EX_cgly(e)	EX_dad_2(e)	EX_leuktrB4(e)	EX_xylt(e)	EX_idp(e)	EX_ksii_core4(e)	EX_arach(e)	EX_bilirub(e)	DOLPGT2_Ler	DPMVDx	EX_dag_hs(e)	EX_asp_D(e)	FAOXC204	EX_amp(e)	EX_etoh(e)	EX_10fthf5glu(e)	EX_ascb_L(e)	EX_dgchol(e)	EX_hdca(e)	EX_dopa(e)	EX_hdca(e)	EX_abt(e)	EX_dheas(e)	EX_dcyt(e)	EX_chol(e)	EX_dag_hs(e)	DPPS	EX_CLPND(e)	DOLPGT1_Uer	EX_phyt(e)	DURIt	ELAIDCPT2	EX_ala_B(e)	DUTPDPm	EBASTINEOHte	EX_ala_D(e)	EX_glyc_S(e)	EX_bhb(e)
EX_cyan(e)	EX_hpdca(e)	EX_hxan(e)	EX_3aib(e)	EX_eicostet(e)	EX_so4(e)	EX_ile_L(e)	EX_34dhphe(e)	EX_ins(e)	FACOAL226	EX_glygn4(e)	EX_h(e)	EX_chol(e)	EX_dag_hs(e)	EX_leuktrC4(e)	F1Atg	EX_ile_L(e)	EX_lac_D(e)	EX_arachd(e)	EX_but(e)	DOLPGT2_Uer	DPPS	EX_dcyt(e)	EX_asp_L(e)	FAOXC2051843m	EX_arab_L(e)	EX_fe2(e)	EX_13_cis_retnglc(e)	EX_asn_L(e)	EX_dhf(e)	EX_hdcea(e)	EX_dopasf(e)	EX_hdcea(e)	EX_ac(e)	EX_dhf(e)	EX_dgchol(e)	EX_chsterol(e)	EX_dcyt(e)	DRBK	EX_cmp(e)	DOLPGT2_Ler	EX_pi(e)	DURItn	ELAIDCRNt	EX_ala_D(e)	DUTPDPn	EBASTINEOHtr	EX_ala_L(e)	EX_gmp(e)	EX_bilglcur(e)
EX_cys_L(e)	EX_hspg(e)	EX_ile_L(e)	EX_3aib_D(e)	EX_estradiol(e)	EX_sph1p(e)	EX_imp(e)	EX_35cgmp(e)	EX_ksi(e)	FACOAL40im	EX_gmp(e)	EX_h2o(e)	EX_chsterol(e)	EX_dcsptn1(e)	EX_leuktrD4(e)	F6Tg	EX_imp(e)	EX_lac_L(e)	EX_arg_L(e)	EX_camp(e)	DOLPH_Ler	DRBK	EX_dgchol(e)	EX_atp(e)	FAOXC2251836m	EX_arach(e)	EX_for(e)	EX_2hb(e)	EX_asp_D(e)	EX_digalsgalside_hs(e)	EX_hestratriol(e)	EX_drib(e)	EX_hestratriol(e)	EX_acac(e)	EX_digalsgalside_hs(e)	EX_dgsn(e)	EX_chtn(e)	EX_dhdascb(e)	DRIBt	EX_co(e)	DOLPGT2_Uer	EX_pnto_R(e)	DUTPDPm	ELAIDt	EX_ala_L(e)	EBP1r	EBASTINEte	EX_amp(e)	EX_gp1c_hs(e)	EX_bilirub(e)
EX_cytd(e)	EX_idp(e)	EX_inost(e)	EX_3mlda(e)	EX_estrones(e)	EX_sphs1p(e)	EX_inost(e)	EX_3aib(e)	EX_ksii_core2(e)	FACOAL80i	EX_gthox(e)	EX_h2o2(e)	EX_chtn(e)	EX_dhf(e)	EX_leuktrE4(e)	FACOAL140i	EX_inost(e)	EX_Lcystin(e)	EX_ascb_L(e)	EX_cgly(e)	DOLPH_Uer	DRIBt	EX_dgsn(e)	EX_bildglcur(e)	FAOXC2252053m	EX_arachd(e)	EX_fru(e)	EX_2mcit(e)	EX_asp_L(e)	EX_din(e)	EX_his_L(e)	EX_duri(e)	EX_his_L(e)	EX_acald(e)	EX_dmhptcrn(e)	EX_dhf(e)	EX_cit(e)	EX_dhf(e)	DRPA	EX_co2(e)	DOLPH_Ler	EX_ppa(e)	DUTPDPn	ENGASE2ly	EX_amp(e)	ECOAH12m	EBASTINEtr	EX_arab_L(e)	EX_gp1calpha_hs(e)	EX_but(e)
EX_dad_2(e)	EX_ile_L(e)	EX_ins(e)	EX_4abut(e)	EX_etoh(e)	EX_srtn(e)	EX_ins(e)	EX_3aib_D(e)	EX_ksii_core4(e)	FADH2tru	EX_gthrd(e)	EX_ha(e)	EX_cit(e)	EX_dlnlcg(e)	EX_leuktrF4(e)	FACOAL150	EX_ins(e)	EX_leuktrA4(e)	EX_asn_L(e)	EX_chol(e)	DOLPMT_L	DRPA	EX_dhdascb(e)	EX_bilglcur(e)	FAOXC226	EX_arg_L(e)	EX_fucfucgalacglcgalgluside_hs(e)	EX_34dhoxpeg(e)	EX_atp(e)	EX_dmhptcrn(e)	EX_hista(e)	EX_eicostet(e)	EX_hista(e)	EX_acetone(e)	EX_dopa(e)	EX_din(e)	EX_CLPND(e)	EX_dmhptcrn(e)	DSAT	EX_crn(e)	DOLPH_Uer	EX_pro_L(e)	EBP1r	ENGASE3ly	EX_arab_L(e)	ECOAH1m	EBP1r	EX_arach(e)	EX_gq1b_hs(e)	EX_camp(e)
EX_dag_hs(e)	EX_imp(e)	EX_ksi(e)	EX_4hphac(e)	EX_fe2(e)	EX_strdnc(e)	EX_ksi(e)	EX_3mlda(e)	EX_lac_D(e)	FADH2tx	EX_gtp(e)	EX_hco3(e)	EX_cmp(e)	EX_dopa(e)	EX_leu_L(e)	FACOAL160i	EX_ksi(e)	EX_leuktrB4(e)	EX_asp_D(e)	EX_chsterol(e)	DOLPMT_U	DSAT	EX_dhf(e)	EX_bilirub(e)	FAOXC226205m	EX_ascb_L(e)	EX_fucgalgbside_hs(e)	EX_34dhphe(e)	EX_bhb(e)	EX_dopa(e)	EX_hpdca(e)	EX_elaid(e)	EX_hpdca(e)	EX_ach(e)	EX_duri(e)	EX_dlnlcg(e)	EX_cmp(e)	EX_dopa(e)	DTDPtn	EX_crvnc(e)	DOLPMT_L	EX_ps_hs(e)	ECOAH12m	ENGASEly	EX_arach(e)	ECOAH9m	ECOAH12m	EX_arachd(e)	EX_gq1balpha_hs(e)	EX_cgly(e)
[truncated: 3,027 more rows]
[truncated: 46 more columns]
