# Supplementary material for: Reconstruction of Tissue-Specific Metabolic Networks Using CORDA
Source: PLoS Comput Biol. 2016 Mar 4;12(3):e1004808. doi: 10.1371/journal.pcbi.1004808 (PMC4778931; doi:10.1371/journal.pcbi.1004808)
Supplement: S1 File — Reference hepatocyte specific reconstructions calculated using CORDA and Recon1. Two reconstructions are available, one using the same protein dataset used in the mCADRE reconstruction, and one using the most recent protein data in the HPA (S1 Table). The parameters used in this reconstruction are γ = 105, κ = 10-2, ϵ = 1, p = 2, and n = 5. (ZIP) [file pcbi.1004808.s004.zip]

Archive with 5 entries (4 files):
- liverCORDA.mat
- liverCORDAnew.mat
- README.txt
- __MACOSX/
- __MACOSX/._README.txt
