# Supplementary material for: Reconstruction of Tissue-Specific Metabolic Networks Using CORDA
Source: PLoS Comput Biol. 2016 Mar 4;12(3):e1004808. doi: 10.1371/journal.pcbi.1004808 (PMC4778931; doi:10.1371/journal.pcbi.1004808)
Supplement: S1 File — Reference hepatocyte specific reconstructions calculated using CORDA and Recon1. Two reconstructions are available, one using the same protein dataset used in the mCADRE reconstruction, and one using the most recent protein data in the HPA (S1 Table). The parameters used in this reconstruction are γ = 105, κ = 10-2, ϵ = 1, p = 2, and n = 5. (ZIP) [file pcbi.1004808.s004.zip › README.txt]

This file contains two hepatocyte specific reconstructions using the CORDA algorithm. The first model (liverCORDA) uses the same data used in the reconstruction of the mCADRE hepatocyte specific model, while the second model (liverCORDAnew) was built using the latest data in the Human Protein Atlas at the time of publication. Both datasets, as well as reaction groups, used in the reconstruction of both these models can be found in Supplementary Table 1.
