# Supplementary material for: Reconstruction of Tissue-Specific Metabolic Networks Using CORDA
Source: PLoS Comput Biol. 2016 Mar 4;12(3):e1004808. doi: 10.1371/journal.pcbi.1004808 (PMC4778931; doi:10.1371/journal.pcbi.1004808)
Supplement: S2 File — MATLAB function used for CORDA reconstructions. (ZIP) [file pcbi.1004808.s005.zip]

Archive with 3 entries (2 files):
- CORDA.m
- __MACOSX/
- __MACOSX/._CORDA.m
